# Supplementary material for: Exploration of the lactation function of protein phosphorylation sites in goat mammary tissues by phosphoproteome analysis
Source: BMC Genomics. 2021 Sep 28;22:703. doi: 10.1186/s12864-021-07993-5 (PMC8479986; doi:10.1186/s12864-021-07993-5)
Supplement: Supplementary file 11 — Additional file 11: Table S1. Annotation information of all differentially phosphorylated proteins and modified modification sites. [file 12864_2021_7993_MOESM11_ESM.xlsx]

## Sheet: Diff distribution
Table S1 Annotation information of all differentially phosphorylated proteins and modified modification sites.
Compared sample name	Type	Up-regulated	Down-regulated
MR/GN	Sites	1111	827
	Proteins	733	439

## Sheet: MRvsGN
Annotation information of all differentially phosphorylated proteins and modified modification sites.
Protein accession	Position	MR/GN Ratio	Regulated Type	MR/GN P value	Amino acid	Protein description	Localization probability	PEP	Score	Modified sequence	Charge	Mass error [ppm]	MS/MS Count	GN1	GN2	GN3	MR1	MR2	Subcellular localization	Biological Process	Cellular Component	Molecular Function	KEGG KO No.	KEGG Gene	KEGG pathway	IPR ID	Domain description
XP_017901769.1	307	0.177	Down	1.69e-05	S	PREDICTED: lamin [Capra hircus]	0.999713	7.65e-06	85.178	IDSLSAQLS(1)QLQK	3	-1.1467	1	1.895	1.87	2.006	0.431	0.311	nucleus		GO:0043229 intracellular organelle; GO:0099513 polymeric cytoskeletal fiber; GO:0043232 intracellular non-membrane-bounded organelle; GO:0044430 cytoskeletal part; GO:0044446 intracellular organelle part; GO:0099512 supramolecular fiber; GO:0044424 intracellular part; GO:0005623 cell; GO:0099080 supramolecular complex; GO:0044422 organelle part; GO:0099081 supramolecular polymer; GO:0043228 non-m…	GO:0005198 structural molecule activity;	K12641	LMNA; lamin A/C	chx04210 Apoptosis - Capra hircus (goat); chx05414 Dilated cardiomyopathy (DCM) - Capra hircus (goat); chx05412 Arrhythmogenic right ventricular cardiomyopathy (ARVC) - Capra hircus (goat); chx05410 Hypertrophic cardiomyopathy (HCM) - Capra hircus (goat);	IPR001322;	Lamin Tail Domain;
XP_017901769.1	107	0.283	Down	8.68e-07	S	PREDICTED: lamin [Capra hircus]	1	0.000334339	87.719	LQLELS(1)KVR	3	-0.51744	1	1.726	1.767	1.674	0.499	0.496	nucleus		GO:0043229 intracellular organelle; GO:0099513 polymeric cytoskeletal fiber; GO:0043232 intracellular non-membrane-bounded organelle; GO:0044430 cytoskeletal part; GO:0044446 intracellular organelle part; GO:0099512 supramolecular fiber; GO:0044424 intracellular part; GO:0005623 cell; GO:0099080 supramolecular complex; GO:0044422 organelle part; GO:0099081 supramolecular polymer; GO:0043228 non-m…	GO:0005198 structural molecule activity;	K12641	LMNA; lamin A/C	chx04210 Apoptosis - Capra hircus (goat); chx05414 Dilated cardiomyopathy (DCM) - Capra hircus (goat); chx05412 Arrhythmogenic right ventricular cardiomyopathy (ARVC) - Capra hircus (goat); chx05410 Hypertrophic cardiomyopathy (HCM) - Capra hircus (goat);	IPR001322;	Lamin Tail Domain;
XP_017901769.1	22	0.533	Down	2.01e-05	S	PREDICTED: lamin [Capra hircus]	0.942288	6.67e-09	103.27	SGAQASS(0.003)T(0.007)PLS(0.942)PT(0.047)R	2	-0.0068714	13	1.335	1.401	1.397	0.769	0.719	nucleus		GO:0043229 intracellular organelle; GO:0099513 polymeric cytoskeletal fiber; GO:0043232 intracellular non-membrane-bounded organelle; GO:0044430 cytoskeletal part; GO:0044446 intracellular organelle part; GO:0099512 supramolecular fiber; GO:0044424 intracellular part; GO:0005623 cell; GO:0099080 supramolecular complex; GO:0044422 organelle part; GO:0099081 supramolecular polymer; GO:0043228 non-m…	GO:0005198 structural molecule activity;	K12641	LMNA; lamin A/C	chx04210 Apoptosis - Capra hircus (goat); chx05414 Dilated cardiomyopathy (DCM) - Capra hircus (goat); chx05412 Arrhythmogenic right ventricular cardiomyopathy (ARVC) - Capra hircus (goat); chx05410 Hypertrophic cardiomyopathy (HCM) - Capra hircus (goat);	IPR001322;	Lamin Tail Domain;
XP_017901769.1	212	0.628	Down	0.000144821	S	PREDICTED: lamin [Capra hircus]	0.825498	0.01209	58.511	NIY(0.175)S(0.825)EELR	2	0.77651	1	1.336	1.28	1.231	0.775	0.826	nucleus		GO:0043229 intracellular organelle; GO:0099513 polymeric cytoskeletal fiber; GO:0043232 intracellular non-membrane-bounded organelle; GO:0044430 cytoskeletal part; GO:0044446 intracellular organelle part; GO:0099512 supramolecular fiber; GO:0044424 intracellular part; GO:0005623 cell; GO:0099080 supramolecular complex; GO:0044422 organelle part; GO:0099081 supramolecular polymer; GO:0043228 non-m…	GO:0005198 structural molecule activity;	K12641	LMNA; lamin A/C	chx04210 Apoptosis - Capra hircus (goat); chx05414 Dilated cardiomyopathy (DCM) - Capra hircus (goat); chx05412 Arrhythmogenic right ventricular cardiomyopathy (ARVC) - Capra hircus (goat); chx05410 Hypertrophic cardiomyopathy (HCM) - Capra hircus (goat);	IPR001322;	Lamin Tail Domain;
XP_017901769.1	641	0.436	Down	2.18e-05	S	PREDICTED: lamin [Capra hircus]	0.998377	5.28e-13	116.39	SVGGSGGGS(0.001)FGDS(0.998)LVTR	2	0.37695	2	1.453	1.485	1.535	0.598	0.698	nucleus		GO:0043229 intracellular organelle; GO:0099513 polymeric cytoskeletal fiber; GO:0043232 intracellular non-membrane-bounded organelle; GO:0044430 cytoskeletal part; GO:0044446 intracellular organelle part; GO:0099512 supramolecular fiber; GO:0044424 intracellular part; GO:0005623 cell; GO:0099080 supramolecular complex; GO:0044422 organelle part; GO:0099081 supramolecular polymer; GO:0043228 non-m…	GO:0005198 structural molecule activity;	K12641	LMNA; lamin A/C	chx04210 Apoptosis - Capra hircus (goat); chx05414 Dilated cardiomyopathy (DCM) - Capra hircus (goat); chx05412 Arrhythmogenic right ventricular cardiomyopathy (ARVC) - Capra hircus (goat); chx05410 Hypertrophic cardiomyopathy (HCM) - Capra hircus (goat);	IPR001322;	Lamin Tail Domain;
XP_017901769.1	637	0.538	Down	3.62e-06	S	PREDICTED: lamin [Capra hircus]	0.992889	1.81e-05	88.09	SVGGS(0.002)GGGS(0.993)FGDS(0.005)LVT(0.001)R	3	1.4023	4	1.382	1.4	1.337	0.758	0.727	nucleus		GO:0043229 intracellular organelle; GO:0099513 polymeric cytoskeletal fiber; GO:0043232 intracellular non-membrane-bounded organelle; GO:0044430 cytoskeletal part; GO:0044446 intracellular organelle part; GO:0099512 supramolecular fiber; GO:0044424 intracellular part; GO:0005623 cell; GO:0099080 supramolecular complex; GO:0044422 organelle part; GO:0099081 supramolecular polymer; GO:0043228 non-m…	GO:0005198 structural molecule activity;	K12641	LMNA; lamin A/C	chx04210 Apoptosis - Capra hircus (goat); chx05414 Dilated cardiomyopathy (DCM) - Capra hircus (goat); chx05412 Arrhythmogenic right ventricular cardiomyopathy (ARVC) - Capra hircus (goat); chx05410 Hypertrophic cardiomyopathy (HCM) - Capra hircus (goat);	IPR001322;	Lamin Tail Domain;
XP_017901769.1	525	0.471	Down	8.22e-05	S	PREDICTED: lamin [Capra hircus]	0.999974	0.00029323	71.781	AQNTWGCGNS(1)LR	2	-3.5212	1	1.456	1.406	1.488	0.73	0.716	nucleus		GO:0043229 intracellular organelle; GO:0099513 polymeric cytoskeletal fiber; GO:0043232 intracellular non-membrane-bounded organelle; GO:0044430 cytoskeletal part; GO:0044446 intracellular organelle part; GO:0099512 supramolecular fiber; GO:0044424 intracellular part; GO:0005623 cell; GO:0099080 supramolecular complex; GO:0044422 organelle part; GO:0099081 supramolecular polymer; GO:0043228 non-m…	GO:0005198 structural molecule activity;	K12641	LMNA; lamin A/C	chx04210 Apoptosis - Capra hircus (goat); chx05414 Dilated cardiomyopathy (DCM) - Capra hircus (goat); chx05412 Arrhythmogenic right ventricular cardiomyopathy (ARVC) - Capra hircus (goat); chx05410 Hypertrophic cardiomyopathy (HCM) - Capra hircus (goat);	IPR001322;	Lamin Tail Domain;
XP_017901769.1	301	0.444	Down	2.85e-07	S	PREDICTED: lamin [Capra hircus]	0.992524	1.49e-114	247.79	IDS(0.993)LS(0.007)AQLSQLQK	2	1.1535	3	1.51	1.479	1.466	0.67	0.659	nucleus		GO:0043229 intracellular organelle; GO:0099513 polymeric cytoskeletal fiber; GO:0043232 intracellular non-membrane-bounded organelle; GO:0044430 cytoskeletal part; GO:0044446 intracellular organelle part; GO:0099512 supramolecular fiber; GO:0044424 intracellular part; GO:0005623 cell; GO:0099080 supramolecular complex; GO:0044422 organelle part; GO:0099081 supramolecular polymer; GO:0043228 non-m…	GO:0005198 structural molecule activity;	K12641	LMNA; lamin A/C	chx04210 Apoptosis - Capra hircus (goat); chx05414 Dilated cardiomyopathy (DCM) - Capra hircus (goat); chx05412 Arrhythmogenic right ventricular cardiomyopathy (ARVC) - Capra hircus (goat); chx05410 Hypertrophic cardiomyopathy (HCM) - Capra hircus (goat);	IPR001322;	Lamin Tail Domain;
XP_017901769.1	533	0.654	Down	0.0012971	S	PREDICTED: lamin [Capra hircus]	0.961569	3.07e-21	139.98	TALINS(0.962)T(0.038)GEEVAMR	3	0.047104	5	1.351	1.217	1.206	0.769	0.846	nucleus		GO:0043229 intracellular organelle; GO:0099513 polymeric cytoskeletal fiber; GO:0043232 intracellular non-membrane-bounded organelle; GO:0044430 cytoskeletal part; GO:0044446 intracellular organelle part; GO:0099512 supramolecular fiber; GO:0044424 intracellular part; GO:0005623 cell; GO:0099080 supramolecular complex; GO:0044422 organelle part; GO:0099081 supramolecular polymer; GO:0043228 non-m…	GO:0005198 structural molecule activity;	K12641	LMNA; lamin A/C	chx04210 Apoptosis - Capra hircus (goat); chx05414 Dilated cardiomyopathy (DCM) - Capra hircus (goat); chx05412 Arrhythmogenic right ventricular cardiomyopathy (ARVC) - Capra hircus (goat); chx05410 Hypertrophic cardiomyopathy (HCM) - Capra hircus (goat);	IPR001322;	Lamin Tail Domain;
XP_017901769.1	463	0.233	Down	5.12e-07	S	PREDICTED: lamin [Capra hircus]	0.812055	0.000257672	68.972	NKS(0.188)NEDQS(0.812)MGNWQIK	2	-0.0063236	1	1.809	1.847	1.784	0.442	0.38	nucleus		GO:0043229 intracellular organelle; GO:0099513 polymeric cytoskeletal fiber; GO:0043232 intracellular non-membrane-bounded organelle; GO:0044430 cytoskeletal part; GO:0044446 intracellular organelle part; GO:0099512 supramolecular fiber; GO:0044424 intracellular part; GO:0005623 cell; GO:0099080 supramolecular complex; GO:0044422 organelle part; GO:0099081 supramolecular polymer; GO:0043228 non-m…	GO:0005198 structural molecule activity;	K12641	LMNA; lamin A/C	chx04210 Apoptosis - Capra hircus (goat); chx05414 Dilated cardiomyopathy (DCM) - Capra hircus (goat); chx05412 Arrhythmogenic right ventricular cardiomyopathy (ARVC) - Capra hircus (goat); chx05410 Hypertrophic cardiomyopathy (HCM) - Capra hircus (goat);	IPR001322;	Lamin Tail Domain;
XP_017901769.1	458	0.372	Down	1.28e-07	S	PREDICTED: lamin [Capra hircus]	0.996498	1.63e-06	96.143	NKS(0.996)NEDQS(0.004)MGNWQIK	4	0.23969	7	1.596	1.594	1.559	0.598	0.573	nucleus		GO:0043229 intracellular organelle; GO:0099513 polymeric cytoskeletal fiber; GO:0043232 intracellular non-membrane-bounded organelle; GO:0044430 cytoskeletal part; GO:0044446 intracellular organelle part; GO:0099512 supramolecular fiber; GO:0044424 intracellular part; GO:0005623 cell; GO:0099080 supramolecular complex; GO:0044422 organelle part; GO:0099081 supramolecular polymer; GO:0043228 non-m…	GO:0005198 structural molecule activity;	K12641	LMNA; lamin A/C	chx04210 Apoptosis - Capra hircus (goat); chx05414 Dilated cardiomyopathy (DCM) - Capra hircus (goat); chx05412 Arrhythmogenic right ventricular cardiomyopathy (ARVC) - Capra hircus (goat); chx05410 Hypertrophic cardiomyopathy (HCM) - Capra hircus (goat);	IPR001322;	Lamin Tail Domain;
XP_017901769.1	303	0.382	Down	3.14e-06	S	PREDICTED: lamin [Capra hircus]	0.972113	5.26e-35	173.71	IDS(0.028)LS(0.972)AQLSQLQK	3	-0.84792	3	1.596	1.508	1.596	0.579	0.61	nucleus		GO:0043229 intracellular organelle; GO:0099513 polymeric cytoskeletal fiber; GO:0043232 intracellular non-membrane-bounded organelle; GO:0044430 cytoskeletal part; GO:0044446 intracellular organelle part; GO:0099512 supramolecular fiber; GO:0044424 intracellular part; GO:0005623 cell; GO:0099080 supramolecular complex; GO:0044422 organelle part; GO:0099081 supramolecular polymer; GO:0043228 non-m…	GO:0005198 structural molecule activity;	K12641	LMNA; lamin A/C	chx04210 Apoptosis - Capra hircus (goat); chx05414 Dilated cardiomyopathy (DCM) - Capra hircus (goat); chx05412 Arrhythmogenic right ventricular cardiomyopathy (ARVC) - Capra hircus (goat); chx05410 Hypertrophic cardiomyopathy (HCM) - Capra hircus (goat);	IPR001322;	Lamin Tail Domain;
XP_017901769.1	390	0.4	Down	4.18e-06	S	PREDICTED: lamin [Capra hircus]	0.999618	2.9e-13	131.36	LRLS(1)PSPTSQR	3	-1.1635	53	1.598	1.542	1.492	0.606	0.611	nucleus		GO:0043229 intracellular organelle; GO:0099513 polymeric cytoskeletal fiber; GO:0043232 intracellular non-membrane-bounded organelle; GO:0044430 cytoskeletal part; GO:0044446 intracellular organelle part; GO:0099512 supramolecular fiber; GO:0044424 intracellular part; GO:0005623 cell; GO:0099080 supramolecular complex; GO:0044422 organelle part; GO:0099081 supramolecular polymer; GO:0043228 non-m…	GO:0005198 structural molecule activity;	K12641	LMNA; lamin A/C	chx04210 Apoptosis - Capra hircus (goat); chx05414 Dilated cardiomyopathy (DCM) - Capra hircus (goat); chx05412 Arrhythmogenic right ventricular cardiomyopathy (ARVC) - Capra hircus (goat); chx05410 Hypertrophic cardiomyopathy (HCM) - Capra hircus (goat);	IPR001322;	Lamin Tail Domain;
XP_017901769.1	153	0.367	Down	1.31e-06	S	PREDICTED: lamin [Capra hircus]	0.999999	9.75e-14	131.86	EAALSTALS(1)EKR	3	0.73914	2	1.552	1.594	1.616	0.548	0.593	nucleus		GO:0043229 intracellular organelle; GO:0099513 polymeric cytoskeletal fiber; GO:0043232 intracellular non-membrane-bounded organelle; GO:0044430 cytoskeletal part; GO:0044446 intracellular organelle part; GO:0099512 supramolecular fiber; GO:0044424 intracellular part; GO:0005623 cell; GO:0099080 supramolecular complex; GO:0044422 organelle part; GO:0099081 supramolecular polymer; GO:0043228 non-m…	GO:0005198 structural molecule activity;	K12641	LMNA; lamin A/C	chx04210 Apoptosis - Capra hircus (goat); chx05414 Dilated cardiomyopathy (DCM) - Capra hircus (goat); chx05412 Arrhythmogenic right ventricular cardiomyopathy (ARVC) - Capra hircus (goat); chx05410 Hypertrophic cardiomyopathy (HCM) - Capra hircus (goat);	IPR001322;	Lamin Tail Domain;
XP_017901769.1	392	0.524	Down	2.29e-06	S	PREDICTED: lamin [Capra hircus]	0.988934	1.28e-05	88.282	LS(0.003)PS(0.989)PT(0.006)S(0.002)QR	3	-0.41233	20	1.403	1.41	1.352	0.728	0.74	nucleus		GO:0043229 intracellular organelle; GO:0099513 polymeric cytoskeletal fiber; GO:0043232 intracellular non-membrane-bounded organelle; GO:0044430 cytoskeletal part; GO:0044446 intracellular organelle part; GO:0099512 supramolecular fiber; GO:0044424 intracellular part; GO:0005623 cell; GO:0099080 supramolecular complex; GO:0044422 organelle part; GO:0099081 supramolecular polymer; GO:0043228 non-m…	GO:0005198 structural molecule activity;	K12641	LMNA; lamin A/C	chx04210 Apoptosis - Capra hircus (goat); chx05414 Dilated cardiomyopathy (DCM) - Capra hircus (goat); chx05412 Arrhythmogenic right ventricular cardiomyopathy (ARVC) - Capra hircus (goat); chx05410 Hypertrophic cardiomyopathy (HCM) - Capra hircus (goat);	IPR001322;	Lamin Tail Domain;
XP_017901769.1	633	0.582	Down	5.85e-05	S	PREDICTED: lamin [Capra hircus]	0.999218	6.15e-19	134.58	SVGGS(0.999)GGGSFGDSLVTR	2	-0.88773	3	1.315	1.363	1.297	0.752	0.819	nucleus		GO:0043229 intracellular organelle; GO:0099513 polymeric cytoskeletal fiber; GO:0043232 intracellular non-membrane-bounded organelle; GO:0044430 cytoskeletal part; GO:0044446 intracellular organelle part; GO:0099512 supramolecular fiber; GO:0044424 intracellular part; GO:0005623 cell; GO:0099080 supramolecular complex; GO:0044422 organelle part; GO:0099081 supramolecular polymer; GO:0043228 non-m…	GO:0005198 structural molecule activity;	K12641	LMNA; lamin A/C	chx04210 Apoptosis - Capra hircus (goat); chx05414 Dilated cardiomyopathy (DCM) - Capra hircus (goat); chx05412 Arrhythmogenic right ventricular cardiomyopathy (ARVC) - Capra hircus (goat); chx05410 Hypertrophic cardiomyopathy (HCM) - Capra hircus (goat);	IPR001322;	Lamin Tail Domain;
XP_017917057.1	351	1.554	Up	0.00018432	S	PREDICTED: GRB2-associated-binding protein 1 isoform X3 [Capra hircus]	0.996336	9.14e-15	85.849	NLLTAGSVSSEELDENY(0.004)VPMNPNS(0.996)PPR	3	-0.27635	3	0.793	0.72	0.764	1.138	1.181	nucleus				K09593	GAB1; GRB2-associated-binding protein 1	chx05100 Bacterial invasion of epithelial cells - Capra hircus (goat); chx01521 EGFR tyrosine kinase inhibitor resistance - Capra hircus (goat); chx04722 Neurotrophin signaling pathway - Capra hircus (goat); chx05205 Proteoglycans in cancer - Capra hircus (goat); chx04014 Ras signaling pathway - Capra hircus (goat); chx05211 Renal cell carcinoma - Capra hircus (goat); chx04012 ErbB signaling path…
XP_017912279.1	1235	0.554	Down	0.00041783	S	PREDICTED: A-kinase anchor protein 11 isoform X4 [Capra hircus]	0.999885	0.00285299	54.281	VKS(1)PCLNVQSQR	2	1.6731	1	1.447	1.264	1.356	0.719	0.782	nucleus				K16527
XP_017915155.1	597	0.592	Down	2.32e-05	S	PREDICTED: cell surface glycoprotein MUC18 isoform X1 [Capra hircus]	1	0.00194112	84.053	S(1)EFVVEVK	2	-1.2779	2	1.274	1.355	1.318	0.78	0.764	extracellular			GO:0005515 protein binding; GO:0005488 binding;	K06534			IPR003598; IPR007110; IPR013783; IPR013162; IPR003599;	Immunoglobulin subtype 2; Immunoglobulin-like domain; Immunoglobulin-like fold; CD80-like, immunoglobulin C2-set; Immunoglobulin subtype;
XP_005675059.2	656	1.885	Up	3.15e-07	S	PREDICTED: LOW QUALITY PROTEIN: golgin subfamily B member 1 [Capra hircus]	1	4.4e-32	156.87	RPS(1)EEISLNYTGVELK	2	-0.69821	7	0.677	0.661	0.649	1.262	1.244	cytoplasm				K20478
XP_005675059.2	1266	1.752	Up	8.1e-05	S	PREDICTED: LOW QUALITY PROTEIN: golgin subfamily B member 1 [Capra hircus]	0.983986	3.08e-09	84.529	KVPGS(0.001)GQQEPGS(0.984)PT(0.015)QGLEEPLFK	4	-0.60345	7	0.709	0.685	0.699	1.216	1.279	cytoplasm				K20478
XP_017914272.1	322	2.754	Up	0.00181883	S	PREDICTED: arf-GAP domain and FG repeat-containing protein 1 isoform X7 [Capra hircus]	0.973849	5.09e-05	55.688	APVGS(0.019)VVS(0.974)VPS(0.006)QS(0.001)SASSDK	3	3.8903	1	0.498	0.505	0.487	1.323	1.34	nucleus			GO:0098772 molecular function regulator; GO:0030234 enzyme regulator activity; GO:0008047 enzyme activator activity; GO:0060589 nucleoside-triphosphatase regulator activity; GO:0005096 GTPase activator activity; GO:0030695 GTPase regulator activity;	K15044	AGFG1; Arf-GAP domain and FG repeats-containing protein 1	chx05164 Influenza A - Capra hircus (goat);
XP_017922205.1	1486	1.825	Up	0.0185986	S	PREDICTED: protein polybromo-1 isoform X5 [Capra hircus]	0.909238	0.0152864	44.44	AAQQQQPS(0.909)AS(0.091)PR	2	-0.67994	1	0.674	0.544	0.817	1.238	1.025	nucleus			GO:0005515 protein binding; GO:0003682 chromatin binding; GO:0005488 binding;	K11757			IPR001025; IPR009071; IPR001487;	Bromo adjacent homology (BAH) domain; High mobility group box domain; Bromodomain;
XP_017896679.1	707	0.339	Down	1.84e-07	Y	PREDICTED: sorbin and SH3 domain-containing protein 1 isoform X1 [Capra hircus]	0.99999	2.24e-11	140.78	Y(1)SFSEDTK	2	-0.67036	10	1.622	1.661	1.61	0.545	0.546	nucleus			GO:0005515 protein binding; GO:0005488 binding;	K06086	SORBS1; sorbin and SH3 domain containing 1	chx04520 Adherens junction - Capra hircus (goat); chx04910 Insulin signaling pathway - Capra hircus (goat); chx03320 PPAR signaling pathway - Capra hircus (goat);	IPR011511; IPR001452; IPR003127;	Variant SH3 domain; SH3 domain; SoHo domain;
XP_017896679.1	708	0.36	Down	3.91e-07	S	PREDICTED: sorbin and SH3 domain-containing protein 1 isoform X1 [Capra hircus]	0.969848	6.46e-08	127.37	YS(0.97)FS(0.03)EDTK	3	-0.83898	2	1.621	1.589	1.588	0.608	0.566	nucleus			GO:0005515 protein binding; GO:0005488 binding;	K06086	SORBS1; sorbin and SH3 domain containing 1	chx04520 Adherens junction - Capra hircus (goat); chx04910 Insulin signaling pathway - Capra hircus (goat); chx03320 PPAR signaling pathway - Capra hircus (goat);	IPR011511; IPR001452; IPR003127;	Variant SH3 domain; SH3 domain; SoHo domain;
XP_017896679.1	378	0.381	Down	1.6e-05	T	PREDICTED: sorbin and SH3 domain-containing protein 1 isoform X1 [Capra hircus]	0.97551	7.74e-10	111.77	IAGT(0.017)GT(0.976)PPS(0.007)AAPPNPPK	4	-0.2521	8	1.573	1.604	1.527	0.549	0.649	nucleus			GO:0005515 protein binding; GO:0005488 binding;	K06086	SORBS1; sorbin and SH3 domain containing 1	chx04520 Adherens junction - Capra hircus (goat); chx04910 Insulin signaling pathway - Capra hircus (goat); chx03320 PPAR signaling pathway - Capra hircus (goat);	IPR011511; IPR001452; IPR003127;	Variant SH3 domain; SH3 domain; SoHo domain;
XP_017896679.1	799	0.179	Down	1.54e-06	S	PREDICTED: sorbin and SH3 domain-containing protein 1 isoform X1 [Capra hircus]	0.961833	7.02e-05	61.096	DIS(0.962)PEEIDLKNEPWY(0.038)K	3	1.1275	1	1.842	1.932	1.983	0.361	0.34	nucleus			GO:0005515 protein binding; GO:0005488 binding;	K06086	SORBS1; sorbin and SH3 domain containing 1	chx04520 Adherens junction - Capra hircus (goat); chx04910 Insulin signaling pathway - Capra hircus (goat); chx03320 PPAR signaling pathway - Capra hircus (goat);	IPR011511; IPR001452; IPR003127;	Variant SH3 domain; SH3 domain; SoHo domain;
XP_017912455.1	146	3.415	Up	7.75e-05	S	"PREDICTED: ATP synthase subunit gamma, mitochondrial isoform X2 [Capra hircus]"	0.802598	0.000328426	65.956	T(0.197)HS(0.803)DQFLVTFK	3	-1.9401	1	0.397	0.466	0.389	1.531	1.398	mitochondria	GO:0009116 nucleoside metabolic process; GO:0042278 purine nucleoside metabolic process; GO:0009167 purine ribonucleoside monophosphate metabolic process; GO:0009117 nucleotide metabolic process; GO:0044699 single-organism process; GO:0046129 purine ribonucleoside biosynthetic process; GO:0009163 nucleoside biosynthetic process; GO:0009058 biosynthetic process; GO:0009156 ribonucleoside monophosp…	GO:0045261 proton-transporting ATP synthase complex, catalytic core F(1); GO:0016020 membrane; GO:0098796 membrane protein complex; GO:0044425 membrane part; GO:0044464 cell part; GO:0005622 intracellular; GO:0016469 proton-transporting two-sector ATPase complex; GO:0032991 macromolecular complex; GO:0033178 proton-transporting two-sector ATPase complex, catalytic domain; GO:0044424 intracellular…	GO:0022804 active transmembrane transporter activity; GO:0042625 ATPase coupled ion transmembrane transporter activity; GO:0015075 ion transmembrane transporter activity; GO:0022853 active ion transmembrane transporter activity; GO:0015399 primary active transmembrane transporter activity; GO:0022892 substrate-specific transporter activity; GO:0044769 ATPase activity, coupled to transmembrane mov…	K02136	ATPeF1G; F-type H+-transporting ATPase subunit gamma	chx00190 Oxidative phosphorylation - Capra hircus (goat); chx01100 Metabolic pathways - Capra hircus (goat); chx05010 Alzheimer's disease - Capra hircus (goat); chx05016 Huntington's disease - Capra hircus (goat); chx05012 Parkinson's disease - Capra hircus (goat);
XP_017904723.1	13	1.922	Up	2.14e-05	S	"PREDICTED: hydroxyacyl-coenzyme A dehydrogenase, mitochondrial [Capra hircus]"	0.912488	0.000128326	67.646	S(0.042)MS(0.912)S(0.042)S(0.002)S(0.001)T(0.001)AAATAK	2	1.0707	1	0.639	0.667	0.654	1.285	1.205	mitochondria	GO:0055114 oxidation-reduction process; GO:0044281 small molecule metabolic process; GO:0044763 single-organism cellular process; GO:0044699 single-organism process; GO:0044255 cellular lipid metabolic process; GO:0006631 fatty acid metabolic process; GO:0044238 primary metabolic process; GO:0044237 cellular metabolic process; GO:0071704 organic substance metabolic process; GO:0008152 metabolic p…		GO:1901265 nucleoside phosphate binding; GO:0043167 ion binding; GO:0070403 NAD+ binding; GO:0000166 nucleotide binding; GO:0048037 cofactor binding; GO:0016491 oxidoreductase activity; GO:1901363 heterocyclic compound binding; GO:0097159 organic cyclic compound binding; GO:0016614 oxidoreductase activity, acting on CH-OH group of donors; GO:0016616 oxidoreductase activity, acting on the CH-OH gr…	K00022	HADH; 3-hydroxyacyl-CoA dehydrogenase [EC:1.1.1.35]	chx00071 Fatty acid degradation - Capra hircus (goat); chx01100 Metabolic pathways - Capra hircus (goat); chx00380 Tryptophan metabolism - Capra hircus (goat); chx00062 Fatty acid elongation - Capra hircus (goat); chx00310 Lysine degradation - Capra hircus (goat); chx01212 Fatty acid metabolism - Capra hircus (goat); chx00650 Butanoate metabolism - Capra hircus (goat); chx00280 Valine, leucine an…	IPR008927; IPR013328; IPR016040; IPR006176; IPR006108;	6-phosphogluconate dehydrogenase C-terminal domain-like; 6-phosphogluconate dehydrogenase, domain 2; NAD(P)-binding domain; 3-hydroxyacyl-CoA dehydrogenase, NAD binding; 3-hydroxyacyl-CoA dehydrogenase, C-terminal;
XP_017910905.1	35	3.094	Up	1.4e-06	S	PREDICTED: vacuolar protein sorting-associated protein 54 isoform X1 [Capra hircus]	1	0.00181366	44.998	HIRPVQS(1)LPDVCPK	4	0.41253	1	0.434	0.456	0.466	1.357	1.403	cytoplasm	GO:0006810 transport; GO:0016197 endosomal transport; GO:0046907 intracellular transport; GO:0051649 establishment of localization in cell; GO:0042147 retrograde transport, endosome to Golgi; GO:0016192 vesicle-mediated transport; GO:0051179 localization; GO:0016482 cytosolic transport; GO:0051234 establishment of localization; GO:0051641 cellular localization;			K17600			IPR019515; IPR012501;	Vacuolar protein sorting-associated protein 54, N-terminal; Vps54-likeVacuolar protein sorting-associated protein 54, C-terminal;
XP_017896493.1	124	0.425	Down	2.29e-06	S	PREDICTED: transcription factor AP-4 isoform X2 [Capra hircus]	0.825659	2.35e-09	116.71	FIQELSGS(0.174)S(0.826)PK	3	0.066331	1	1.477	1.523	1.525	0.661	0.6	nucleus			GO:0005515 protein binding; GO:0005488 binding; GO:0046983 protein dimerization activity;	K09108	TFAP4; transcription factor AP-4	chx05205 Proteoglycans in cancer - Capra hircus (goat);	IPR011598;	Myc-type, basic helix-loop-helix (bHLH) domain;
XP_017916440.1	107	1.845	Up	3.64e-05	S	PREDICTED: crk-like protein [Capra hircus]	0.996867	2.99e-11	83.332	Y(0.001)PS(0.997)PPVGS(0.002)VSAPSLPTAEESPEYVR	3	-1.1959	2	0.705	0.671	0.644	1.251	1.202	nucleus			GO:0005515 protein binding; GO:0005488 binding;	K04438	CRK; proto-oncogene C-crk	chx05100 Bacterial invasion of epithelial cells - Capra hircus (goat); chx04666 Fc gamma R-mediated phagocytosis - Capra hircus (goat); chx04015 Rap1 signaling pathway - Capra hircus (goat); chx05206 MicroRNAs in cancer - Capra hircus (goat); chx04062 Chemokine signaling pathway - Capra hircus (goat); chx05211 Renal cell carcinoma - Capra hircus (goat); chx04010 MAPK signaling pathway - Capra hir…	IPR011511; IPR001452; IPR000980;	Variant SH3 domain; SH3 domain; SH2 domain;
XP_017920549.1	127	0.388	Down	4.08e-06	S	"PREDICTED: keratin, type I cytoskeletal 19 [Capra hircus]"	0.974959	0.00624458	58.981	DY(0.003)S(0.975)HY(0.022)FK	3	-1.6636	1	1.544	1.513	1.615	0.591	0.593	mitochondria		GO:0043229 intracellular organelle; GO:0099513 polymeric cytoskeletal fiber; GO:0043232 intracellular non-membrane-bounded organelle; GO:0044430 cytoskeletal part; GO:0044446 intracellular organelle part; GO:0099512 supramolecular fiber; GO:0044424 intracellular part; GO:0005623 cell; GO:0099080 supramolecular complex; GO:0044422 organelle part; GO:0099081 supramolecular polymer; GO:0043228 non-m…	GO:0005198 structural molecule activity;	K07604
XP_017920549.1	40	0.658	Down	0.0022247	S	"PREDICTED: keratin, type I cytoskeletal 19 [Capra hircus]"	0.999398	0.00211148	49.149	APS(0.001)IHGGS(0.999)GGR	2	1.742	2	1.133	1.286	1.332	0.829	0.84	mitochondria		GO:0043229 intracellular organelle; GO:0099513 polymeric cytoskeletal fiber; GO:0043232 intracellular non-membrane-bounded organelle; GO:0044430 cytoskeletal part; GO:0044446 intracellular organelle part; GO:0099512 supramolecular fiber; GO:0044424 intracellular part; GO:0005623 cell; GO:0099080 supramolecular complex; GO:0044422 organelle part; GO:0099081 supramolecular polymer; GO:0043228 non-m…	GO:0005198 structural molecule activity;	K07604
XP_017920549.1	129	0.368	Down	2.14e-05	Y	"PREDICTED: keratin, type I cytoskeletal 19 [Capra hircus]"	0.997021	0.0294087	68.214	DY(0.001)S(0.002)HY(0.997)FK	2	1.4621	2	1.5	1.625	1.629	0.608	0.563	mitochondria		GO:0043229 intracellular organelle; GO:0099513 polymeric cytoskeletal fiber; GO:0043232 intracellular non-membrane-bounded organelle; GO:0044430 cytoskeletal part; GO:0044446 intracellular organelle part; GO:0099512 supramolecular fiber; GO:0044424 intracellular part; GO:0005623 cell; GO:0099080 supramolecular complex; GO:0044422 organelle part; GO:0099081 supramolecular polymer; GO:0043228 non-m…	GO:0005198 structural molecule activity;	K07604
XP_017920549.1	22	0.64	Down	0.00027636	S	"PREDICTED: keratin, type I cytoskeletal 19 [Capra hircus]"	0.900012	4.02e-08	103.31	QS(0.001)S(0.007)S(0.003)T(0.008)S(0.022)S(0.058)FGGMGGGS(0.9)VR	2	-1.5693	2	1.22	1.243	1.341	0.795	0.819	mitochondria		GO:0043229 intracellular organelle; GO:0099513 polymeric cytoskeletal fiber; GO:0043232 intracellular non-membrane-bounded organelle; GO:0044430 cytoskeletal part; GO:0044446 intracellular organelle part; GO:0099512 supramolecular fiber; GO:0044424 intracellular part; GO:0005623 cell; GO:0099080 supramolecular complex; GO:0044422 organelle part; GO:0099081 supramolecular polymer; GO:0043228 non-m…	GO:0005198 structural molecule activity;	K07604
XP_017920549.1	10	0.626	Down	0.003765	S	"PREDICTED: keratin, type I cytoskeletal 19 [Capra hircus]"	0.929497	4.51e-26	138.25	QS(0.012)S(0.929)S(0.034)T(0.012)S(0.012)S(0.001)FGGMGGGSVR	2	-1.4166	3	1.261	1.341	1.247	0.811	0.799	mitochondria		GO:0043229 intracellular organelle; GO:0099513 polymeric cytoskeletal fiber; GO:0043232 intracellular non-membrane-bounded organelle; GO:0044430 cytoskeletal part; GO:0044446 intracellular organelle part; GO:0099512 supramolecular fiber; GO:0044424 intracellular part; GO:0005623 cell; GO:0099080 supramolecular complex; GO:0044422 organelle part; GO:0099081 supramolecular polymer; GO:0043228 non-m…	GO:0005198 structural molecule activity;	K07604
XP_017910023.1	770	0.549	Down	2.3e-05	S	PREDICTED: rho guanine nucleotide exchange factor 40 isoform X3 [Capra hircus]	1	4.27e-09	107.69	IQQQLGEEAS(1)PQGHR	2	-0.70393	2	1.361	1.314	1.406	0.737	0.738	nucleus	GO:0050794 regulation of cellular process; GO:0050789 regulation of biological process; GO:0010646 regulation of cell communication; GO:1902531 regulation of intracellular signal transduction; GO:0023051 regulation of signaling; GO:0048583 regulation of response to stimulus; GO:0046578 regulation of Ras protein signal transduction; GO:0035023 regulation of Rho protein signal transduction; GO:0009…		GO:0005088 Ras guanyl-nucleotide exchange factor activity; GO:0098772 molecular function regulator; GO:0005085 guanyl-nucleotide exchange factor activity; GO:0005089 Rho guanyl-nucleotide exchange factor activity;				IPR011993; IPR000219; IPR001849;	PH domain-like; Dbl homology (DH) domain; Pleckstrin homology domain;
XP_013821613.1	6	5.891	Up	4.38e-05	S	PREDICTED: solute carrier family 28 member 3 isoform X2 [Capra hircus]	0.75725	0.00335158	60.255	KS(0.243)S(0.757)VELQR	3	0.61023	1	0.246	0.24	0.297	1.658	1.432	plasma membrane	GO:0006810 transport; GO:0055085 transmembrane transport; GO:1902578 single-organism localization; GO:0015931 nucleobase-containing compound transport; GO:1901264 carbohydrate derivative transport; GO:0044699 single-organism process; GO:0071702 organic substance transport; GO:1901642 nucleoside transmembrane transport; GO:0051179 localization; GO:0071705 nitrogen compound transport; GO:0015858 nu…	GO:0016020 membrane;	GO:1901505 carbohydrate derivative transporter activity; GO:0022892 substrate-specific transporter activity; GO:0005337 nucleoside transmembrane transporter activity; GO:0005215 transporter activity; GO:0022857 transmembrane transporter activity; GO:0022891 substrate-specific transmembrane transporter activity; GO:0015932 nucleobase-containing compound transmembrane transporter activity;	K11536			IPR011642; IPR011657; IPR002668;	Nucleoside transporter/FeoB GTPase, Gate domain; Concentrative nucleoside transporter C-terminal domain; Concentrative nucleoside transporter N-terminal domain;
XP_005709754.3	87	1.961	Up	1.73e-06	S	PREDICTED: hematological and neurological expressed 1 protein [Capra hircus]	0.976587	5.85e-49	183.24	RNS(0.977)S(0.023)EANSGDFLDLK	2	-2.6077	8	0.614	0.66	0.656	1.266	1.245	nucleus
XP_017912692.1	521	1.706	Up	0.00191578	S	PREDICTED: junctional protein associated with coronary artery disease isoform X4 [Capra hircus]	0.826421	0.0019516	66.004	KQPDVS(0.174)GS(0.826)PR	2	0.53365	1	0.635	0.716	0.78	1.307	1.211	nucleus		GO:0005911 cell-cell junction; GO:0030054 cell junction;
XP_017912692.1	887	0.658	Down	0.0081814	S	PREDICTED: junctional protein associated with coronary artery disease isoform X4 [Capra hircus]	1	0.00410269	49.333	S(1)PRPWQAEGR	3	1.5672	1	1.425	1.192	1.153	0.783	0.866	nucleus		GO:0005911 cell-cell junction; GO:0030054 cell junction;
XP_017903171.1	440	1.569	Up	0.0004768	S	PREDICTED: molybdate-anion transporter [Capra hircus]	0.838223	0.000239632	71.529	VPS(0.838)PT(0.161)GEPYTPEL	2	0.40603	1	0.716	0.782	0.763	1.174	1.125	plasma membrane	GO:0006810 transport; GO:0006820 anion transport; GO:0051179 localization; GO:0015698 inorganic anion transport; GO:0015689 molybdate ion transport; GO:0006811 ion transport; GO:0051234 establishment of localization;	GO:0031224 intrinsic component of membrane; GO:0016020 membrane; GO:0016021 integral component of membrane; GO:0044425 membrane part;	GO:0015075 ion transmembrane transporter activity; GO:0022892 substrate-specific transporter activity; GO:0015098 molybdate ion transmembrane transporter activity; GO:0015103 inorganic anion transmembrane transporter activity; GO:0005215 transporter activity; GO:0008509 anion transmembrane transporter activity; GO:0022891 substrate-specific transmembrane transporter activity; GO:0022857 transmemb…				IPR020846;	Major facilitator superfamily domain;
XP_017899070.1	119	0.423	Down	0.0108993	S	PREDICTED: tyrosine 3-monooxygenase isoform X2 [Capra hircus]	1	0.0133367	46.282	AGS(1)PPLECFVR	2	0.39273	1	1.633	1.333	1.57	0.64	0.656	nucleus	GO:0009713 catechol-containing compound biosynthetic process; GO:0042423 catecholamine biosynthetic process; GO:0006725 cellular aromatic compound metabolic process; GO:1901615 organic hydroxy compound metabolic process; GO:0046189 phenol-containing compound biosynthetic process; GO:0044699 single-organism process; GO:0009058 biosynthetic process; GO:1901566 organonitrogen compound biosynthetic p…		GO:0005506 iron ion binding; GO:0004511 tyrosine 3-monooxygenase activity; GO:0046914 transition metal ion binding; GO:0003824 catalytic activity; GO:0016714 oxidoreductase activity, acting on paired donors, with incorporation or reduction of molecular oxygen, reduced pteridine as one donor, and incorporation of one atom of oxygen; GO:0005488 binding; GO:0043167 ion binding; GO:0046872 metal ion …	K00501	TH; tyrosine 3-monooxygenase [EC:1.14.16.2]	chx05030 Cocaine addiction - Capra hircus (goat); chx04728 Dopaminergic synapse - Capra hircus (goat); chx01100 Metabolic pathways - Capra hircus (goat); chx05012 Parkinson's disease - Capra hircus (goat); chx04917 Prolactin signaling pathway - Capra hircus (goat); chx00350 Tyrosine metabolism - Capra hircus (goat); chx05031 Amphetamine addiction - Capra hircus (goat); chx05034 Alcoholism - Capra…	IPR019774;	Aromatic amino acid hydroxylase, C-terminal;
XP_017895636.1	55	0.501	Down	1.87e-07	S	PREDICTED: twist-related protein 2 [Capra hircus]	0.986149	2.34e-13	121.25	KGS(0.986)PS(0.014)AQSFEELQSQR	3	0.80697	3	1.408	1.41	1.427	0.727	0.697	nucleus			GO:0005515 protein binding; GO:0005488 binding; GO:0046983 protein dimerization activity;	K09069	TWIST; twist	chx05205 Proteoglycans in cancer - Capra hircus (goat);	IPR011598;	Myc-type, basic helix-loop-helix (bHLH) domain;
XP_017919033.1	415	3.305	Up	3.61e-05	S	PREDICTED: zinc finger protein 8 isoform X2 [Capra hircus]	1	3.14e-05	53.496	LLFAPAPAWPEPLS(1)PGEGPPR	3	0.30922	1	0.361	0.468	0.455	1.426	1.466	nucleus	GO:0050794 regulation of cellular process; GO:0010468 regulation of gene expression; GO:0006355 regulation of transcription, DNA-templated; GO:0031326 regulation of cellular biosynthetic process; GO:0080090 regulation of primary metabolic process; GO:0060255 regulation of macromolecule metabolic process; GO:0019219 regulation of nucleobase-containing compound metabolic process; GO:0010556 regulat…	GO:0005623 cell; GO:0005622 intracellular; GO:0044464 cell part;	GO:0097159 organic cyclic compound binding; GO:1901363 heterocyclic compound binding; GO:0005488 binding; GO:0003676 nucleic acid binding; GO:0043167 ion binding; GO:0043169 cation binding; GO:0046872 metal ion binding;	K09228			IPR015880; IPR007087; IPR001909; IPR013087;	Zinc finger, C2H2-like; Zinc finger, C2H2; Krueppel-associated box; Zinc finger C2H2-type/integrase DNA-binding domain;
XP_017914756.1	359	2.042	Up	0.00059889	Y	PREDICTED: homeodomain-interacting protein kinase 3 isoform X3 [Capra hircus]	0.832936	0.000604363	87.184	TVCS(0.02)T(0.147)Y(0.833)LQSR	2	0.51633	1	0.73	0.588	0.561	1.325	1.198	nucleus	GO:0016310 phosphorylation; GO:0044267 cellular protein metabolic process; GO:0044238 primary metabolic process; GO:0044237 cellular metabolic process; GO:0006796 phosphate-containing compound metabolic process; GO:0071704 organic substance metabolic process; GO:0008152 metabolic process; GO:0006468 protein phosphorylation; GO:0006793 phosphorus metabolic process; GO:0044260 cellular macromolecul…		GO:0005524 ATP binding; GO:1901265 nucleoside phosphate binding; GO:0016773 phosphotransferase activity, alcohol group as acceptor; GO:0001882 nucleoside binding; GO:0043167 ion binding; GO:0004672 protein kinase activity; GO:0000166 nucleotide binding; GO:0097159 organic cyclic compound binding; GO:1901363 heterocyclic compound binding; GO:0032549 ribonucleoside binding; GO:0097367 carbohydrate …	K08826	HIPK; homeodomain interacting protein kinase [EC:2.7.11.1]	chx04218 Cellular senescence - Capra hircus (goat);	IPR000719; IPR011009;	Protein kinase domain; Protein kinase-like domain;
XP_017915553.1	203	2.204	Up	0.038941	S	PREDICTED: nuclear ubiquitous casein and cyclin-dependent kinase substrate 1 isoform X2 [Capra hircus]	1	1.81e-09	107.01	EKT(1)PS(1)PKEEDEEPES(1)PLEK	4	-2.5762	6	0.581	0.604	0.58	1.177	1.583	nucleus
XP_017915553.1	201	2.204	Up	0.038941	T	PREDICTED: nuclear ubiquitous casein and cyclin-dependent kinase substrate 1 isoform X2 [Capra hircus]	1	1.81e-09	107.01	EKT(1)PS(1)PKEEDEEPES(1)PLEK	4	-2.5762	6	0.581	0.604	0.58	1.177	1.583	nucleus
XP_017912644.1	446	0.489	Down	0.00057948	T	PREDICTED: vimentin [Capra hircus]	0.989629	0.0438259	47.774	T(0.005)LLIKT(0.99)VET(0.006)R	3	-1.264	1	1.536	1.321	1.434	0.774	0.687	nucleus		GO:0043229 intracellular organelle; GO:0099513 polymeric cytoskeletal fiber; GO:0043232 intracellular non-membrane-bounded organelle; GO:0044430 cytoskeletal part; GO:0044446 intracellular organelle part; GO:0099512 supramolecular fiber; GO:0044424 intracellular part; GO:0005623 cell; GO:0099080 supramolecular complex; GO:0044422 organelle part; GO:0099081 supramolecular polymer; GO:0043228 non-m…	GO:0005198 structural molecule activity;	K07606	VIM; vimentin	chx05169 Epstein-Barr virus infection - Capra hircus (goat); chx05206 MicroRNAs in cancer - Capra hircus (goat);	IPR006821;	Intermediate filament head, DNA-binding domain;
XP_017912644.1	327	0.583	Down	0.000123549	T	PREDICTED: vimentin [Capra hircus]	0.944123	1.18e-26	160.43	QVQS(0.056)LT(0.944)CEVDALK	2	-1.1547	2	1.292	1.391	1.295	0.791	0.734	nucleus		GO:0043229 intracellular organelle; GO:0099513 polymeric cytoskeletal fiber; GO:0043232 intracellular non-membrane-bounded organelle; GO:0044430 cytoskeletal part; GO:0044446 intracellular organelle part; GO:0099512 supramolecular fiber; GO:0044424 intracellular part; GO:0005623 cell; GO:0099080 supramolecular complex; GO:0044422 organelle part; GO:0099081 supramolecular polymer; GO:0043228 non-m…	GO:0005198 structural molecule activity;	K07606	VIM; vimentin	chx05169 Epstein-Barr virus infection - Capra hircus (goat); chx05206 MicroRNAs in cancer - Capra hircus (goat);	IPR006821;	Intermediate filament head, DNA-binding domain;
XP_017912644.1	72	0.447	Down	0.00067769	S	PREDICTED: vimentin [Capra hircus]	1	0.00353922	58.23	S(1)GVPGVR	2	-0.47431	3	1.643	1.368	1.44	0.691	0.613	nucleus		GO:0043229 intracellular organelle; GO:0099513 polymeric cytoskeletal fiber; GO:0043232 intracellular non-membrane-bounded organelle; GO:0044430 cytoskeletal part; GO:0044446 intracellular organelle part; GO:0099512 supramolecular fiber; GO:0044424 intracellular part; GO:0005623 cell; GO:0099080 supramolecular complex; GO:0044422 organelle part; GO:0099081 supramolecular polymer; GO:0043228 non-m…	GO:0005198 structural molecule activity;	K07606	VIM; vimentin	chx05169 Epstein-Barr virus infection - Capra hircus (goat); chx05206 MicroRNAs in cancer - Capra hircus (goat);	IPR006821;	Intermediate filament head, DNA-binding domain;
XP_017912644.1	325	0.557	Down	2.17e-05	S	PREDICTED: vimentin [Capra hircus]	0.988804	8.24e-16	136.26	QVQS(0.989)LT(0.011)CEVDALKGTNESLER	3	0.33843	6	1.39	1.321	1.347	0.781	0.759	nucleus		GO:0043229 intracellular organelle; GO:0099513 polymeric cytoskeletal fiber; GO:0043232 intracellular non-membrane-bounded organelle; GO:0044430 cytoskeletal part; GO:0044446 intracellular organelle part; GO:0099512 supramolecular fiber; GO:0044424 intracellular part; GO:0005623 cell; GO:0099080 supramolecular complex; GO:0044422 organelle part; GO:0099081 supramolecular polymer; GO:0043228 non-m…	GO:0005198 structural molecule activity;	K07606	VIM; vimentin	chx05169 Epstein-Barr virus infection - Capra hircus (goat); chx05206 MicroRNAs in cancer - Capra hircus (goat);	IPR006821;	Intermediate filament head, DNA-binding domain;
XP_017912644.1	39	0.626	Down	0.00071554	S	PREDICTED: vimentin [Capra hircus]	0.857678	7.24e-06	86.497	T(0.142)YS(0.858)LGSALRPSTSR	3	0.34862	2	1.311	1.323	1.213	0.73	0.85	nucleus		GO:0043229 intracellular organelle; GO:0099513 polymeric cytoskeletal fiber; GO:0043232 intracellular non-membrane-bounded organelle; GO:0044430 cytoskeletal part; GO:0044446 intracellular organelle part; GO:0099512 supramolecular fiber; GO:0044424 intracellular part; GO:0005623 cell; GO:0099080 supramolecular complex; GO:0044422 organelle part; GO:0099081 supramolecular polymer; GO:0043228 non-m…	GO:0005198 structural molecule activity;	K07606	VIM; vimentin	chx05169 Epstein-Barr virus infection - Capra hircus (goat); chx05206 MicroRNAs in cancer - Capra hircus (goat);	IPR006821;	Intermediate filament head, DNA-binding domain;
XP_017912644.1	430	0.589	Down	1.9e-06	S	PREDICTED: vimentin [Capra hircus]	0.999986	2.42e-59	192.25	ETNLDS(1)LPLVDTHSK	2	-0.24219	9	1.297	1.339	1.318	0.774	0.794	nucleus		GO:0043229 intracellular organelle; GO:0099513 polymeric cytoskeletal fiber; GO:0043232 intracellular non-membrane-bounded organelle; GO:0044430 cytoskeletal part; GO:0044446 intracellular organelle part; GO:0099512 supramolecular fiber; GO:0044424 intracellular part; GO:0005623 cell; GO:0099080 supramolecular complex; GO:0044422 organelle part; GO:0099081 supramolecular polymer; GO:0043228 non-m…	GO:0005198 structural molecule activity;	K07606	VIM; vimentin	chx05169 Epstein-Barr virus infection - Capra hircus (goat); chx05206 MicroRNAs in cancer - Capra hircus (goat);	IPR006821;	Intermediate filament head, DNA-binding domain;
XP_017912644.1	56	0.621	Down	7.8e-05	S	PREDICTED: vimentin [Capra hircus]	0.849596	9.47e-06	93.768	T(0.001)LY(0.01)T(0.01)S(0.121)S(0.85)PGGVY(0.01)ATR	2	-0.77508	6	1.298	1.314	1.251	0.82	0.824	nucleus		GO:0043229 intracellular organelle; GO:0099513 polymeric cytoskeletal fiber; GO:0043232 intracellular non-membrane-bounded organelle; GO:0044430 cytoskeletal part; GO:0044446 intracellular organelle part; GO:0099512 supramolecular fiber; GO:0044424 intracellular part; GO:0005623 cell; GO:0099080 supramolecular complex; GO:0044422 organelle part; GO:0099081 supramolecular polymer; GO:0043228 non-m…	GO:0005198 structural molecule activity;	K07606	VIM; vimentin	chx05169 Epstein-Barr virus infection - Capra hircus (goat); chx05206 MicroRNAs in cancer - Capra hircus (goat);	IPR006821;	Intermediate filament head, DNA-binding domain;
XP_005677543.3	992	1.924	Up	0.00043972	S	PREDICTED: integrator complex subunit 3 [Capra hircus]	0.897666	0.0175144	64.207	AALS(0.102)S(0.898)PR	2	3.1451	1	0.61	0.593	0.751	1.223	1.305	cytoplasm				K13140
XP_017898286.1	1209	1.773	Up	0.00061656	S	PREDICTED: synaptotagmin-like protein 2 isoform X2 [Capra hircus]	0.92517	0.000601202	53.565	EAT(0.014)GS(0.06)PPS(0.925)PLQTK	3	-0.68175	1	0.755	0.693	0.633	1.258	1.147	nucleus	GO:0045184 establishment of protein localization; GO:0006810 transport; GO:0046907 intracellular transport; GO:0070727 cellular macromolecule localization; GO:0051649 establishment of localization in cell; GO:0006886 intracellular protein transport; GO:0071702 organic substance transport; GO:0008104 protein localization; GO:0033036 macromolecule localization; GO:0034613 cellular protein localizat…		GO:0031267 small GTPase binding; GO:0017016 Ras GTPase binding; GO:0005488 binding; GO:0005515 protein binding; GO:0051020 GTPase binding; GO:0019899 enzyme binding; GO:0017137 Rab GTPase binding;	K17598			IPR013083; IPR000008; IPR010911;	Zinc finger, RING/FYVE/PHD-type; C2 domain; Rab-binding domain;
XP_005689737.1	925	2.241	Up	0.000157812	T	PREDICTED: RNA polymerase-associated protein CTR9 homolog [Capra hircus]	0.999975	7.07e-07	66.36	KGGEFDEFVNDDT(1)DEDLPVSK	4	-1.4961	1	0.546	0.631	0.569	1.214	1.357	nucleus			GO:0005515 protein binding; GO:0005488 binding;	K15176			IPR011990; IPR013026;	Tetratricopeptide-like helical domain; Tetratricopeptide repeat-containing domain;
XP_017912420.1	11	2.057	Up	1.16e-06	S	PREDICTED: regulator of chromosome condensation isoform X2 [Capra hircus]	1	7.62e-05	105.2	S(1)PPEDALPK	3	-0.73891	16	0.611	0.629	0.624	1.302	1.249	nucleus				K11493			IPR009091;	Regulator of chromosome condensation 1/beta-lactamase-inhibitor protein II;
NP_001272622.1	165	1.86	Up	6.1e-05	S	p97Bcnt protein [Capra hircus]	0.998828	1.02e-09	115.8	LT(0.001)KS(0.999)PLAGEEVR	3	-1.0307	2	0.7	0.673	0.635	1.271	1.272	nucleus							IPR005135;	Endonuclease/exonuclease/phosphatase;
XP_017904212.1	1283	0.638	Down	1.62e-06	S	PREDICTED: protein-methionine sulfoxide oxidase MICAL3 isoform X9 [Capra hircus]	0.983906	0.00221038	44.831	DT(0.016)LGS(0.984)PLPGDEALKR	3	-0.22972	1	1.274	1.25	1.29	0.808	0.82	nucleus	GO:0044699 single-organism process; GO:0008152 metabolic process; GO:0055114 oxidation-reduction process; GO:0044710 single-organism metabolic process;		GO:1901265 nucleoside phosphate binding; GO:0050660 flavin adenine dinucleotide binding; GO:0043167 ion binding; GO:0005515 protein binding; GO:0000166 nucleotide binding; GO:0008270 zinc ion binding; GO:0048037 cofactor binding; GO:0016491 oxidoreductase activity; GO:0071949 FAD binding; GO:1901363 heterocyclic compound binding; GO:0097159 organic cyclic compound binding; GO:0046914 transition m…	K19947			IPR001781; IPR002938; IPR001715; IPR022735; IPR023753;	Zinc finger, LIM-type; FAD-binding domain; Calponin homology domain; Domain of unknown function DUF3585; FAD/NAD(P)-binding domain;
XP_017899085.1	456	0.66	Down	0.00116326	S	PREDICTED: target of EGR1 protein 1 isoform X3 [Capra hircus]	1	1.86e-05	88.319	QAS(1)PNPVPGDGLHR	2	-1.1852	4	1.297	1.299	1.163	0.869	0.829	nucleus	GO:0006725 cellular aromatic compound metabolic process; GO:0060255 regulation of macromolecule metabolic process; GO:0048519 negative regulation of biological process; GO:0044237 cellular metabolic process; GO:0071704 organic substance metabolic process; GO:0044270 cellular nitrogen compound catabolic process; GO:0008152 metabolic process; GO:0046483 heterocycle metabolic process; GO:0006139 nuc…		GO:0000175 3'-5'-exoribonuclease activity; GO:0043167 ion binding; GO:0016896 exoribonuclease activity, producing 5'-phosphomonoesters; GO:0008408 3'-5' exonuclease activity; GO:0016787 hydrolase activity; GO:0016796 exonuclease activity, active with either ribo- or deoxyribonucleic acids and producing 5'-phosphomonoesters; GO:0097159 organic cyclic compound binding; GO:1901363 heterocyclic compo…	K13202			IPR000571; IPR012337;	Zinc finger, CCCH-type; Ribonuclease H-like domain;
XP_017918847.1	167	1.52	Up	4.03e-06	S	PREDICTED: plakophilin-4 isoform X8 [Capra hircus]	0.999218	1.69e-05	82.663	VGS(0.999)PLT(0.001)LTDAQTR	3	0.41814	2	0.763	0.768	0.78	1.193	1.149	nucleus			GO:0005515 protein binding; GO:0005488 binding;				IPR011989; IPR016024;	Armadillo-like helical; Armadillo-type fold;
XP_017907251.1	297	0.445	Down	7.53e-05	S	PREDICTED: mimecan isoform X1 [Capra hircus]	0.8813	0.00703331	62.463	RLPVGS(0.881)Y(0.119)I	2	-0.91385	1	1.402	1.524	1.514	0.602	0.694	extracellular			GO:0005515 protein binding; GO:0005488 binding;	K08126			IPR032675;	Leucine-rich repeat domain, L domain-like;
XP_017894171.1	3618	0.539	Down	3.67e-05	S	PREDICTED: dystonin isoform X15 [Capra hircus]	0.930777	0.00071935	57.148	QKS(0.931)FS(0.068)EDVIS(0.001)HK	4	2.5721	2	1.317	1.412	1.384	0.748	0.714	nucleus		GO:0005856 cytoskeleton; GO:0043226 organelle; GO:0043229 intracellular organelle; GO:0043232 intracellular non-membrane-bounded organelle; GO:0044464 cell part; GO:0005622 intracellular; GO:0044424 intracellular part; GO:0005623 cell; GO:0043228 non-membrane-bounded organelle;	GO:0008092 cytoskeletal protein binding; GO:0008017 microtubule binding; GO:0005488 binding; GO:0043167 ion binding; GO:0015631 tubulin binding; GO:0046872 metal ion binding; GO:0043169 cation binding; GO:0005515 protein binding; GO:0005509 calcium ion binding;	K10382			IPR003108; IPR011992; IPR002048;	Gas2-related domain; EF-hand domain pair; EF-hand domain;
XP_017898165.1	144	2.849	Up	0.022718	S	PREDICTED: nuclease-sensitive element-binding protein 1 isoform X2 [Capra hircus]	0.787691	9.86e-19	108.24	NYQQNYQNSES(0.056)GEKNEGS(0.788)ES(0.156)APEGQAQQR	4	-0.45289	1	0.485	0.482	0.487	1.622	1.146	nucleus	GO:0050794 regulation of cellular process; GO:0010468 regulation of gene expression; GO:0006355 regulation of transcription, DNA-templated; GO:0031326 regulation of cellular biosynthetic process; GO:0080090 regulation of primary metabolic process; GO:0060255 regulation of macromolecule metabolic process; GO:0019219 regulation of nucleobase-containing compound metabolic process; GO:0010556 regulat…		GO:0097159 organic cyclic compound binding; GO:1901363 heterocyclic compound binding; GO:0003677 DNA binding; GO:0005488 binding; GO:0003676 nucleic acid binding;	K09276			IPR012340; IPR002059;	Nucleic acid-binding, OB-fold; Cold-shock protein, DNA-binding;
XP_017899999.1	1011	0.499	Down	0.000123709	S	PREDICTED: dystrophin [Capra hircus]	0.78537	0.00153854	57.52	S(0.169)DS(0.785)S(0.046)QPMLLR	2	-0.65214	3	1.483	1.435	1.337	0.668	0.747	nucleus			GO:0043169 cation binding; GO:0046872 metal ion binding; GO:0005515 protein binding; GO:0008270 zinc ion binding; GO:0046914 transition metal ion binding; GO:0005488 binding; GO:0043167 ion binding;	K10366	DMD; dystrophin	chx05416 Viral myocarditis - Capra hircus (goat); chx05414 Dilated cardiomyopathy (DCM) - Capra hircus (goat); chx05412 Arrhythmogenic right ventricular cardiomyopathy (ARVC) - Capra hircus (goat); chx05410 Hypertrophic cardiomyopathy (HCM) - Capra hircus (goat);	IPR015154; IPR001202; IPR011992; IPR000433; IPR015153;	EF-hand domain, type 2; WW domain; EF-hand domain pair; Zinc finger, ZZ-type; EF-hand domain, type 1;
XP_017916370.1	81	0.31	Down	1.68e-07	S	PREDICTED: cysteine and glycine-rich protein 1 [Capra hircus]	0.980813	8.84e-21	132.39	GYGYGQGAGT(0.018)LS(0.981)MDKGES(0.001)LGIR	3	0.34079	22	1.643	1.702	1.683	0.523	0.512	nucleus			GO:0043169 cation binding; GO:0046872 metal ion binding; GO:0008270 zinc ion binding; GO:0046914 transition metal ion binding; GO:0005488 binding; GO:0043167 ion binding;	K09377			IPR001781;	Zinc finger, LIM-type;
XP_017916370.1	18	0.579	Down	3.99e-05	Y	PREDICTED: cysteine and glycine-rich protein 1 [Capra hircus]	0.990794	1.56e-19	130.83	KT(0.009)VY(0.991)FAEEVQCEGGSFHR	3	-0.49313	2	1.298	1.307	1.379	0.759	0.755	nucleus			GO:0043169 cation binding; GO:0046872 metal ion binding; GO:0008270 zinc ion binding; GO:0046914 transition metal ion binding; GO:0005488 binding; GO:0043167 ion binding;	K09377			IPR001781;	Zinc finger, LIM-type;
XP_017916370.1	192	0.558	Down	2.39e-06	S	PREDICTED: cysteine and glycine-rich protein 1 [Capra hircus]	1	2.22e-14	124.5	GFGFGQGAGALVHS(1)E	2	-2.0758	16	1.372	1.35	1.334	0.743	0.737	nucleus			GO:0043169 cation binding; GO:0046872 metal ion binding; GO:0008270 zinc ion binding; GO:0046914 transition metal ion binding; GO:0005488 binding; GO:0043167 ion binding;	K09377			IPR001781;	Zinc finger, LIM-type;
XP_005698882.2	387	2.395	Up	1.97e-05	S	PREDICTED: transcription factor IIIB 50 kDa subunit [Capra hircus]	0.942524	1.47e-11	83.165	VCPIPPVSTVT(0.004)GDEDIS(0.943)DS(0.053)EIEQYLR	3	1.6152	1	0.607	0.521	0.535	1.356	1.336	cytoplasm				K15197			IPR013137; IPR013763;	Zinc finger, TFIIB-type; Cyclin-like;
XP_017908446.1	125	1.689	Up	0.00100278	S	PREDICTED: tumor protein D53 isoform X4 [Capra hircus]	0.998809	0.000380011	66.246	NSPT(0.001)FKS(0.999)FEER	2	-0.013364	3	0.617	0.763	0.766	1.249	1.151	cytoplasm
XP_017910408.1	136	1.61	Up	0.0147575	S	PREDICTED: eukaryotic translation initiation factor 5B isoform X2 [Capra hircus]	0.999169	4.27e-06	89.344	VEMY(0.002)S(0.999)GS(0.999)DDDDDDFNK	3	1.2814	3	0.742	0.746	0.736	1.227	1.085	cytoplasm,nucleus			GO:1901265 nucleoside phosphate binding; GO:0001882 nucleoside binding; GO:0043167 ion binding; GO:0016817 hydrolase activity, acting on acid anhydrides; GO:0016787 hydrolase activity; GO:0000166 nucleotide binding; GO:0017111 nucleoside-triphosphatase activity; GO:0097159 organic cyclic compound binding; GO:1901363 heterocyclic compound binding; GO:0032549 ribonucleoside binding; GO:0097367 carb…	K03243	EIF5B; translation initiation factor 5B	chx03013 RNA transport - Capra hircus (goat);	IPR023115; IPR005225; IPR004161; IPR027417; IPR000795; IPR009000;	Translation initiation factor IF- 2, domain 3; Small GTP-binding protein domain; Translation elongation factor EFTu-like, domain 2; P-loop containing nucleoside triphosphate hydrolase; Transcription factor, GTP-binding domain; Translation protein, beta-barrel domain;
XP_017910408.1	138	2.103	Up	0.000136766	S	PREDICTED: eukaryotic translation initiation factor 5B isoform X2 [Capra hircus]	0.999169	1.75e-05	89.859	VEMY(0.002)S(0.999)GS(0.999)DDDDDDFNK	3	1.2814	2	0.568	0.606	0.659	1.289	1.216	cytoplasm,nucleus			GO:1901265 nucleoside phosphate binding; GO:0001882 nucleoside binding; GO:0043167 ion binding; GO:0016817 hydrolase activity, acting on acid anhydrides; GO:0016787 hydrolase activity; GO:0000166 nucleotide binding; GO:0017111 nucleoside-triphosphatase activity; GO:0097159 organic cyclic compound binding; GO:1901363 heterocyclic compound binding; GO:0032549 ribonucleoside binding; GO:0097367 carb…	K03243	EIF5B; translation initiation factor 5B	chx03013 RNA transport - Capra hircus (goat);	IPR023115; IPR005225; IPR004161; IPR027417; IPR000795; IPR009000;	Translation initiation factor IF- 2, domain 3; Small GTP-binding protein domain; Translation elongation factor EFTu-like, domain 2; P-loop containing nucleoside triphosphate hydrolase; Transcription factor, GTP-binding domain; Translation protein, beta-barrel domain;
XP_017910408.1	216	1.685	Up	2.87e-06	S	PREDICTED: eukaryotic translation initiation factor 5B isoform X2 [Capra hircus]	0.998084	1.84e-27	143.47	NKPGPT(0.002)VES(0.998)GNEDDDSSFK	3	0.14871	7	0.725	0.735	0.694	1.223	1.192	cytoplasm,nucleus			GO:1901265 nucleoside phosphate binding; GO:0001882 nucleoside binding; GO:0043167 ion binding; GO:0016817 hydrolase activity, acting on acid anhydrides; GO:0016787 hydrolase activity; GO:0000166 nucleotide binding; GO:0017111 nucleoside-triphosphatase activity; GO:0097159 organic cyclic compound binding; GO:1901363 heterocyclic compound binding; GO:0032549 ribonucleoside binding; GO:0097367 carb…	K03243	EIF5B; translation initiation factor 5B	chx03013 RNA transport - Capra hircus (goat);	IPR023115; IPR005225; IPR004161; IPR027417; IPR000795; IPR009000;	Translation initiation factor IF- 2, domain 3; Small GTP-binding protein domain; Translation elongation factor EFTu-like, domain 2; P-loop containing nucleoside triphosphate hydrolase; Transcription factor, GTP-binding domain; Translation protein, beta-barrel domain;
XP_017910408.1	1167	2.356	Up	1.98e-05	S	PREDICTED: eukaryotic translation initiation factor 5B isoform X2 [Capra hircus]	1	0.000112376	85.554	IEPIPGES(1)PK	3	-0.29508	1	0.571	0.575	0.538	1.381	1.28	cytoplasm,nucleus			GO:1901265 nucleoside phosphate binding; GO:0001882 nucleoside binding; GO:0043167 ion binding; GO:0016817 hydrolase activity, acting on acid anhydrides; GO:0016787 hydrolase activity; GO:0000166 nucleotide binding; GO:0017111 nucleoside-triphosphatase activity; GO:0097159 organic cyclic compound binding; GO:1901363 heterocyclic compound binding; GO:0032549 ribonucleoside binding; GO:0097367 carb…	K03243	EIF5B; translation initiation factor 5B	chx03013 RNA transport - Capra hircus (goat);	IPR023115; IPR005225; IPR004161; IPR027417; IPR000795; IPR009000;	Translation initiation factor IF- 2, domain 3; Small GTP-binding protein domain; Translation elongation factor EFTu-like, domain 2; P-loop containing nucleoside triphosphate hydrolase; Transcription factor, GTP-binding domain; Translation protein, beta-barrel domain;
XP_017899665.1	110	1.921	Up	7.63e-05	S	PREDICTED: armadillo repeat-containing X-linked protein 3 [Capra hircus]	0.99788	4.99e-27	142.45	RAS(0.998)PNSDDT(0.001)ILS(0.001)PQELQK	2	-0.23759	3	0.675	0.657	0.627	1.211	1.319	mitochondria			GO:0005515 protein binding; GO:0005488 binding;				IPR011989; IPR006911; IPR016024;	Armadillo-like helical; Armadillo repeat-containing domain; Armadillo-type fold;
XP_017914738.1	332	0.509	Down	3.59e-05	S	PREDICTED: CD44 antigen isoform X8 [Capra hircus]	1	0.00024702	73.386	S(1)QEMVHLVNK	2	-0.18754	3	1.443	1.357	1.419	0.721	0.676	extracellular	GO:0007155 cell adhesion; GO:0022610 biological adhesion;	GO:0031224 intrinsic component of membrane; GO:0016020 membrane; GO:0016021 integral component of membrane; GO:0044425 membrane part;	GO:0097367 carbohydrate derivative binding; GO:0005539 glycosaminoglycan binding; GO:0005488 binding; GO:0005540 hyaluronic acid binding;	K06256	CD44; CD44 antigen	chx04512 ECM-receptor interaction - Capra hircus (goat); chx05169 Epstein-Barr virus infection - Capra hircus (goat); chx05205 Proteoglycans in cancer - Capra hircus (goat); chx04640 Hematopoietic cell lineage - Capra hircus (goat); chx05206 MicroRNAs in cancer - Capra hircus (goat);	IPR016187; IPR000538; IPR016186;	C-type lectin fold; Link domain; C-type lectin-like/link domain;
XP_013825884.2	138	4.942	Up	1.43e-07	S	PREDICTED: protein transport protein Sec16B isoform X2 [Capra hircus]	0.999679	3.25e-66	193.39	TSAAWS(1)PVQAEDISAAGPK	2	-1.3357	8	0.312	0.301	0.301	1.54	1.484	nucleus				K20353			IPR024340; IPR024298;	Sec16, central conserved domain; Ancestral coatomer element 1, Sec16/Sec31;
XP_017896190.1	238	1.72	Up	0.00050172	S	PREDICTED: forkhead box protein K1 [Capra hircus]	0.878403	1.26e-11	94.203	SLVS(0.007)PIPS(0.974)PT(0.012)GT(0.007)ISVPNS(0.121)CPAS(0.878)PR	3	-2.8148	1	0.687	0.638	0.795	1.248	1.208	nucleus	GO:0050794 regulation of cellular process; GO:0010468 regulation of gene expression; GO:0006355 regulation of transcription, DNA-templated; GO:0031326 regulation of cellular biosynthetic process; GO:0080090 regulation of primary metabolic process; GO:0060255 regulation of macromolecule metabolic process; GO:0019219 regulation of nucleobase-containing compound metabolic process; GO:0010556 regulat…		GO:0097159 organic cyclic compound binding; GO:1901363 heterocyclic compound binding; GO:0003677 DNA binding; GO:0005488 binding; GO:0001071 nucleic acid binding transcription factor activity; GO:0003676 nucleic acid binding; GO:0005515 protein binding; GO:0043565 sequence-specific DNA binding; GO:0003700 transcription factor activity, sequence-specific DNA binding;	K09404			IPR011991; IPR008984; IPR001766; IPR000253;	Winged helix-turn-helix DNA-binding domain; SMAD/FHA domain; Fork head domain; Forkhead-associated (FHA) domain;
XP_017896190.1	417	0.605	Down	2.39e-05	T	PREDICTED: forkhead box protein K1 [Capra hircus]	0.991041	9.7e-06	47.884	S(0.004)S(0.004)GLQT(0.991)PECLS(0.002)R	2	-1.9024	2	1.336	1.31	1.267	0.814	0.782	nucleus	GO:0050794 regulation of cellular process; GO:0010468 regulation of gene expression; GO:0006355 regulation of transcription, DNA-templated; GO:0031326 regulation of cellular biosynthetic process; GO:0080090 regulation of primary metabolic process; GO:0060255 regulation of macromolecule metabolic process; GO:0019219 regulation of nucleobase-containing compound metabolic process; GO:0010556 regulat…		GO:0097159 organic cyclic compound binding; GO:1901363 heterocyclic compound binding; GO:0003677 DNA binding; GO:0005488 binding; GO:0001071 nucleic acid binding transcription factor activity; GO:0003676 nucleic acid binding; GO:0005515 protein binding; GO:0043565 sequence-specific DNA binding; GO:0003700 transcription factor activity, sequence-specific DNA binding;	K09404			IPR011991; IPR008984; IPR001766; IPR000253;	Winged helix-turn-helix DNA-binding domain; SMAD/FHA domain; Fork head domain; Forkhead-associated (FHA) domain;
XP_017896190.1	224	1.72	Up	0.00050172	S	PREDICTED: forkhead box protein K1 [Capra hircus]	0.973895	1.26e-11	94.203	SLVS(0.007)PIPS(0.974)PT(0.012)GT(0.007)ISVPNS(0.121)CPAS(0.878)PR	3	-2.8148	1	0.687	0.638	0.795	1.248	1.208	nucleus	GO:0050794 regulation of cellular process; GO:0010468 regulation of gene expression; GO:0006355 regulation of transcription, DNA-templated; GO:0031326 regulation of cellular biosynthetic process; GO:0080090 regulation of primary metabolic process; GO:0060255 regulation of macromolecule metabolic process; GO:0019219 regulation of nucleobase-containing compound metabolic process; GO:0010556 regulat…		GO:0097159 organic cyclic compound binding; GO:1901363 heterocyclic compound binding; GO:0003677 DNA binding; GO:0005488 binding; GO:0001071 nucleic acid binding transcription factor activity; GO:0003676 nucleic acid binding; GO:0005515 protein binding; GO:0043565 sequence-specific DNA binding; GO:0003700 transcription factor activity, sequence-specific DNA binding;	K09404			IPR011991; IPR008984; IPR001766; IPR000253;	Winged helix-turn-helix DNA-binding domain; SMAD/FHA domain; Fork head domain; Forkhead-associated (FHA) domain;
XP_017896190.1	422	0.601	Down	0.00022405	S	PREDICTED: forkhead box protein K1 [Capra hircus]	1	5.64e-07	107.82	SSGLQTPECLS(1)R	2	-0.80758	3	1.255	1.283	1.38	0.774	0.762	nucleus	GO:0050794 regulation of cellular process; GO:0010468 regulation of gene expression; GO:0006355 regulation of transcription, DNA-templated; GO:0031326 regulation of cellular biosynthetic process; GO:0080090 regulation of primary metabolic process; GO:0060255 regulation of macromolecule metabolic process; GO:0019219 regulation of nucleobase-containing compound metabolic process; GO:0010556 regulat…		GO:0097159 organic cyclic compound binding; GO:1901363 heterocyclic compound binding; GO:0003677 DNA binding; GO:0005488 binding; GO:0001071 nucleic acid binding transcription factor activity; GO:0003676 nucleic acid binding; GO:0005515 protein binding; GO:0043565 sequence-specific DNA binding; GO:0003700 transcription factor activity, sequence-specific DNA binding;	K09404			IPR011991; IPR008984; IPR001766; IPR000253;	Winged helix-turn-helix DNA-binding domain; SMAD/FHA domain; Fork head domain; Forkhead-associated (FHA) domain;
XP_017918172.1	331	4.25	Up	3.7e-05	S	PREDICTED: glioma tumor suppressor candidate region gene 2 protein isoform X2 [Capra hircus]	1	0.000101179	74.732	GEAS(1)PAPGRPAALEK	3	0.52985	1	0.364	0.398	0.28	1.542	1.49	nucleus				K14840	NOP53; nucleolar protein 53	chx05168 Herpes simplex infection - Capra hircus (goat);
XP_005678557.1	141	2.388	Up	0.000197787	S	PREDICTED: EF-hand calcium-binding domain-containing protein 14 [Capra hircus]	1	0.0113284	50.467	IES(1)GELGLNK	2	-1.7623	1	0.547	0.593	0.527	1.43	1.24	cytoplasm			GO:0043169 cation binding; GO:0046872 metal ion binding; GO:0005509 calcium ion binding; GO:0005488 binding; GO:0043167 ion binding;				IPR002048; IPR011992;	EF-hand domain; EF-hand domain pair;
XP_017921665.1	342	1.621	Up	0.00020024	S	PREDICTED: cyclin-K [Capra hircus]	1	0.000105704	83.204	AVVVS(1)PKEENK	2	0.25949	2	0.713	0.755	0.743	1.259	1.176	cytoplasm,nucleus		GO:0043226 organelle; GO:0043231 intracellular membrane-bounded organelle; GO:0043229 intracellular organelle; GO:0005634 nucleus; GO:0044464 cell part; GO:0005622 intracellular; GO:0044424 intracellular part; GO:0043227 membrane-bounded organelle; GO:0005623 cell;					IPR004367; IPR013763; IPR006671;	Cyclin, C-terminal domain; Cyclin-like; Cyclin, N-terminal;
XP_017895848.1	249	2.851	Up	2.36e-05	Y	PREDICTED: 3-phosphoinositide-dependent protein kinase 1 isoform X1 [Capra hircus]	0.953503	5.34e-66	193.96	ANS(0.019)FVGT(0.027)AQY(0.954)VSPELLTEK	2	-0.62999	2	0.464	0.498	0.488	1.452	1.314	mitochondria	GO:0016310 phosphorylation; GO:0044267 cellular protein metabolic process; GO:0044238 primary metabolic process; GO:0044237 cellular metabolic process; GO:0006796 phosphate-containing compound metabolic process; GO:0071704 organic substance metabolic process; GO:0008152 metabolic process; GO:0006468 protein phosphorylation; GO:0006793 phosphorus metabolic process; GO:0044260 cellular macromolecul…		GO:0005524 ATP binding; GO:1901265 nucleoside phosphate binding; GO:0016773 phosphotransferase activity, alcohol group as acceptor; GO:0001882 nucleoside binding; GO:0043167 ion binding; GO:0004672 protein kinase activity; GO:0000166 nucleotide binding; GO:0097159 organic cyclic compound binding; GO:1901363 heterocyclic compound binding; GO:0032549 ribonucleoside binding; GO:0097367 carbohydrate …	K06276	PDPK1; 3-phosphoinositide dependent protein kinase-1 [EC:2.7.11.1]	chx05160 Hepatitis C - Capra hircus (goat); chx04152 AMPK signaling pathway - Capra hircus (goat); chx05215 Prostate cancer - Capra hircus (goat); chx04919 Thyroid hormone signaling pathway - Capra hircus (goat); chx01524 Platinum drug resistance - Capra hircus (goat); chx04931 Insulin resistance - Capra hircus (goat); chx04910 Insulin signaling pathway - Capra hircus (goat); chx04960 Aldosterone…	IPR000719; IPR033931; IPR011993; IPR011009;	Protein kinase domain; PDK1-type, PH domain; PH domain-like; Protein kinase-like domain;
XP_017895848.1	242	2.721	Up	4.23e-05	S	PREDICTED: 3-phosphoinositide-dependent protein kinase 1 isoform X1 [Capra hircus]	0.99952	3.39e-46	167.87	ANS(1)FVGTAQYVSPELLTEK	3	1.4154	3	0.547	0.504	0.455	1.396	1.293	mitochondria	GO:0016310 phosphorylation; GO:0044267 cellular protein metabolic process; GO:0044238 primary metabolic process; GO:0044237 cellular metabolic process; GO:0006796 phosphate-containing compound metabolic process; GO:0071704 organic substance metabolic process; GO:0008152 metabolic process; GO:0006468 protein phosphorylation; GO:0006793 phosphorus metabolic process; GO:0044260 cellular macromolecul…		GO:0005524 ATP binding; GO:1901265 nucleoside phosphate binding; GO:0016773 phosphotransferase activity, alcohol group as acceptor; GO:0001882 nucleoside binding; GO:0043167 ion binding; GO:0004672 protein kinase activity; GO:0000166 nucleotide binding; GO:0097159 organic cyclic compound binding; GO:1901363 heterocyclic compound binding; GO:0032549 ribonucleoside binding; GO:0097367 carbohydrate …	K06276	PDPK1; 3-phosphoinositide dependent protein kinase-1 [EC:2.7.11.1]	chx05160 Hepatitis C - Capra hircus (goat); chx04152 AMPK signaling pathway - Capra hircus (goat); chx05215 Prostate cancer - Capra hircus (goat); chx04919 Thyroid hormone signaling pathway - Capra hircus (goat); chx01524 Platinum drug resistance - Capra hircus (goat); chx04931 Insulin resistance - Capra hircus (goat); chx04910 Insulin signaling pathway - Capra hircus (goat); chx04960 Aldosterone…	IPR000719; IPR033931; IPR011993; IPR011009;	Protein kinase domain; PDK1-type, PH domain; PH domain-like; Protein kinase-like domain;
XP_017897735.1	1135	1.572	Up	0.0026566	S	PREDICTED: zinc finger SWIM domain-containing protein 8 isoform X2 [Capra hircus]	1	0.00238774	59.067	GWGS(1)PGRPK	3	1.272	1	0.652	0.819	0.785	1.179	1.115	plasma membrane			GO:0043169 cation binding; GO:0046872 metal ion binding; GO:0008270 zinc ion binding; GO:0046914 transition metal ion binding; GO:0005488 binding; GO:0043167 ion binding;				IPR007527;	Zinc finger, SWIM-type;
XP_017913071.1	221	2.132	Up	0.00057536	S	PREDICTED: RBBP8 N-terminal-like protein isoform X2 [Capra hircus]	0.994295	1.66e-16	138.24	IS(0.994)PS(0.006)PNLPEAR	2	0.71369	1	0.692	0.526	0.597	1.196	1.362	nucleus							IPR019518;	DNA endonuclease Ctp1, N-terminal;
XP_017913071.1	173	3.419	Up	0.000124961	S	PREDICTED: RBBP8 N-terminal-like protein isoform X2 [Capra hircus]	1	1.88e-07	98.299	EGVS(1)DPPS(1)PLLLPSLGAQK	3	0.73883	1	0.475	0.443	0.335	1.496	1.319	nucleus							IPR019518;	DNA endonuclease Ctp1, N-terminal;
XP_017913071.1	177	3.157	Up	2.03e-06	S	PREDICTED: RBBP8 N-terminal-like protein isoform X2 [Capra hircus]	1	1.88e-07	98.299	EGVS(1)DPPS(1)PLLLPSLGAQK	3	0.73883	4	0.448	0.471	0.416	1.398	1.37	nucleus							IPR019518;	DNA endonuclease Ctp1, N-terminal;
XP_013820153.1	69	2.082	Up	6.21e-05	S	PREDICTED: beta-casein isoform X2 [Capra hircus]	0.869295	1.48e-21	118.68	EQEELNVVGET(0.003)VES(0.003)LS(0.245)S(0.758)S(0.869)EES(0.091)IT(0.031)HINK	4	-1.3269	12	0.656	0.604	0.589	1.333	1.294	mitochondria	GO:0006810 transport; GO:0051179 localization; GO:0051234 establishment of localization;	GO:0005576 extracellular region;	GO:0005215 transporter activity;	K17107	CSN2; beta-casein	chx04917 Prolactin signaling pathway - Capra hircus (goat);
XP_013820153.1	172	8.394	Up	3.29e-06	S	PREDICTED: beta-casein isoform X2 [Capra hircus]	0.996548	1.53e-45	165.38	YPVEPFT(0.001)ES(0.997)QS(0.003)LTLTDVEK	2	-1.4435	4	0.174	0.214	0.18	1.663	1.512	mitochondria	GO:0006810 transport; GO:0051179 localization; GO:0051234 establishment of localization;	GO:0005576 extracellular region;	GO:0005215 transporter activity;	K17107	CSN2; beta-casein	chx04917 Prolactin signaling pathway - Capra hircus (goat);
XP_013820153.1	67	3.085	Up	0.00081918	S	PREDICTED: beta-casein isoform X2 [Capra hircus]	0.773312	1.6e-09	63.73	EQEELNVVGET(0.007)VES(0.011)LS(0.773)S(0.376)S(0.708)EES(0.091)IT(0.034)HINKK	5	-0.63383	4	0.458	0.445	0.457	1.433	1.417	mitochondria	GO:0006810 transport; GO:0051179 localization; GO:0051234 establishment of localization;	GO:0005576 extracellular region;	GO:0005215 transporter activity;	K17107	CSN2; beta-casein	chx04917 Prolactin signaling pathway - Capra hircus (goat);
XP_013820153.1	174	3.98	Up	9.28e-08	S	PREDICTED: beta-casein isoform X2 [Capra hircus]	0.992122	7.68e-92	222.46	Y(0.001)PVEPFTES(0.007)QS(0.992)LTLTDVEK	3	1.6048	5	0.359	0.382	0.36	1.479	1.437	mitochondria	GO:0006810 transport; GO:0051179 localization; GO:0051234 establishment of localization;	GO:0005576 extracellular region;	GO:0005215 transporter activity;	K17107	CSN2; beta-casein	chx04917 Prolactin signaling pathway - Capra hircus (goat);
XP_013820153.1	68	2.909	Up	3.78e-06	S	PREDICTED: beta-casein isoform X2 [Capra hircus]	0.758174	1.43e-13	77.531	EQEELNVVGET(0.003)VES(0.003)LS(0.245)S(0.758)S(0.869)EES(0.091)IT(0.031)HINK	4	-1.3269	7	0.509	0.456	0.462	1.426	1.387	mitochondria	GO:0006810 transport; GO:0051179 localization; GO:0051234 establishment of localization;	GO:0005576 extracellular region;	GO:0005215 transporter activity;	K17107	CSN2; beta-casein	chx04917 Prolactin signaling pathway - Capra hircus (goat);
XP_017903386.1	337	1.522	Up	0.00066323	S	PREDICTED: protein SCAF11 isoform X2 [Capra hircus]	0.852267	1.13e-13	73.791	S(0.852)PVS(0.119)NIS(0.029)GCDAPDNNNPSVSVSSSGESEK	3	-1.372	2	0.849	0.731	0.732	1.184	1.143	nucleus			GO:0043169 cation binding; GO:0046872 metal ion binding; GO:0005515 protein binding; GO:0008270 zinc ion binding; GO:0046914 transition metal ion binding; GO:0005488 binding; GO:0043167 ion binding;				IPR001841; IPR013083;	Zinc finger, RING-type; Zinc finger, RING/FYVE/PHD-type;
XP_017903386.1	800	0.631	Down	0.00047845	S	PREDICTED: protein SCAF11 isoform X2 [Capra hircus]	0.934364	0.000218506	53.359	FHS(0.96)PS(0.039)T(0.003)T(0.012)WS(0.934)PNKDT(0.052)AR	4	-0.25333	1	1.342	1.219	1.277	0.855	0.758	nucleus			GO:0043169 cation binding; GO:0046872 metal ion binding; GO:0005515 protein binding; GO:0008270 zinc ion binding; GO:0046914 transition metal ion binding; GO:0005488 binding; GO:0043167 ion binding;				IPR001841; IPR013083;	Zinc finger, RING-type; Zinc finger, RING/FYVE/PHD-type;
XP_017903386.1	604	2.16	Up	3.74e-05	S	PREDICTED: protein SCAF11 isoform X2 [Capra hircus]	0.996702	1.1e-07	66.677	T(0.003)EQLIDS(0.997)PKLESSEGGVIQAVDR	3	1.1158	1	0.602	0.548	0.647	1.328	1.263	nucleus			GO:0043169 cation binding; GO:0046872 metal ion binding; GO:0005515 protein binding; GO:0008270 zinc ion binding; GO:0046914 transition metal ion binding; GO:0005488 binding; GO:0043167 ion binding;				IPR001841; IPR013083;	Zinc finger, RING-type; Zinc finger, RING/FYVE/PHD-type;
XP_013828179.2	483	0.6	Down	0.00054494	Y	PREDICTED: protein LAP2 isoform X12 [Capra hircus]	0.854049	0.000267947	68.972	RY(0.854)PT(0.023)PY(0.123)PDELK	3	0.24939	1	1.289	1.281	1.355	0.795	0.7	mitochondria			GO:0005515 protein binding; GO:0005488 binding;	K12796	ERBB2IP; erbb2-interacting protein	chx04621 NOD-like receptor signaling pathway - Capra hircus (goat);	IPR001478; IPR032675;	PDZ domain; Leucine-rich repeat domain, L domain-like;
XP_005689870.1	135	0.287	Down	0.0020841	S	PREDICTED: hemoglobin subunit beta-C [Capra hircus]	1	1.09e-08	112.08	VVAGVAS(1)ALAHR	2	-0.86932	4	2.027	1.58	1.558	0.44	0.654	cytoplasm	GO:0015671 oxygen transport; GO:0006810 transport; GO:0015669 gas transport; GO:1902578 single-organism localization; GO:0044699 single-organism process; GO:0051179 localization; GO:0051234 establishment of localization; GO:0044765 single-organism transport;	GO:0044464 cell part; GO:0005622 intracellular; GO:0005833 hemoglobin complex; GO:0005737 cytoplasm; GO:0032991 macromolecular complex; GO:0044424 intracellular part; GO:0044445 cytosolic part; GO:0043234 protein complex; GO:0005623 cell; GO:0005829 cytosol; GO:0044444 cytoplasmic part;	GO:0097159 organic cyclic compound binding; GO:1901363 heterocyclic compound binding; GO:0020037 heme binding; GO:0005506 iron ion binding; GO:0046914 transition metal ion binding; GO:0019825 oxygen binding; GO:0005488 binding; GO:0043167 ion binding; GO:0046872 metal ion binding; GO:0043169 cation binding; GO:0046906 tetrapyrrole binding;	K13823	HBB; hemoglobin subunit beta	chx05143 African trypanosomiasis - Capra hircus (goat); chx05144 Malaria - Capra hircus (goat);	IPR009050; IPR000971; IPR012292;	Globin-like; Globin; Globin/Protoglobin;
XP_005688694.2	1505	1.887	Up	8.12e-05	S	PREDICTED: brefeldin A-inhibited guanine nucleotide-exchange protein 2 [Capra hircus]	0.996949	1.88e-06	96.379	HLDVDLDRQS(0.997)LS(0.002)S(0.001)IDK	4	0.8293	4	0.687	0.681	0.62	1.286	1.193	cytoplasm	GO:0050794 regulation of cellular process; GO:0050789 regulation of biological process; GO:0010646 regulation of cell communication; GO:1902531 regulation of intracellular signal transduction; GO:0023051 regulation of signaling; GO:0048583 regulation of response to stimulus; GO:0046578 regulation of Ras protein signal transduction; GO:0032012 regulation of ARF protein signal transduction; GO:0009…		GO:0098772 molecular function regulator; GO:0005086 ARF guanyl-nucleotide exchange factor activity; GO:0005085 guanyl-nucleotide exchange factor activity; GO:0005488 binding;	K18442	ARFGEF; brefeldin A-inhibited guanine nucleotide-exchange protein	chx04144 Endocytosis - Capra hircus (goat);	IPR023394; IPR032691; IPR000904; IPR011989; IPR032629; IPR016024; IPR015403;	Sec7 domain, alpha orthogonal bundle; Guanine nucleotide exchange factor, N-terminal; Sec7 domain; Armadillo-like helical; Mon2, dimerisation and cyclophilin-binding domain; Armadillo-type fold; Sec7, C-terminal;
XP_005688694.2	227	1.94	Up	0.00022186	S	PREDICTED: brefeldin A-inhibited guanine nucleotide-exchange protein 2 [Capra hircus]	1	6.58e-06	95.5	PQSPVIQAAAVS(1)PK	2	1.3365	5	0.62	0.618	0.707	1.322	1.19	cytoplasm	GO:0050794 regulation of cellular process; GO:0050789 regulation of biological process; GO:0010646 regulation of cell communication; GO:1902531 regulation of intracellular signal transduction; GO:0023051 regulation of signaling; GO:0048583 regulation of response to stimulus; GO:0046578 regulation of Ras protein signal transduction; GO:0032012 regulation of ARF protein signal transduction; GO:0009…		GO:0098772 molecular function regulator; GO:0005086 ARF guanyl-nucleotide exchange factor activity; GO:0005085 guanyl-nucleotide exchange factor activity; GO:0005488 binding;	K18442	ARFGEF; brefeldin A-inhibited guanine nucleotide-exchange protein	chx04144 Endocytosis - Capra hircus (goat);	IPR023394; IPR032691; IPR000904; IPR011989; IPR032629; IPR016024; IPR015403;	Sec7 domain, alpha orthogonal bundle; Guanine nucleotide exchange factor, N-terminal; Sec7 domain; Armadillo-like helical; Mon2, dimerisation and cyclophilin-binding domain; Armadillo-type fold; Sec7, C-terminal;
XP_017904851.1	145	0.649	Down	0.000137131	S	PREDICTED: uncharacterized protein C4orf19 homolog [Capra hircus]	0.999997	5.77e-05	78.078	GHPTQPFLEGGS(1)AR	3	1.8172	1	1.278	1.216	1.289	0.846	0.831	extracellular
XP_017911911.1	434	3.148	Up	0.00110442	S	"PREDICTED: FERM, RhoGEF and pleckstrin domain-containing protein 1 [Capra hircus]"	0.999172	0.0464017	49.097	S(0.999)PAGS(0.001)TK	2	0.9259	1	0.306	0.498	0.532	1.581	1.327	nucleus	GO:0050794 regulation of cellular process; GO:0050789 regulation of biological process; GO:0010646 regulation of cell communication; GO:1902531 regulation of intracellular signal transduction; GO:0023051 regulation of signaling; GO:0048583 regulation of response to stimulus; GO:0046578 regulation of Ras protein signal transduction; GO:0035023 regulation of Rho protein signal transduction; GO:0009…	GO:0016020 membrane; GO:0005856 cytoskeleton; GO:0043226 organelle; GO:0043229 intracellular organelle; GO:0019898 extrinsic component of membrane; GO:0043232 intracellular non-membrane-bounded organelle; GO:0044425 membrane part; GO:0044464 cell part; GO:0005622 intracellular; GO:0005737 cytoplasm; GO:0044424 intracellular part; GO:0005623 cell; GO:0043228 non-membrane-bounded organelle;	GO:0005088 Ras guanyl-nucleotide exchange factor activity; GO:0005515 protein binding; GO:0008092 cytoskeletal protein binding; GO:0098772 molecular function regulator; GO:0005085 guanyl-nucleotide exchange factor activity; GO:0005488 binding; GO:0005089 Rho guanyl-nucleotide exchange factor activity;	K17477			IPR019748; IPR018980; IPR000219; IPR001849; IPR018979; IPR019749; IPR029071; IPR011993; IPR014847; IPR014352; IPR000299;	FERM central domain; FERM, C-terminal PH-like domain; Dbl homology (DH) domain; Pleckstrin homology domain; FERM, N-terminal; Band 4.1 domain; Ubiquitin-related domain; PH domain-like; FERM adjacent (FA); FERM/acyl-CoA-binding protein, 3-helical bundle; FERM domain;
XP_017911911.1	874	1.729	Up	0.00053891	S	"PREDICTED: FERM, RhoGEF and pleckstrin domain-containing protein 1 [Capra hircus]"	0.967604	2.83e-08	105.99	SSGPAPEFLAS(0.032)S(0.968)PPDNK	3	-2.1382	3	0.792	0.679	0.647	1.236	1.171	nucleus	GO:0050794 regulation of cellular process; GO:0050789 regulation of biological process; GO:0010646 regulation of cell communication; GO:1902531 regulation of intracellular signal transduction; GO:0023051 regulation of signaling; GO:0048583 regulation of response to stimulus; GO:0046578 regulation of Ras protein signal transduction; GO:0035023 regulation of Rho protein signal transduction; GO:0009…	GO:0016020 membrane; GO:0005856 cytoskeleton; GO:0043226 organelle; GO:0043229 intracellular organelle; GO:0019898 extrinsic component of membrane; GO:0043232 intracellular non-membrane-bounded organelle; GO:0044425 membrane part; GO:0044464 cell part; GO:0005622 intracellular; GO:0005737 cytoplasm; GO:0044424 intracellular part; GO:0005623 cell; GO:0043228 non-membrane-bounded organelle;	GO:0005088 Ras guanyl-nucleotide exchange factor activity; GO:0005515 protein binding; GO:0008092 cytoskeletal protein binding; GO:0098772 molecular function regulator; GO:0005085 guanyl-nucleotide exchange factor activity; GO:0005488 binding; GO:0005089 Rho guanyl-nucleotide exchange factor activity;	K17477			IPR019748; IPR018980; IPR000219; IPR001849; IPR018979; IPR019749; IPR029071; IPR011993; IPR014847; IPR014352; IPR000299;	FERM central domain; FERM, C-terminal PH-like domain; Dbl homology (DH) domain; Pleckstrin homology domain; FERM, N-terminal; Band 4.1 domain; Ubiquitin-related domain; PH domain-like; FERM adjacent (FA); FERM/acyl-CoA-binding protein, 3-helical bundle; FERM domain;
XP_017919201.1	85	0.484	Down	0.0043751	S	PREDICTED: septin-9 isoform X1 [Capra hircus]	0.998645	1.7e-06	98.676	HVDSLS(0.001)QRS(0.999)PK	3	-0.63529	9	1.53	1.417	1.364	0.691	0.705	nucleus			GO:1901265 nucleoside phosphate binding; GO:0001882 nucleoside binding; GO:0043167 ion binding; GO:0000166 nucleotide binding; GO:0097159 organic cyclic compound binding; GO:1901363 heterocyclic compound binding; GO:0032549 ribonucleoside binding; GO:0097367 carbohydrate derivative binding; GO:0032553 ribonucleotide binding; GO:0005488 binding; GO:0032550 purine ribonucleoside binding; GO:0043168…	K16938	SEPT3_9_12; septin 3/9/12	chx05100 Bacterial invasion of epithelial cells - Capra hircus (goat);	IPR027417; IPR030379;	P-loop containing nucleoside triphosphate hydrolase; Septin-type guanine nucleotide-binding (G) domain;
XP_017919201.1	141	0.402	Down	0.0036153	T	PREDICTED: septin-9 isoform X1 [Capra hircus]	1	9.46e-09	103.71	RAEALGHKT(1)PEPAPR	3	0.5466	4	1.628	1.439	1.556	0.633	0.609	nucleus			GO:1901265 nucleoside phosphate binding; GO:0001882 nucleoside binding; GO:0043167 ion binding; GO:0000166 nucleotide binding; GO:0097159 organic cyclic compound binding; GO:1901363 heterocyclic compound binding; GO:0032549 ribonucleoside binding; GO:0097367 carbohydrate derivative binding; GO:0032553 ribonucleotide binding; GO:0005488 binding; GO:0032550 purine ribonucleoside binding; GO:0043168…	K16938	SEPT3_9_12; septin 3/9/12	chx05100 Bacterial invasion of epithelial cells - Capra hircus (goat);	IPR027417; IPR030379;	P-loop containing nucleoside triphosphate hydrolase; Septin-type guanine nucleotide-binding (G) domain;
XP_017914865.1	170	0.644	Down	0.0033769	T	PREDICTED: rho guanine nucleotide exchange factor 17 [Capra hircus]	1	0.00893923	46.844	QPPT(1)PPPR	2	-0.65348	2	1.221	1.26	1.305	0.691	0.925	nucleus	GO:0050794 regulation of cellular process; GO:0050789 regulation of biological process; GO:0010646 regulation of cell communication; GO:1902531 regulation of intracellular signal transduction; GO:0023051 regulation of signaling; GO:0048583 regulation of response to stimulus; GO:0046578 regulation of Ras protein signal transduction; GO:0035023 regulation of Rho protein signal transduction; GO:0009…		GO:0005088 Ras guanyl-nucleotide exchange factor activity; GO:0005515 protein binding; GO:0098772 molecular function regulator; GO:0005085 guanyl-nucleotide exchange factor activity; GO:0005488 binding; GO:0005089 Rho guanyl-nucleotide exchange factor activity;	K20689			IPR017986; IPR011993; IPR015943; IPR000219;	WD40-repeat-containing domain; PH domain-like; WD40/YVTN repeat-like-containing domain; Dbl homology (DH) domain;
XP_017914865.1	417	0.637	Down	0.0064639	S	PREDICTED: rho guanine nucleotide exchange factor 17 [Capra hircus]	0.784507	0.000428731	47.68	S(0.215)PS(0.785)FGAGEGLVRPQVR	3	1.8614	1	1.441	1.183	1.201	0.751	0.834	nucleus	GO:0050794 regulation of cellular process; GO:0050789 regulation of biological process; GO:0010646 regulation of cell communication; GO:1902531 regulation of intracellular signal transduction; GO:0023051 regulation of signaling; GO:0048583 regulation of response to stimulus; GO:0046578 regulation of Ras protein signal transduction; GO:0035023 regulation of Rho protein signal transduction; GO:0009…		GO:0005088 Ras guanyl-nucleotide exchange factor activity; GO:0005515 protein binding; GO:0098772 molecular function regulator; GO:0005085 guanyl-nucleotide exchange factor activity; GO:0005488 binding; GO:0005089 Rho guanyl-nucleotide exchange factor activity;	K20689			IPR017986; IPR011993; IPR015943; IPR000219;	WD40-repeat-containing domain; PH domain-like; WD40/YVTN repeat-like-containing domain; Dbl homology (DH) domain;
XP_017914865.1	911	0.574	Down	8.08e-05	S	PREDICTED: rho guanine nucleotide exchange factor 17 [Capra hircus]	1	0.00678229	68.132	LANILS(1)PR	2	1.7419	2	1.36	1.345	1.3	0.714	0.767	nucleus	GO:0050794 regulation of cellular process; GO:0050789 regulation of biological process; GO:0010646 regulation of cell communication; GO:1902531 regulation of intracellular signal transduction; GO:0023051 regulation of signaling; GO:0048583 regulation of response to stimulus; GO:0046578 regulation of Ras protein signal transduction; GO:0035023 regulation of Rho protein signal transduction; GO:0009…		GO:0005088 Ras guanyl-nucleotide exchange factor activity; GO:0005515 protein binding; GO:0098772 molecular function regulator; GO:0005085 guanyl-nucleotide exchange factor activity; GO:0005488 binding; GO:0005089 Rho guanyl-nucleotide exchange factor activity;	K20689			IPR017986; IPR011993; IPR015943; IPR000219;	WD40-repeat-containing domain; PH domain-like; WD40/YVTN repeat-like-containing domain; Dbl homology (DH) domain;
XP_017914865.1	79	0.613	Down	0.022057	S	PREDICTED: rho guanine nucleotide exchange factor 17 [Capra hircus]	0.789397	0.0165938	69.598	S(0.136)LS(0.789)PS(0.075)VR	2	-0.45844	1	1.156	1.408	1.306	0.676	1.023	nucleus	GO:0050794 regulation of cellular process; GO:0050789 regulation of biological process; GO:0010646 regulation of cell communication; GO:1902531 regulation of intracellular signal transduction; GO:0023051 regulation of signaling; GO:0048583 regulation of response to stimulus; GO:0046578 regulation of Ras protein signal transduction; GO:0035023 regulation of Rho protein signal transduction; GO:0009…		GO:0005088 Ras guanyl-nucleotide exchange factor activity; GO:0005515 protein binding; GO:0098772 molecular function regulator; GO:0005085 guanyl-nucleotide exchange factor activity; GO:0005488 binding; GO:0005089 Rho guanyl-nucleotide exchange factor activity;	K20689			IPR017986; IPR011993; IPR015943; IPR000219;	WD40-repeat-containing domain; PH domain-like; WD40/YVTN repeat-like-containing domain; Dbl homology (DH) domain;
XP_017914865.1	2007	0.57	Down	0.027478	S	PREDICTED: rho guanine nucleotide exchange factor 17 [Capra hircus]	0.995328	0.00266914	48.214	LPS(0.005)LEHRDS(0.995)PR	3	0.64814	2	1.537	1.262	1.232	0.789	0.747	nucleus	GO:0050794 regulation of cellular process; GO:0050789 regulation of biological process; GO:0010646 regulation of cell communication; GO:1902531 regulation of intracellular signal transduction; GO:0023051 regulation of signaling; GO:0048583 regulation of response to stimulus; GO:0046578 regulation of Ras protein signal transduction; GO:0035023 regulation of Rho protein signal transduction; GO:0009…		GO:0005088 Ras guanyl-nucleotide exchange factor activity; GO:0005515 protein binding; GO:0098772 molecular function regulator; GO:0005085 guanyl-nucleotide exchange factor activity; GO:0005488 binding; GO:0005089 Rho guanyl-nucleotide exchange factor activity;	K20689			IPR017986; IPR011993; IPR015943; IPR000219;	WD40-repeat-containing domain; PH domain-like; WD40/YVTN repeat-like-containing domain; Dbl homology (DH) domain;
XP_017914865.1	732	0.533	Down	6.48e-05	S	PREDICTED: rho guanine nucleotide exchange factor 17 [Capra hircus]	0.983708	0.00495711	61.833	S(0.016)LS(0.984)DPIPQR	2	2.6703	2	1.383	1.325	1.425	0.783	0.712	nucleus	GO:0050794 regulation of cellular process; GO:0050789 regulation of biological process; GO:0010646 regulation of cell communication; GO:1902531 regulation of intracellular signal transduction; GO:0023051 regulation of signaling; GO:0048583 regulation of response to stimulus; GO:0046578 regulation of Ras protein signal transduction; GO:0035023 regulation of Rho protein signal transduction; GO:0009…		GO:0005088 Ras guanyl-nucleotide exchange factor activity; GO:0005515 protein binding; GO:0098772 molecular function regulator; GO:0005085 guanyl-nucleotide exchange factor activity; GO:0005488 binding; GO:0005089 Rho guanyl-nucleotide exchange factor activity;	K20689			IPR017986; IPR011993; IPR015943; IPR000219;	WD40-repeat-containing domain; PH domain-like; WD40/YVTN repeat-like-containing domain; Dbl homology (DH) domain;
XP_017918060.1	289	2.055	Up	4.2e-05	Y	PREDICTED: CLK4-associating serine/arginine rich protein isoform X1 [Capra hircus]	0.952108	0.000353813	86.114	KIS(0.047)PPS(0.001)Y(0.952)AR	3	-0.27179	8	0.611	0.613	0.642	1.338	1.225	nucleus				K13168			IPR019147;	Suppressor of white apricot N-terminal domain;
XP_017918060.1	547	2.129	Up	3.99e-05	S	PREDICTED: CLK4-associating serine/arginine rich protein isoform X1 [Capra hircus]	1	0.00894491	53.448	PAAS(1)PAVGEK	2	0.73459	1	0.601	0.595	0.619	1.257	1.356	nucleus				K13168			IPR019147;	Suppressor of white apricot N-terminal domain;
XP_017913875.1	795	0.364	Down	0.000118991	S	PREDICTED: filamin A-interacting protein 1-like isoform X3 [Capra hircus]	1	0.00346108	51.726	HAIFRVS(1)PDR	3	1.6756	1	1.558	1.497	1.719	0.574	0.555	cytoplasm
XP_017901864.1	116	0.255	Down	0.0077417	S	PREDICTED: astrocytic phosphoprotein PEA-15 [Capra hircus]	1	7.08e-17	137.73	DIIRQPS(1)EEEIIK	4	-0.037829	5	2.012	1.679	1.646	0.443	0.446	cytoplasm	GO:0050794 regulation of cellular process; GO:0033554 cellular response to stress; GO:0051716 cellular response to stimulus; GO:0010941 regulation of cell death; GO:0045786 negative regulation of cell cycle; GO:0006950 response to stress; GO:0043067 regulation of programmed cell death; GO:0031570 DNA integrity checkpoint; GO:0048523 negative regulation of cellular process; GO:0048519 negative reg…		GO:0005515 protein binding; GO:0005488 binding;				IPR011029; IPR001875;	Death-like domain; Death effector domain;
XP_017901864.1	108	0.241	Down	0.0065804	Y	PREDICTED: astrocytic phosphoprotein PEA-15 [Capra hircus]	0.824409	4.38e-05	79.489	Y(0.824)KDIIRQPS(0.176)EEEIIK	5	-0.41533	1	2.023	1.664	1.724	0.439	0.415	cytoplasm	GO:0050794 regulation of cellular process; GO:0033554 cellular response to stress; GO:0051716 cellular response to stimulus; GO:0010941 regulation of cell death; GO:0045786 negative regulation of cell cycle; GO:0006950 response to stress; GO:0043067 regulation of programmed cell death; GO:0031570 DNA integrity checkpoint; GO:0048523 negative regulation of cellular process; GO:0048519 negative reg…		GO:0005515 protein binding; GO:0005488 binding;				IPR011029; IPR001875;	Death-like domain; Death effector domain;
XP_017909331.1	677	2.39	Up	0.000177323	S	PREDICTED: tetratricopeptide repeat protein 7B isoform X6 [Capra hircus]	0.99855	3.6e-06	89.297	VEQALSEVAS(0.999)S(0.996)LQS(0.004)S(0.001)APK	3	2.7525	2	0.589	0.568	0.509	1.282	1.269	nucleus			GO:0005515 protein binding; GO:0005488 binding;	K21843			IPR011990; IPR013026;	Tetratricopeptide-like helical domain; Tetratricopeptide repeat-containing domain;
XP_017909331.1	630	2.482	Up	0.00063823	S	PREDICTED: tetratricopeptide repeat protein 7B isoform X6 [Capra hircus]	0.909006	0.00896269	97.635	GS(0.091)S(0.909)LLDR	2	0.46889	1	0.52	0.512	0.581	1.255	1.493	nucleus			GO:0005515 protein binding; GO:0005488 binding;	K21843			IPR011990; IPR013026;	Tetratricopeptide-like helical domain; Tetratricopeptide repeat-containing domain;
XP_017909331.1	678	2.369	Up	3.69e-05	S	PREDICTED: tetratricopeptide repeat protein 7B isoform X6 [Capra hircus]	0.996243	2.34e-13	119.27	VEQALSEVAS(0.999)S(0.996)LQS(0.004)S(0.001)APK	3	2.7525	4	0.583	0.571	0.523	1.312	1.275	nucleus			GO:0005515 protein binding; GO:0005488 binding;	K21843			IPR011990; IPR013026;	Tetratricopeptide-like helical domain; Tetratricopeptide repeat-containing domain;
XP_017896331.1	602	1.71	Up	0.00034423	S	PREDICTED: zinc finger protein 598 isoform X2 [Capra hircus]	0.864273	1.75e-13	77.798	S(0.017)GT(0.118)AS(0.864)PPPPDREGPPGAELAPTATPGR	3	0.18875	2	0.752	0.713	0.667	1.259	1.245	nucleus			GO:0046914 transition metal ion binding; GO:0005488 binding; GO:0043167 ion binding; GO:0043169 cation binding; GO:0046872 metal ion binding; GO:0005515 protein binding; GO:0008270 zinc ion binding;				IPR015880; IPR001841; IPR013083; IPR007087;	Zinc finger, C2H2-like; Zinc finger, RING-type; Zinc finger, RING/FYVE/PHD-type; Zinc finger, C2H2;
XP_017904543.1	205	0.617	Down	0.0025551	S	PREDICTED: TSC22 domain family protein 2 isoform X3 [Capra hircus]	0.980209	0.000229226	49.559	SGDCIRHS(0.98)NT(0.018)FDQT(0.001)AER	3	1.9423	1	1.164	1.337	1.364	0.727	0.796	nucleus
XP_017912685.1	1007	0.632	Down	1.82e-06	S	PREDICTED: supervillin isoform X2 [Capra hircus]	0.999984	6.73e-05	91.307	STMQAS(1)PDWK	3	0.24914	3	1.264	1.289	1.278	0.826	0.806	nucleus	GO:0016043 cellular component organization; GO:0007010 cytoskeleton organization; GO:0009987 cellular process; GO:0006996 organelle organization; GO:0071840 cellular component organization or biogenesis;		GO:0003779 actin binding; GO:0005515 protein binding; GO:0008092 cytoskeletal protein binding; GO:0005488 binding;	K10369			IPR003128; IPR029006; IPR007123;	Villin headpiece; ADF-H/Gelsolin-like domain; Gelsolin-like domain;
XP_017912685.1	1247	0.369	Down	1.61e-05	S	PREDICTED: supervillin isoform X2 [Capra hircus]	0.821265	3.54e-56	182.22	GLAS(0.821)PT(0.179)AITPVASPICSK	3	-0.1433	1	1.662	1.543	1.56	0.601	0.583	nucleus	GO:0016043 cellular component organization; GO:0007010 cytoskeleton organization; GO:0009987 cellular process; GO:0006996 organelle organization; GO:0071840 cellular component organization or biogenesis;		GO:0003779 actin binding; GO:0005515 protein binding; GO:0008092 cytoskeletal protein binding; GO:0005488 binding;	K10369			IPR003128; IPR029006; IPR007123;	Villin headpiece; ADF-H/Gelsolin-like domain; Gelsolin-like domain;
XP_017912685.1	535	0.404	Down	0.0028161	S	PREDICTED: supervillin isoform X2 [Capra hircus]	0.904243	5.09e-32	151.44	S(0.05)LS(0.904)DY(0.001)T(0.044)GPPQLQALK	2	-1.133	2	1.509	1.467	1.629	0.616	0.617	nucleus	GO:0016043 cellular component organization; GO:0007010 cytoskeleton organization; GO:0009987 cellular process; GO:0006996 organelle organization; GO:0071840 cellular component organization or biogenesis;		GO:0003779 actin binding; GO:0005515 protein binding; GO:0008092 cytoskeletal protein binding; GO:0005488 binding;	K10369			IPR003128; IPR029006; IPR007123;	Villin headpiece; ADF-H/Gelsolin-like domain; Gelsolin-like domain;
XP_017912685.1	686	0.625	Down	0.00108208	S	PREDICTED: supervillin isoform X2 [Capra hircus]	1	0.0421892	40.475	EMEKS(1)FDEK	2	-0.22389	1	1.285	1.262	1.309	0.885	0.697	nucleus	GO:0016043 cellular component organization; GO:0007010 cytoskeleton organization; GO:0009987 cellular process; GO:0006996 organelle organization; GO:0071840 cellular component organization or biogenesis;		GO:0003779 actin binding; GO:0005515 protein binding; GO:0008092 cytoskeletal protein binding; GO:0005488 binding;	K10369			IPR003128; IPR029006; IPR007123;	Villin headpiece; ADF-H/Gelsolin-like domain; Gelsolin-like domain;
XP_017915974.1	95	2.314	Up	8.44e-07	S	PREDICTED: protein RER1 [Capra hircus]	0.999804	4.3e-13	122.18	VDPSLMEDS(1)DDGPSLPTK	3	-1.1696	4	0.558	0.562	0.586	1.331	1.286	plasma membrane		GO:0031224 intrinsic component of membrane; GO:0016020 membrane; GO:0016021 integral component of membrane; GO:0044425 membrane part;
XP_017905594.1	308	1.663	Up	0.00047786	T	PREDICTED: clathrin interactor 1 isoform X2 [Capra hircus]	0.996514	1.88e-08	105.06	ASPDQNAST(0.001)HT(0.997)PQS(0.001)SLK	3	-0.13471	2	0.664	0.712	0.795	1.246	1.158	nucleus							IPR013809; IPR008942;	ENTH domain; ENTH/VHS;
XP_017899450.1	341	0.536	Down	0.00074303	T	PREDICTED: ralBP1-associated Eps domain-containing protein 2 isoform X4 [Capra hircus]	1	0.000142012	65.231	RGEDPPT(1)PPPRPQK	4	1.6105	3	1.293	1.35	1.474	0.805	0.744	nucleus			GO:0043169 cation binding; GO:0046872 metal ion binding; GO:0005515 protein binding; GO:0005509 calcium ion binding; GO:0005488 binding; GO:0043167 ion binding;	K20068			IPR000261; IPR011992; IPR002048;	EH domain; EF-hand domain pair; EF-hand domain;
XP_013823365.2	870	0.588	Down	0.0029976	S	PREDICTED: GTPase-activating protein and VPS9 domain-containing protein 1 isoform X4 [Capra hircus]	0.998074	0.00338799	50.467	RPMS(0.998)DPS(0.002)WNR	3	2.857	2	1.453	1.196	1.316	0.809	0.826	plasma membrane	GO:0050794 regulation of cellular process; GO:0044700 single organism signaling; GO:0051716 cellular response to stimulus; GO:0007165 signal transduction; GO:0050789 regulation of biological process; GO:0007154 cell communication; GO:0051336 regulation of hydrolase activity; GO:0050790 regulation of catalytic activity; GO:0044699 single-organism process; GO:0065009 regulation of molecular functio…						IPR001936; IPR003123; IPR008936;	Ras GTPase-activating protein; VPS9 domain; Rho GTPase activation protein;
XP_017907632.1	2162	0.259	Down	2.39e-06	S	PREDICTED: talin-1 isoform X2 [Capra hircus]	1	0.000330741	54.103	QELAVFCS(1)PEPPAK	3	-1.8715	2	1.707	1.833	1.749	0.465	0.433	nucleus	GO:0016043 cellular component organization; GO:0065008 regulation of biological quality; GO:0032507 maintenance of protein location in cell; GO:0007016 cytoskeletal anchoring at plasma membrane; GO:0045185 maintenance of protein location; GO:0044763 single-organism cellular process; GO:0044699 single-organism process; GO:0051641 cellular localization; GO:0022610 biological adhesion; GO:1902589 si…	GO:0043229 intracellular organelle; GO:0031252 cell leading edge; GO:0042995 cell projection; GO:0043232 intracellular non-membrane-bounded organelle; GO:0030054 cell junction; GO:0070161 anchoring junction; GO:0044424 intracellular part; GO:0005623 cell; GO:0043228 non-membrane-bounded organelle; GO:0043226 organelle; GO:0005856 cytoskeleton; GO:0005925 focal adhesion; GO:0044464 cell part; GO:0…	GO:0051015 actin filament binding; GO:0008092 cytoskeletal protein binding; GO:0005200 structural constituent of cytoskeleton; GO:0005488 binding; GO:0044877 macromolecular complex binding; GO:0003779 actin binding; GO:0005515 protein binding; GO:0005198 structural molecule activity; GO:0032403 protein complex binding;	K06271	TLN; talin	chx04510 Focal adhesion - Capra hircus (goat); chx04015 Rap1 signaling pathway - Capra hircus (goat); chx05166 HTLV-I infection - Capra hircus (goat); chx04611 Platelet activation - Capra hircus (goat);	IPR019748; IPR002558; IPR015224; IPR032425; IPR018979; IPR019749; IPR015009; IPR029071; IPR011993; IPR000299; IPR014352;	FERM central domain; I/LWEQ domain; Talin, central; Talin, N-terminal F0 domain; FERM, N-terminal; Band 4.1 domain; Vinculin-binding site-containing domain; Ubiquitin-related domain; PH domain-like; FERM domain; FERM/acyl-CoA-binding protein, 3-helical bundle;
XP_017907632.1	1631	0.565	Down	3.92e-05	S	PREDICTED: talin-1 isoform X2 [Capra hircus]	0.999853	0.000111457	68.41	DPPRWS(1)VLAGHSR	3	0.27733	3	1.373	1.331	1.331	0.787	0.708	nucleus	GO:0016043 cellular component organization; GO:0065008 regulation of biological quality; GO:0032507 maintenance of protein location in cell; GO:0007016 cytoskeletal anchoring at plasma membrane; GO:0045185 maintenance of protein location; GO:0044763 single-organism cellular process; GO:0044699 single-organism process; GO:0051641 cellular localization; GO:0022610 biological adhesion; GO:1902589 si…	GO:0043229 intracellular organelle; GO:0031252 cell leading edge; GO:0042995 cell projection; GO:0043232 intracellular non-membrane-bounded organelle; GO:0030054 cell junction; GO:0070161 anchoring junction; GO:0044424 intracellular part; GO:0005623 cell; GO:0043228 non-membrane-bounded organelle; GO:0043226 organelle; GO:0005856 cytoskeleton; GO:0005925 focal adhesion; GO:0044464 cell part; GO:0…	GO:0051015 actin filament binding; GO:0008092 cytoskeletal protein binding; GO:0005200 structural constituent of cytoskeleton; GO:0005488 binding; GO:0044877 macromolecular complex binding; GO:0003779 actin binding; GO:0005515 protein binding; GO:0005198 structural molecule activity; GO:0032403 protein complex binding;	K06271	TLN; talin	chx04510 Focal adhesion - Capra hircus (goat); chx04015 Rap1 signaling pathway - Capra hircus (goat); chx05166 HTLV-I infection - Capra hircus (goat); chx04611 Platelet activation - Capra hircus (goat);	IPR019748; IPR002558; IPR015224; IPR032425; IPR018979; IPR019749; IPR015009; IPR029071; IPR011993; IPR000299; IPR014352;	FERM central domain; I/LWEQ domain; Talin, central; Talin, N-terminal F0 domain; FERM, N-terminal; Band 4.1 domain; Vinculin-binding site-containing domain; Ubiquitin-related domain; PH domain-like; FERM domain; FERM/acyl-CoA-binding protein, 3-helical bundle;
XP_017907632.1	1201	0.408	Down	5.93e-05	S	PREDICTED: talin-1 isoform X2 [Capra hircus]	1	0.0030384	69.672	CVS(1)CLPGQR	2	1.2244	1	1.603	1.463	1.534	0.617	0.576	nucleus	GO:0016043 cellular component organization; GO:0065008 regulation of biological quality; GO:0032507 maintenance of protein location in cell; GO:0007016 cytoskeletal anchoring at plasma membrane; GO:0045185 maintenance of protein location; GO:0044763 single-organism cellular process; GO:0044699 single-organism process; GO:0051641 cellular localization; GO:0022610 biological adhesion; GO:1902589 si…	GO:0043229 intracellular organelle; GO:0031252 cell leading edge; GO:0042995 cell projection; GO:0043232 intracellular non-membrane-bounded organelle; GO:0030054 cell junction; GO:0070161 anchoring junction; GO:0044424 intracellular part; GO:0005623 cell; GO:0043228 non-membrane-bounded organelle; GO:0043226 organelle; GO:0005856 cytoskeleton; GO:0005925 focal adhesion; GO:0044464 cell part; GO:0…	GO:0051015 actin filament binding; GO:0008092 cytoskeletal protein binding; GO:0005200 structural constituent of cytoskeleton; GO:0005488 binding; GO:0044877 macromolecular complex binding; GO:0003779 actin binding; GO:0005515 protein binding; GO:0005198 structural molecule activity; GO:0032403 protein complex binding;	K06271	TLN; talin	chx04510 Focal adhesion - Capra hircus (goat); chx04015 Rap1 signaling pathway - Capra hircus (goat); chx05166 HTLV-I infection - Capra hircus (goat); chx04611 Platelet activation - Capra hircus (goat);	IPR019748; IPR002558; IPR015224; IPR032425; IPR018979; IPR019749; IPR015009; IPR029071; IPR011993; IPR000299; IPR014352;	FERM central domain; I/LWEQ domain; Talin, central; Talin, N-terminal F0 domain; FERM, N-terminal; Band 4.1 domain; Vinculin-binding site-containing domain; Ubiquitin-related domain; PH domain-like; FERM domain; FERM/acyl-CoA-binding protein, 3-helical bundle;
XP_017907632.1	1021	0.648	Down	0.00030492	S	PREDICTED: talin-1 isoform X2 [Capra hircus]	0.999985	2.72e-14	115.87	ASVPTIQDQASAMQLS(1)QCAK	3	0.44994	3	1.328	1.229	1.232	0.788	0.813	nucleus	GO:0016043 cellular component organization; GO:0065008 regulation of biological quality; GO:0032507 maintenance of protein location in cell; GO:0007016 cytoskeletal anchoring at plasma membrane; GO:0045185 maintenance of protein location; GO:0044763 single-organism cellular process; GO:0044699 single-organism process; GO:0051641 cellular localization; GO:0022610 biological adhesion; GO:1902589 si…	GO:0043229 intracellular organelle; GO:0031252 cell leading edge; GO:0042995 cell projection; GO:0043232 intracellular non-membrane-bounded organelle; GO:0030054 cell junction; GO:0070161 anchoring junction; GO:0044424 intracellular part; GO:0005623 cell; GO:0043228 non-membrane-bounded organelle; GO:0043226 organelle; GO:0005856 cytoskeleton; GO:0005925 focal adhesion; GO:0044464 cell part; GO:0…	GO:0051015 actin filament binding; GO:0008092 cytoskeletal protein binding; GO:0005200 structural constituent of cytoskeleton; GO:0005488 binding; GO:0044877 macromolecular complex binding; GO:0003779 actin binding; GO:0005515 protein binding; GO:0005198 structural molecule activity; GO:0032403 protein complex binding;	K06271	TLN; talin	chx04510 Focal adhesion - Capra hircus (goat); chx04015 Rap1 signaling pathway - Capra hircus (goat); chx05166 HTLV-I infection - Capra hircus (goat); chx04611 Platelet activation - Capra hircus (goat);	IPR019748; IPR002558; IPR015224; IPR032425; IPR018979; IPR019749; IPR015009; IPR029071; IPR011993; IPR000299; IPR014352;	FERM central domain; I/LWEQ domain; Talin, central; Talin, N-terminal F0 domain; FERM, N-terminal; Band 4.1 domain; Vinculin-binding site-containing domain; Ubiquitin-related domain; PH domain-like; FERM domain; FERM/acyl-CoA-binding protein, 3-helical bundle;
XP_017907632.1	2040	0.362	Down	0.00096096	S	PREDICTED: talin-1 isoform X2 [Capra hircus]	1	6.05e-10	123.42	VLVQNAAGS(1)QEK	3	2.1805	7	1.651	1.542	1.6	0.573	0.584	nucleus	GO:0016043 cellular component organization; GO:0065008 regulation of biological quality; GO:0032507 maintenance of protein location in cell; GO:0007016 cytoskeletal anchoring at plasma membrane; GO:0045185 maintenance of protein location; GO:0044763 single-organism cellular process; GO:0044699 single-organism process; GO:0051641 cellular localization; GO:0022610 biological adhesion; GO:1902589 si…	GO:0043229 intracellular organelle; GO:0031252 cell leading edge; GO:0042995 cell projection; GO:0043232 intracellular non-membrane-bounded organelle; GO:0030054 cell junction; GO:0070161 anchoring junction; GO:0044424 intracellular part; GO:0005623 cell; GO:0043228 non-membrane-bounded organelle; GO:0043226 organelle; GO:0005856 cytoskeleton; GO:0005925 focal adhesion; GO:0044464 cell part; GO:0…	GO:0051015 actin filament binding; GO:0008092 cytoskeletal protein binding; GO:0005200 structural constituent of cytoskeleton; GO:0005488 binding; GO:0044877 macromolecular complex binding; GO:0003779 actin binding; GO:0005515 protein binding; GO:0005198 structural molecule activity; GO:0032403 protein complex binding;	K06271	TLN; talin	chx04510 Focal adhesion - Capra hircus (goat); chx04015 Rap1 signaling pathway - Capra hircus (goat); chx05166 HTLV-I infection - Capra hircus (goat); chx04611 Platelet activation - Capra hircus (goat);	IPR019748; IPR002558; IPR015224; IPR032425; IPR018979; IPR019749; IPR015009; IPR029071; IPR011993; IPR000299; IPR014352;	FERM central domain; I/LWEQ domain; Talin, central; Talin, N-terminal F0 domain; FERM, N-terminal; Band 4.1 domain; Vinculin-binding site-containing domain; Ubiquitin-related domain; PH domain-like; FERM domain; FERM/acyl-CoA-binding protein, 3-helical bundle;
XP_017907632.1	1323	0.416	Down	0.000183637	S	PREDICTED: talin-1 isoform X2 [Capra hircus]	0.868171	2.6e-06	92.939	ALS(0.868)T(0.132)DPAAPTLK	3	-1.2775	1	1.39	1.594	1.57	0.659	0.597	nucleus	GO:0016043 cellular component organization; GO:0065008 regulation of biological quality; GO:0032507 maintenance of protein location in cell; GO:0007016 cytoskeletal anchoring at plasma membrane; GO:0045185 maintenance of protein location; GO:0044763 single-organism cellular process; GO:0044699 single-organism process; GO:0051641 cellular localization; GO:0022610 biological adhesion; GO:1902589 si…	GO:0043229 intracellular organelle; GO:0031252 cell leading edge; GO:0042995 cell projection; GO:0043232 intracellular non-membrane-bounded organelle; GO:0030054 cell junction; GO:0070161 anchoring junction; GO:0044424 intracellular part; GO:0005623 cell; GO:0043228 non-membrane-bounded organelle; GO:0043226 organelle; GO:0005856 cytoskeleton; GO:0005925 focal adhesion; GO:0044464 cell part; GO:0…	GO:0051015 actin filament binding; GO:0008092 cytoskeletal protein binding; GO:0005200 structural constituent of cytoskeleton; GO:0005488 binding; GO:0044877 macromolecular complex binding; GO:0003779 actin binding; GO:0005515 protein binding; GO:0005198 structural molecule activity; GO:0032403 protein complex binding;	K06271	TLN; talin	chx04510 Focal adhesion - Capra hircus (goat); chx04015 Rap1 signaling pathway - Capra hircus (goat); chx05166 HTLV-I infection - Capra hircus (goat); chx04611 Platelet activation - Capra hircus (goat);	IPR019748; IPR002558; IPR015224; IPR032425; IPR018979; IPR019749; IPR015009; IPR029071; IPR011993; IPR000299; IPR014352;	FERM central domain; I/LWEQ domain; Talin, central; Talin, N-terminal F0 domain; FERM, N-terminal; Band 4.1 domain; Vinculin-binding site-containing domain; Ubiquitin-related domain; PH domain-like; FERM domain; FERM/acyl-CoA-binding protein, 3-helical bundle;
XP_017907632.1	1164	0.384	Down	2.89e-06	S	PREDICTED: talin-1 isoform X2 [Capra hircus]	0.961757	1.55e-12	144.1	AS(0.038)S(0.962)LIEEAK	2	0.73345	2	1.526	1.543	1.621	0.615	0.595	nucleus	GO:0016043 cellular component organization; GO:0065008 regulation of biological quality; GO:0032507 maintenance of protein location in cell; GO:0007016 cytoskeletal anchoring at plasma membrane; GO:0045185 maintenance of protein location; GO:0044763 single-organism cellular process; GO:0044699 single-organism process; GO:0051641 cellular localization; GO:0022610 biological adhesion; GO:1902589 si…	GO:0043229 intracellular organelle; GO:0031252 cell leading edge; GO:0042995 cell projection; GO:0043232 intracellular non-membrane-bounded organelle; GO:0030054 cell junction; GO:0070161 anchoring junction; GO:0044424 intracellular part; GO:0005623 cell; GO:0043228 non-membrane-bounded organelle; GO:0043226 organelle; GO:0005856 cytoskeleton; GO:0005925 focal adhesion; GO:0044464 cell part; GO:0…	GO:0051015 actin filament binding; GO:0008092 cytoskeletal protein binding; GO:0005200 structural constituent of cytoskeleton; GO:0005488 binding; GO:0044877 macromolecular complex binding; GO:0003779 actin binding; GO:0005515 protein binding; GO:0005198 structural molecule activity; GO:0032403 protein complex binding;	K06271	TLN; talin	chx04510 Focal adhesion - Capra hircus (goat); chx04015 Rap1 signaling pathway - Capra hircus (goat); chx05166 HTLV-I infection - Capra hircus (goat); chx04611 Platelet activation - Capra hircus (goat);	IPR019748; IPR002558; IPR015224; IPR032425; IPR018979; IPR019749; IPR015009; IPR029071; IPR011993; IPR000299; IPR014352;	FERM central domain; I/LWEQ domain; Talin, central; Talin, N-terminal F0 domain; FERM, N-terminal; Band 4.1 domain; Vinculin-binding site-containing domain; Ubiquitin-related domain; PH domain-like; FERM domain; FERM/acyl-CoA-binding protein, 3-helical bundle;
XP_017907632.1	979	0.248	Down	0.00051789	S	PREDICTED: talin-1 isoform X2 [Capra hircus]	0.764441	1.17e-13	74.81	GS(0.008)QAQPDS(0.764)PS(0.228)AQLALIAASQSFLQPGGK	4	-1.7582	2	1.773	1.736	1.84	0.443	0.444	nucleus	GO:0016043 cellular component organization; GO:0065008 regulation of biological quality; GO:0032507 maintenance of protein location in cell; GO:0007016 cytoskeletal anchoring at plasma membrane; GO:0045185 maintenance of protein location; GO:0044763 single-organism cellular process; GO:0044699 single-organism process; GO:0051641 cellular localization; GO:0022610 biological adhesion; GO:1902589 si…	GO:0043229 intracellular organelle; GO:0031252 cell leading edge; GO:0042995 cell projection; GO:0043232 intracellular non-membrane-bounded organelle; GO:0030054 cell junction; GO:0070161 anchoring junction; GO:0044424 intracellular part; GO:0005623 cell; GO:0043228 non-membrane-bounded organelle; GO:0043226 organelle; GO:0005856 cytoskeleton; GO:0005925 focal adhesion; GO:0044464 cell part; GO:0…	GO:0051015 actin filament binding; GO:0008092 cytoskeletal protein binding; GO:0005200 structural constituent of cytoskeleton; GO:0005488 binding; GO:0044877 macromolecular complex binding; GO:0003779 actin binding; GO:0005515 protein binding; GO:0005198 structural molecule activity; GO:0032403 protein complex binding;	K06271	TLN; talin	chx04510 Focal adhesion - Capra hircus (goat); chx04015 Rap1 signaling pathway - Capra hircus (goat); chx05166 HTLV-I infection - Capra hircus (goat); chx04611 Platelet activation - Capra hircus (goat);	IPR019748; IPR002558; IPR015224; IPR032425; IPR018979; IPR019749; IPR015009; IPR029071; IPR011993; IPR000299; IPR014352;	FERM central domain; I/LWEQ domain; Talin, central; Talin, N-terminal F0 domain; FERM, N-terminal; Band 4.1 domain; Vinculin-binding site-containing domain; Ubiquitin-related domain; PH domain-like; FERM domain; FERM/acyl-CoA-binding protein, 3-helical bundle;
XP_005686669.1	57	0.637	Down	3.58e-05	S	PREDICTED: ubiquitin-40S ribosomal protein S27a [Capra hircus]	0.813454	0.000186137	93.477	T(0.186)LS(0.813)DY(0.001)NIQK	3	-0.14507	1	1.254	1.275	1.288	0.849	0.783	extracellular	GO:0006518 peptide metabolic process; GO:0043043 peptide biosynthetic process; GO:0044267 cellular protein metabolic process; GO:0006807 nitrogen compound metabolic process; GO:0009058 biosynthetic process; GO:0043603 cellular amide metabolic process; GO:0044238 primary metabolic process; GO:1901566 organonitrogen compound biosynthetic process; GO:1901576 organic substance biosynthetic process; G…	GO:0005840 ribosome; GO:0043226 organelle; GO:0043229 intracellular organelle; GO:0043232 intracellular non-membrane-bounded organelle; GO:0044464 cell part; GO:0005622 intracellular; GO:0005737 cytoplasm; GO:0032991 macromolecular complex; GO:0044424 intracellular part; GO:1990904 ribonucleoprotein complex; GO:0005623 cell; GO:0030529 intracellular ribonucleoprotein complex; GO:0044444 cytoplasm…	GO:0005515 protein binding; GO:0003735 structural constituent of ribosome; GO:0005198 structural molecule activity; GO:0005488 binding;	K02977	RP-S27Ae; small subunit ribosomal protein S27Ae	chx03010 Ribosome - Capra hircus (goat);	IPR002906; IPR011332; IPR029071; IPR000626;	Ribosomal protein S27a; Zinc-binding ribosomal protein; Ubiquitin-related domain; Ubiquitin domain;
XP_017894286.1	361	0.615	Down	0.0062778	S	PREDICTED: runt-related transcription factor 2 isoform X4 [Capra hircus]	0.779318	5.68e-05	75.334	AGLYSVVAS(0.215)S(0.779)PEAAS(0.005)R	3	1.4014	1	1.216	1.23	1.421	0.66	0.841	cytoplasm	GO:0050794 regulation of cellular process; GO:0010468 regulation of gene expression; GO:0006355 regulation of transcription, DNA-templated; GO:0031326 regulation of cellular biosynthetic process; GO:0080090 regulation of primary metabolic process; GO:0060255 regulation of macromolecule metabolic process; GO:0019219 regulation of nucleobase-containing compound metabolic process; GO:0010556 regulat…	GO:0043226 organelle; GO:0043231 intracellular membrane-bounded organelle; GO:0043229 intracellular organelle; GO:0005634 nucleus; GO:0044464 cell part; GO:0005622 intracellular; GO:0044424 intracellular part; GO:0043227 membrane-bounded organelle; GO:0005623 cell;	GO:0003677 DNA binding; GO:0005524 ATP binding; GO:1901265 nucleoside phosphate binding; GO:0001882 nucleoside binding; GO:0043167 ion binding; GO:0000166 nucleotide binding; GO:0003700 transcription factor activity, sequence-specific DNA binding; GO:1901363 heterocyclic compound binding; GO:0097159 organic cyclic compound binding; GO:0032549 ribonucleoside binding; GO:0097367 carbohydrate deriva…				IPR013524; IPR012346; IPR008967;	Runt domain; p53/RUNT-type transcription factor, DNA-binding domain; p53-like transcription factor, DNA-binding;
XP_017921605.1	617	1.649	Up	4.07e-05	S	PREDICTED: tight junction protein ZO-1 isoform X3 [Capra hircus]	0.999333	2.56e-09	106.82	S(0.999)REDLS(0.001)AQPVQTK	2	3.0807	5	0.737	0.7	0.748	1.24	1.177	nucleus		GO:0070160 occluding junction; GO:0005911 cell-cell junction; GO:0005923 bicellular tight junction; GO:0030054 cell junction; GO:0043296 apical junction complex;	GO:0005515 protein binding; GO:0005488 binding;	K05701	TJP1; tight junction protein 1	chx04520 Adherens junction - Capra hircus (goat); chx05132 Salmonella infection - Capra hircus (goat); chx04540 Gap junction - Capra hircus (goat); chx04530 Tight junction - Capra hircus (goat);	IPR011511; IPR001452; IPR000906; IPR008144; IPR027417; IPR008145; IPR001478;	Variant SH3 domain; SH3 domain; ZU5 domain; Guanylate kinase-like domain; P-loop containing nucleoside triphosphate hydrolase; Guanylate kinase/L-type calcium channel beta subunit; PDZ domain;
XP_017921605.1	179	2.276	Up	0.0044631	S	PREDICTED: tight junction protein ZO-1 isoform X3 [Capra hircus]	0.777816	0.000533109	67.102	SVAS(0.222)S(0.778)QPARPTK	2	0.55467	1	0.573	0.566	0.59	1.401	1.233	nucleus		GO:0070160 occluding junction; GO:0005911 cell-cell junction; GO:0005923 bicellular tight junction; GO:0030054 cell junction; GO:0043296 apical junction complex;	GO:0005515 protein binding; GO:0005488 binding;	K05701	TJP1; tight junction protein 1	chx04520 Adherens junction - Capra hircus (goat); chx05132 Salmonella infection - Capra hircus (goat); chx04540 Gap junction - Capra hircus (goat); chx04530 Tight junction - Capra hircus (goat);	IPR011511; IPR001452; IPR000906; IPR008144; IPR027417; IPR008145; IPR001478;	Variant SH3 domain; SH3 domain; ZU5 domain; Guanylate kinase-like domain; P-loop containing nucleoside triphosphate hydrolase; Guanylate kinase/L-type calcium channel beta subunit; PDZ domain;
XP_017921605.1	912	1.6	Up	0.000115192	S	PREDICTED: tight junction protein ZO-1 isoform X3 [Capra hircus]	1	0.0139254	71.614	IDS(1)PGFK	2	1.0669	6	0.717	0.723	0.79	1.172	1.171	nucleus		GO:0070160 occluding junction; GO:0005911 cell-cell junction; GO:0005923 bicellular tight junction; GO:0030054 cell junction; GO:0043296 apical junction complex;	GO:0005515 protein binding; GO:0005488 binding;	K05701	TJP1; tight junction protein 1	chx04520 Adherens junction - Capra hircus (goat); chx05132 Salmonella infection - Capra hircus (goat); chx04540 Gap junction - Capra hircus (goat); chx04530 Tight junction - Capra hircus (goat);	IPR011511; IPR001452; IPR000906; IPR008144; IPR027417; IPR008145; IPR001478;	Variant SH3 domain; SH3 domain; ZU5 domain; Guanylate kinase-like domain; P-loop containing nucleoside triphosphate hydrolase; Guanylate kinase/L-type calcium channel beta subunit; PDZ domain;
XP_017921605.1	927	2.309	Up	0.0029834	S	PREDICTED: tight junction protein ZO-1 isoform X3 [Capra hircus]	0.7741	2.03e-15	73.128	AEAS(0.222)S(0.774)PGPY(0.003)LSPETNPAPSASAVNPHVDLTNVR	3	-0.0026125	1	0.577	0.496	0.635	1.307	1.327	nucleus		GO:0070160 occluding junction; GO:0005911 cell-cell junction; GO:0005923 bicellular tight junction; GO:0030054 cell junction; GO:0043296 apical junction complex;	GO:0005515 protein binding; GO:0005488 binding;	K05701	TJP1; tight junction protein 1	chx04520 Adherens junction - Capra hircus (goat); chx05132 Salmonella infection - Capra hircus (goat); chx04540 Gap junction - Capra hircus (goat); chx04530 Tight junction - Capra hircus (goat);	IPR011511; IPR001452; IPR000906; IPR008144; IPR027417; IPR008145; IPR001478;	Variant SH3 domain; SH3 domain; ZU5 domain; Guanylate kinase-like domain; P-loop containing nucleoside triphosphate hydrolase; Guanylate kinase/L-type calcium channel beta subunit; PDZ domain;
XP_017921605.1	175	2.295	Up	0.00061768	S	PREDICTED: tight junction protein ZO-1 isoform X3 [Capra hircus]	0.999963	0.000308733	71.08	S(1)VASSQPARPTK	2	0.052744	1	0.451	0.607	0.656	1.361	1.224	nucleus		GO:0070160 occluding junction; GO:0005911 cell-cell junction; GO:0005923 bicellular tight junction; GO:0030054 cell junction; GO:0043296 apical junction complex;	GO:0005515 protein binding; GO:0005488 binding;	K05701	TJP1; tight junction protein 1	chx04520 Adherens junction - Capra hircus (goat); chx05132 Salmonella infection - Capra hircus (goat); chx04540 Gap junction - Capra hircus (goat); chx04530 Tight junction - Capra hircus (goat);	IPR011511; IPR001452; IPR000906; IPR008144; IPR027417; IPR008145; IPR001478;	Variant SH3 domain; SH3 domain; ZU5 domain; Guanylate kinase-like domain; P-loop containing nucleoside triphosphate hydrolase; Guanylate kinase/L-type calcium channel beta subunit; PDZ domain;
XP_017909232.1	389	1.695	Up	2.35e-05	S	PREDICTED: band 4.1-like protein 4A isoform X8 [Capra hircus]	1	0.00225831	68.132	IIAPS(1)PIK	3	1.1107	3	0.742	0.688	0.714	1.23	1.178	nucleus		GO:0016020 membrane; GO:0005856 cytoskeleton; GO:0043226 organelle; GO:0043229 intracellular organelle; GO:0019898 extrinsic component of membrane; GO:0043232 intracellular non-membrane-bounded organelle; GO:0044425 membrane part; GO:0044464 cell part; GO:0005622 intracellular; GO:0005737 cytoplasm; GO:0044424 intracellular part; GO:0005623 cell; GO:0043228 non-membrane-bounded organelle;	GO:0005515 protein binding; GO:0008092 cytoskeletal protein binding; GO:0005488 binding;				IPR019748; IPR018980; IPR018979; IPR019749; IPR011993; IPR029071; IPR014847; IPR014352; IPR000299;	FERM central domain; FERM, C-terminal PH-like domain; FERM, N-terminal; Band 4.1 domain; PH domain-like; Ubiquitin-related domain; FERM adjacent (FA); FERM/acyl-CoA-binding protein, 3-helical bundle; FERM domain;
NP_001301241.1	193	2.91	Up	2.28e-06	S	milk fat globule-EGF factor 8 protein precursor [Capra hircus]	0.992402	0.00553357	73.885	AGS(0.992)AEY(0.008)VK	2	-0.96929	1	0.502	0.457	0.468	1.388	1.342	extracellular			GO:0005515 protein binding; GO:0005488 binding;	K17253			IPR000421; IPR000742; IPR008979;	Coagulation factor 5/8 C-terminal domain; EGF-like domain; Galactose-binding domain-like;
XP_017905616.1	655	4.127	Up	3.84e-06	Y	PREDICTED: la-related protein 1 [Capra hircus]	0.962619	1.39e-06	105.95	ILIVTQT(0.037)PPY(0.963)MR	2	-0.049516	5	0.29	0.41	0.367	1.461	1.449	nucleus				K18757			IPR011991; IPR006630;	Winged helix-turn-helix DNA-binding domain; RNA-binding protein Lupus La;
XP_017905616.1	652	1.864	Up	1.66e-05	T	PREDICTED: la-related protein 1 [Capra hircus]	0.999977	4.97e-11	125.03	ILIVTQT(1)PPYMR	3	0.19027	21	0.669	0.649	0.685	1.206	1.256	nucleus				K18757			IPR011991; IPR006630;	Winged helix-turn-helix DNA-binding domain; RNA-binding protein Lupus La;
XP_017905616.1	529	2.915	Up	8.48e-05	T	PREDICTED: la-related protein 1 [Capra hircus]	0.994212	0.000606241	59.908	AVT(0.994)PVPT(0.006)K	2	-0.49774	2	0.449	0.52	0.453	1.321	1.485	nucleus				K18757			IPR011991; IPR006630;	Winged helix-turn-helix DNA-binding domain; RNA-binding protein Lupus La;
XP_017905616.1	791	1.973	Up	0.00134219	T	PREDICTED: la-related protein 1 [Capra hircus]	0.947101	0.00175797	48.216	T(0.49)PRT(0.563)PRT(0.947)PQLK	4	1.7407	1	0.597	0.632	0.691	1.161	1.223	nucleus				K18757			IPR011991; IPR006630;	Winged helix-turn-helix DNA-binding domain; RNA-binding protein Lupus La;
XP_013823973.2	1021	0.444	Down	0.0079803	S	PREDICTED: integrin alpha-4 [Capra hircus]	0.750791	0.00120839	60.55	RDS(0.751)WS(0.247)Y(0.002)INSK	3	-0.51576	1	1.352	1.608	1.483	0.649	0.662	peroxisome	GO:0007155 cell adhesion; GO:0022610 biological adhesion;	GO:0016020 membrane; GO:0098636 protein complex involved in cell adhesion; GO:0031226 intrinsic component of plasma membrane; GO:0071944 cell periphery; GO:0098796 membrane protein complex; GO:0098797 plasma membrane protein complex; GO:0098802 plasma membrane receptor complex; GO:0043235 receptor complex; GO:0032991 macromolecular complex; GO:0008305 integrin complex; GO:0031224 intrinsic compon…		K06483	ITGA4; integrin alpha 4	chx04512 ECM-receptor interaction - Capra hircus (goat); chx04672 Intestinal immune network for IgA production - Capra hircus (goat); chx05165 Human papillomavirus infection - Capra hircus (goat); chx04640 Hematopoietic cell lineage - Capra hircus (goat); chx05140 Leishmaniasis - Capra hircus (goat); chx05412 Arrhythmogenic right ventricular cardiomyopathy (ARVC) - Capra hircus (goat); chx04510 F…	IPR032695; IPR013649;	Integrin domain; Integrin alpha-2;
XP_017897439.1	320	1.611	Up	0.0007436	S	PREDICTED: store-operated calcium entry-associated regulatory factor isoform X1 [Capra hircus]	0.977118	0.0108253	55.98	T(0.016)AS(0.977)GY(0.006)GGT(0.001)R	2	-0.028871	1	0.806	0.77	0.648	1.181	1.213	cytoplasm	GO:0050789 regulation of biological process; GO:0032879 regulation of localization; GO:0051049 regulation of transport; GO:0043269 regulation of ion transport; GO:0010959 regulation of metal ion transport; GO:0051924 regulation of calcium ion transport; GO:2001256 regulation of store-operated calcium entry; GO:0065007 biological regulation;	GO:0016020 membrane; GO:0043229 intracellular organelle; GO:0005783 endoplasmic reticulum; GO:0042175 nuclear outer membrane-endoplasmic reticulum membrane network; GO:0005737 cytoplasm; GO:0044446 intracellular organelle part; GO:0012505 endomembrane system; GO:0031224 intrinsic component of membrane; GO:0044424 intracellular part; GO:0005623 cell; GO:0016021 integral component of membrane; GO:0…
XP_017915038.1	811	2.021	Up	0.0068627	S	PREDICTED: ubiquitin carboxyl-terminal hydrolase 47 isoform X5 [Capra hircus]	0.999361	2.31e-13	116.96	LFVLLPEQS(0.999)PGS(0.001)YSK	3	0.39744	5	0.627	0.639	0.624	1.372	1.189	nucleus	GO:0043632 modification-dependent macromolecule catabolic process; GO:0070646 protein modification by small protein removal; GO:0044265 cellular macromolecule catabolic process; GO:0051603 proteolysis involved in cellular protein catabolic process; GO:0044257 cellular protein catabolic process; GO:0019941 modification-dependent protein catabolic process; GO:0044267 cellular protein metabolic proc…		GO:0008233 peptidase activity; GO:0036459 thiol-dependent ubiquitinyl hydrolase activity; GO:0003824 catalytic activity; GO:0101005 ubiquitinyl hydrolase activity; GO:0070011 peptidase activity, acting on L-amino acid peptides; GO:0019783 ubiquitin-like protein-specific protease activity; GO:0008234 cysteine-type peptidase activity; GO:0016787 hydrolase activity;	K11857			IPR028889; IPR001394;	Ubiquitin specific protease domain; Peptidase C19, ubiquitin carboxyl-terminal hydrolase;
XP_017901838.1	2370	0.646	Down	0.00021841	T	"PREDICTED: spectrin alpha chain, erythrocytic 1 isoform X2 [Capra hircus]"	0.999997	7.53e-05	81.51	QALT(1)PEQVSFCASR	3	-2.0162	2	1.326	1.22	1.246	0.792	0.842	nucleus			GO:0043169 cation binding; GO:0046872 metal ion binding; GO:0005515 protein binding; GO:0005509 calcium ion binding; GO:0005488 binding; GO:0043167 ion binding;	K06114	SPTA; spectrin alpha	chx04210 Apoptosis - Capra hircus (goat);	IPR014837; IPR013315; IPR001452; IPR002048; IPR011992;	EF-hand, Ca insensitive; Spectrin alpha chain, SH3 domain; SH3 domain; EF-hand domain; EF-hand domain pair;
XP_005689784.2	386	0.523	Down	2.09e-05	S	PREDICTED: liprin-beta-2 isoform X2 [Capra hircus]	0.97741	8.89e-05	76.301	KLS(0.023)CS(0.977)LEDLR	3	-1.8496	3	1.441	1.373	1.358	0.749	0.702	nucleus			GO:0005515 protein binding; GO:0005488 binding;				IPR013761; IPR001660;	Sterile alpha motif/pointed domain; Sterile alpha motif domain;
XP_017911581.1	1156	0.66	Down	0.042121	S	PREDICTED: coiled-coil domain-containing protein 187 isoform X6 [Capra hircus]	0.856575	0.000296253	66.989	S(0.143)ES(0.857)PPVPHLLR	3	-1.1621	1	1.507	1.093	1.167	0.913	0.881	nucleus
XP_017912836.1	596	2.034	Up	1.78e-05	S	PREDICTED: la-related protein 4B isoform X2 [Capra hircus]	0.939735	2.59e-05	79.394	T(0.06)PS(0.94)PARPPEDAK	2	-0.093881	3	0.588	0.625	0.666	1.298	1.253	nucleus			GO:0097159 organic cyclic compound binding; GO:1901363 heterocyclic compound binding; GO:1901265 nucleoside phosphate binding; GO:0005488 binding; GO:0003676 nucleic acid binding; GO:0000166 nucleotide binding; GO:0036094 small molecule binding;	K18763			IPR011991; IPR006630; IPR000504; IPR012677;	Winged helix-turn-helix DNA-binding domain; RNA-binding protein Lupus La; RNA recognition motif domain; Nucleotide-binding alpha-beta plait domain;
XP_017912836.1	723	1.791	Up	4.98e-07	S	PREDICTED: la-related protein 4B isoform X2 [Capra hircus]	1	0.000121201	95.417	EQS(1)PLPRPPQ	3	0.59646	9	0.684	0.683	0.694	1.222	1.251	nucleus			GO:0097159 organic cyclic compound binding; GO:1901363 heterocyclic compound binding; GO:1901265 nucleoside phosphate binding; GO:0005488 binding; GO:0003676 nucleic acid binding; GO:0000166 nucleotide binding; GO:0036094 small molecule binding;	K18763			IPR011991; IPR006630; IPR000504; IPR012677;	Winged helix-turn-helix DNA-binding domain; RNA-binding protein Lupus La; RNA recognition motif domain; Nucleotide-binding alpha-beta plait domain;
XP_017912836.1	594	2.065	Up	4.78e-06	T	PREDICTED: la-related protein 4B isoform X2 [Capra hircus]	0.963341	0.00054365	74.853	T(0.963)PS(0.037)PARPPEDAK	3	0.60589	3	0.619	0.638	0.602	1.295	1.238	nucleus			GO:0097159 organic cyclic compound binding; GO:1901363 heterocyclic compound binding; GO:1901265 nucleoside phosphate binding; GO:0005488 binding; GO:0003676 nucleic acid binding; GO:0000166 nucleotide binding; GO:0036094 small molecule binding;	K18763			IPR011991; IPR006630; IPR000504; IPR012677;	Winged helix-turn-helix DNA-binding domain; RNA-binding protein Lupus La; RNA recognition motif domain; Nucleotide-binding alpha-beta plait domain;
XP_017918137.1	293	0.572	Down	0.028844	S	PREDICTED: dapper homolog 3 [Capra hircus]	1	0.00358161	43.37	QRPPDAS(1)PPPGGAR	3	0.60969	1	1.165	1.414	1.425	1.054	0.672	nucleus
XP_017918137.1	316	0.498	Down	3.64e-05	S	PREDICTED: dapper homolog 3 [Capra hircus]	1	3.33e-06	86.497	AGVRPAS(1)PAPLGR	3	-0.80248	2	1.408	1.366	1.475	0.681	0.71	nucleus
XP_017904174.1	21	0.619	Down	0.0025809	S	PREDICTED: ELKS/Rab6-interacting/CAST family member 1 isoform X11 [Capra hircus]	0.99977	7.07e-09	101.42	VEPSAQSPGRS(1)PR	3	0.35155	4	1.155	1.371	1.332	0.813	0.839	nucleus		GO:0048786 presynaptic active zone; GO:0044464 cell part; GO:0098793 presynapse; GO:0005623 cell; GO:0097458 neuron part; GO:0044456 synapse part; GO:0045202 synapse;		K16072	ERC1; ELKS/RAB6-interacting/CAST family member 1	chx04064 NF-kappa B signaling pathway - Capra hircus (goat);
XP_017901722.1	625	6.384	Up	0.00122115	S	PREDICTED: mucin-1 [Capra hircus]	0.926232	0.00306082	74.173	FVPPGS(0.926)T(0.074)K	3	-0.60789	7	0.255	0.237	0.237	1.635	1.479	plasma membrane				K06568			IPR000082;	SEA domain;
XP_017901722.1	626	2.117	Up	2.86e-08	T	PREDICTED: mucin-1 [Capra hircus]	0.817186	0.00159717	87.258	FVPPGS(0.183)T(0.817)K	3	-0.16129	7	0.607	0.604	0.613	1.293	1.275	plasma membrane				K06568			IPR000082;	SEA domain;
XP_017901360.1	19	0.602	Down	3.66e-05	S	PREDICTED: AMP deaminase 2 isoform X2 [Capra hircus]	1	0.00015048	81.92	S(1)LPGPAPCLK	2	-2.194	2	1.297	1.316	1.305	0.836	0.762	cytoplasm	GO:0043173 nucleotide salvage; GO:0009165 nucleotide biosynthetic process; GO:0006725 cellular aromatic compound metabolic process; GO:0009167 purine ribonucleoside monophosphate metabolic process; GO:0009259 ribonucleotide metabolic process; GO:0009117 nucleotide metabolic process; GO:0044699 single-organism process; GO:0009058 biosynthetic process; GO:1901566 organonitrogen compound biosyntheti…		GO:0047623 adenosine-phosphate deaminase activity; GO:0019239 deaminase activity; GO:0016787 hydrolase activity; GO:0016814 hydrolase activity, acting on carbon-nitrogen (but not peptide) bonds, in cyclic amidines; GO:0003876 AMP deaminase activity; GO:0003824 catalytic activity; GO:0016810 hydrolase activity, acting on carbon-nitrogen (but not peptide) bonds;	K01490	AMPD; AMP deaminase [EC:3.5.4.6]	chx01100 Metabolic pathways - Capra hircus (goat); chx00230 Purine metabolism - Capra hircus (goat);	IPR001365; IPR032466;	Adenosine/AMP deaminase domain; Metal-dependent hydrolase;
XP_017899942.1	387	0.316	Down	1.51e-05	S	PREDICTED: uncharacterized protein LOC102169433 [Capra hircus]	0.999998	5.67e-05	110.8	ELS(1)QVLTQR	2	0.83701	1	1.719	1.677	1.614	0.583	0.501	nucleus	GO:0050794 regulation of cellular process; GO:0030833 regulation of actin filament polymerization; GO:0016043 cellular component organization; GO:0065008 regulation of biological quality; GO:0030835 negative regulation of actin filament depolymerization; GO:0032956 regulation of actin cytoskeleton organization; GO:0051129 negative regulation of cellular component organization; GO:0044699 single-o…	GO:0043229 intracellular organelle; GO:0043232 intracellular non-membrane-bounded organelle; GO:0044430 cytoskeletal part; GO:0044446 intracellular organelle part; GO:0008290 F-actin capping protein complex; GO:0032991 macromolecular complex; GO:0044424 intracellular part; GO:0005623 cell; GO:0015629 actin cytoskeleton; GO:0044422 organelle part; GO:0043228 non-membrane-bounded organelle; GO:0043…		K10365	CAPZB; capping protein (actin filament) muscle Z-line, beta	chx04144 Endocytosis - Capra hircus (goat);
XP_017899463.1	1076	0.396	Down	1.82e-05	Y	PREDICTED: G2/mitotic-specific cyclin-B3 isoform X3 [Capra hircus]	1	0.0141927	61.962	LVDHY(1)LMK	2	3.4928	3	1.6	1.532	1.512	0.56	0.632	nucleus		GO:0043226 organelle; GO:0043231 intracellular membrane-bounded organelle; GO:0043229 intracellular organelle; GO:0005634 nucleus; GO:0044464 cell part; GO:0005622 intracellular; GO:0044424 intracellular part; GO:0043227 membrane-bounded organelle; GO:0005623 cell;		K21771	CCNB3; G2/mitotic-specific cyclin-B3	chx04218 Cellular senescence - Capra hircus (goat); chx04914 Progesterone-mediated oocyte maturation - Capra hircus (goat); chx04068 FoxO signaling pathway - Capra hircus (goat); chx04110 Cell cycle - Capra hircus (goat);	IPR004367; IPR013763; IPR006671;	Cyclin, C-terminal domain; Cyclin-like; Cyclin, N-terminal;
XP_017895734.1	1667	0.321	Down	1.63e-08	S	PREDICTED: myosin-11 isoform X1 [Capra hircus]	0.999999	3.25e-05	81.884	ELEDARAS(1)RDEIFATAK	4	0.049927	2	1.672	1.661	1.647	0.541	0.52	nucleus		GO:0043229 intracellular organelle; GO:0043232 intracellular non-membrane-bounded organelle; GO:0044430 cytoskeletal part; GO:0044446 intracellular organelle part; GO:0032991 macromolecular complex; GO:0044424 intracellular part; GO:0005623 cell; GO:0015629 actin cytoskeleton; GO:0044422 organelle part; GO:0043228 non-membrane-bounded organelle; GO:0043226 organelle; GO:0005856 cytoskeleton; GO:0…	GO:0005524 ATP binding; GO:0003774 motor activity; GO:1901265 nucleoside phosphate binding; GO:0001882 nucleoside binding; GO:0043167 ion binding; GO:0016817 hydrolase activity, acting on acid anhydrides; GO:0016787 hydrolase activity; GO:0005515 protein binding; GO:0000166 nucleotide binding; GO:0017111 nucleoside-triphosphatase activity; GO:0097159 organic cyclic compound binding; GO:1901363 he…	K10352	MYH; myosin heavy chain	chx04530 Tight junction - Capra hircus (goat);	IPR002928; IPR004009; IPR027417; IPR001609; IPR027401;	Myosin tail; Myosin, N-terminal, SH3-like; P-loop containing nucleoside triphosphate hydrolase; Myosin head, motor domain; Myosin-like IQ motif-containing domain;
XP_017895734.1	873	0.332	Down	0.0003173	S	PREDICTED: myosin-11 isoform X1 [Capra hircus]	1	1.23e-06	102.64	AES(1)ELKELEQK	3	0.15027	2	1.569	1.823	1.538	0.589	0.493	nucleus		GO:0043229 intracellular organelle; GO:0043232 intracellular non-membrane-bounded organelle; GO:0044430 cytoskeletal part; GO:0044446 intracellular organelle part; GO:0032991 macromolecular complex; GO:0044424 intracellular part; GO:0005623 cell; GO:0015629 actin cytoskeleton; GO:0044422 organelle part; GO:0043228 non-membrane-bounded organelle; GO:0043226 organelle; GO:0005856 cytoskeleton; GO:0…	GO:0005524 ATP binding; GO:0003774 motor activity; GO:1901265 nucleoside phosphate binding; GO:0001882 nucleoside binding; GO:0043167 ion binding; GO:0016817 hydrolase activity, acting on acid anhydrides; GO:0016787 hydrolase activity; GO:0005515 protein binding; GO:0000166 nucleotide binding; GO:0017111 nucleoside-triphosphatase activity; GO:0097159 organic cyclic compound binding; GO:1901363 he…	K10352	MYH; myosin heavy chain	chx04530 Tight junction - Capra hircus (goat);	IPR002928; IPR004009; IPR027417; IPR001609; IPR027401;	Myosin tail; Myosin, N-terminal, SH3-like; P-loop containing nucleoside triphosphate hydrolase; Myosin head, motor domain; Myosin-like IQ motif-containing domain;
XP_017895734.1	1444	0.454	Down	0.0005389	S	PREDICTED: myosin-11 isoform X1 [Capra hircus]	1	0.00694455	67.385	QLVS(1)NLEK	2	2.5385	1	1.604	1.485	1.335	0.646	0.702	nucleus		GO:0043229 intracellular organelle; GO:0043232 intracellular non-membrane-bounded organelle; GO:0044430 cytoskeletal part; GO:0044446 intracellular organelle part; GO:0032991 macromolecular complex; GO:0044424 intracellular part; GO:0005623 cell; GO:0015629 actin cytoskeleton; GO:0044422 organelle part; GO:0043228 non-membrane-bounded organelle; GO:0043226 organelle; GO:0005856 cytoskeleton; GO:0…	GO:0005524 ATP binding; GO:0003774 motor activity; GO:1901265 nucleoside phosphate binding; GO:0001882 nucleoside binding; GO:0043167 ion binding; GO:0016817 hydrolase activity, acting on acid anhydrides; GO:0016787 hydrolase activity; GO:0005515 protein binding; GO:0000166 nucleotide binding; GO:0017111 nucleoside-triphosphatase activity; GO:0097159 organic cyclic compound binding; GO:1901363 he…	K10352	MYH; myosin heavy chain	chx04530 Tight junction - Capra hircus (goat);	IPR002928; IPR004009; IPR027417; IPR001609; IPR027401;	Myosin tail; Myosin, N-terminal, SH3-like; P-loop containing nucleoside triphosphate hydrolase; Myosin head, motor domain; Myosin-like IQ motif-containing domain;
XP_017895734.1	1954	0.633	Down	4.39e-07	S	PREDICTED: myosin-11 isoform X1 [Capra hircus]	1	5.34e-40	171.3	VIENADGS(1)EEEVDAR	3	1.5105	50	1.294	1.267	1.269	0.802	0.812	nucleus		GO:0043229 intracellular organelle; GO:0043232 intracellular non-membrane-bounded organelle; GO:0044430 cytoskeletal part; GO:0044446 intracellular organelle part; GO:0032991 macromolecular complex; GO:0044424 intracellular part; GO:0005623 cell; GO:0015629 actin cytoskeleton; GO:0044422 organelle part; GO:0043228 non-membrane-bounded organelle; GO:0043226 organelle; GO:0005856 cytoskeleton; GO:0…	GO:0005524 ATP binding; GO:0003774 motor activity; GO:1901265 nucleoside phosphate binding; GO:0001882 nucleoside binding; GO:0043167 ion binding; GO:0016817 hydrolase activity, acting on acid anhydrides; GO:0016787 hydrolase activity; GO:0005515 protein binding; GO:0000166 nucleotide binding; GO:0017111 nucleoside-triphosphatase activity; GO:0097159 organic cyclic compound binding; GO:1901363 he…	K10352	MYH; myosin heavy chain	chx04530 Tight junction - Capra hircus (goat);	IPR002928; IPR004009; IPR027417; IPR001609; IPR027401;	Myosin tail; Myosin, N-terminal, SH3-like; P-loop containing nucleoside triphosphate hydrolase; Myosin head, motor domain; Myosin-like IQ motif-containing domain;
XP_017895734.1	1385	0.429	Down	1.61e-05	S	PREDICTED: myosin-11 isoform X1 [Capra hircus]	0.831018	7.79e-14	122.49	LQDFAS(0.831)T(0.169)VELLEEGK	3	0.72207	1	1.558	1.448	1.508	0.636	0.641	nucleus		GO:0043229 intracellular organelle; GO:0043232 intracellular non-membrane-bounded organelle; GO:0044430 cytoskeletal part; GO:0044446 intracellular organelle part; GO:0032991 macromolecular complex; GO:0044424 intracellular part; GO:0005623 cell; GO:0015629 actin cytoskeleton; GO:0044422 organelle part; GO:0043228 non-membrane-bounded organelle; GO:0043226 organelle; GO:0005856 cytoskeleton; GO:0…	GO:0005524 ATP binding; GO:0003774 motor activity; GO:1901265 nucleoside phosphate binding; GO:0001882 nucleoside binding; GO:0043167 ion binding; GO:0016817 hydrolase activity, acting on acid anhydrides; GO:0016787 hydrolase activity; GO:0005515 protein binding; GO:0000166 nucleotide binding; GO:0017111 nucleoside-triphosphatase activity; GO:0097159 organic cyclic compound binding; GO:1901363 he…	K10352	MYH; myosin heavy chain	chx04530 Tight junction - Capra hircus (goat);	IPR002928; IPR004009; IPR027417; IPR001609; IPR027401;	Myosin tail; Myosin, N-terminal, SH3-like; P-loop containing nucleoside triphosphate hydrolase; Myosin head, motor domain; Myosin-like IQ motif-containing domain;
XP_017895734.1	1770	0.628	Down	0.00023701	S	PREDICTED: myosin-11 isoform X1 [Capra hircus]	0.960136	0.00139674	44.878	KAT(0.001)QQAEQLS(0.96)NELAT(0.039)ER	3	0.22123	1	1.306	1.235	1.304	0.852	0.749	nucleus		GO:0043229 intracellular organelle; GO:0043232 intracellular non-membrane-bounded organelle; GO:0044430 cytoskeletal part; GO:0044446 intracellular organelle part; GO:0032991 macromolecular complex; GO:0044424 intracellular part; GO:0005623 cell; GO:0015629 actin cytoskeleton; GO:0044422 organelle part; GO:0043228 non-membrane-bounded organelle; GO:0043226 organelle; GO:0005856 cytoskeleton; GO:0…	GO:0005524 ATP binding; GO:0003774 motor activity; GO:1901265 nucleoside phosphate binding; GO:0001882 nucleoside binding; GO:0043167 ion binding; GO:0016817 hydrolase activity, acting on acid anhydrides; GO:0016787 hydrolase activity; GO:0005515 protein binding; GO:0000166 nucleotide binding; GO:0017111 nucleoside-triphosphatase activity; GO:0097159 organic cyclic compound binding; GO:1901363 he…	K10352	MYH; myosin heavy chain	chx04530 Tight junction - Capra hircus (goat);	IPR002928; IPR004009; IPR027417; IPR001609; IPR027401;	Myosin tail; Myosin, N-terminal, SH3-like; P-loop containing nucleoside triphosphate hydrolase; Myosin head, motor domain; Myosin-like IQ motif-containing domain;
XP_017895734.1	1367	0.544	Down	4.02e-05	S	PREDICTED: myosin-11 isoform X1 [Capra hircus]	0.834274	5.15e-11	115.57	HIS(0.834)T(0.166)LNIQLSDSK	3	-1.0689	4	1.317	1.366	1.412	0.775	0.727	nucleus		GO:0043229 intracellular organelle; GO:0043232 intracellular non-membrane-bounded organelle; GO:0044430 cytoskeletal part; GO:0044446 intracellular organelle part; GO:0032991 macromolecular complex; GO:0044424 intracellular part; GO:0005623 cell; GO:0015629 actin cytoskeleton; GO:0044422 organelle part; GO:0043228 non-membrane-bounded organelle; GO:0043226 organelle; GO:0005856 cytoskeleton; GO:0…	GO:0005524 ATP binding; GO:0003774 motor activity; GO:1901265 nucleoside phosphate binding; GO:0001882 nucleoside binding; GO:0043167 ion binding; GO:0016817 hydrolase activity, acting on acid anhydrides; GO:0016787 hydrolase activity; GO:0005515 protein binding; GO:0000166 nucleotide binding; GO:0017111 nucleoside-triphosphatase activity; GO:0097159 organic cyclic compound binding; GO:1901363 he…	K10352	MYH; myosin heavy chain	chx04530 Tight junction - Capra hircus (goat);	IPR002928; IPR004009; IPR027417; IPR001609; IPR027401;	Myosin tail; Myosin, N-terminal, SH3-like; P-loop containing nucleoside triphosphate hydrolase; Myosin head, motor domain; Myosin-like IQ motif-containing domain;
XP_017920512.1	364	1.822	Up	1.86e-05	S	PREDICTED: protein CASC3 [Capra hircus]	1	7.66e-06	83.602	FGS(1)PPQR	2	0.93952	5	0.711	0.656	0.67	1.207	1.242	nucleus				K14323	CASC3; protein CASC3	chx03015 mRNA surveillance pathway - Capra hircus (goat); chx03013 RNA transport - Capra hircus (goat);	IPR018545;	Btz domain;
XP_017918169.1	438	1.51	Up	2.13e-05	S	PREDICTED: EH domain-containing protein 2 [Capra hircus]	0.999148	1.56e-07	61.345	GPDEALEDGEEGS(0.999)DDDAEWVVT(0.001)K	3	0.96628	2	0.759	0.8	0.763	1.189	1.149	cytoplasm			GO:1901265 nucleoside phosphate binding; GO:0001882 nucleoside binding; GO:0043167 ion binding; GO:0005515 protein binding; GO:0000166 nucleotide binding; GO:0097159 organic cyclic compound binding; GO:1901363 heterocyclic compound binding; GO:0032549 ribonucleoside binding; GO:0097367 carbohydrate derivative binding; GO:0032553 ribonucleotide binding; GO:0005488 binding; GO:0032550 purine ribonu…	K12469	EHD2; EH domain-containing protein 2	chx04144 Endocytosis - Capra hircus (goat);	IPR030381; IPR000261; IPR002048; IPR011992; IPR027417; IPR031692;	Dynamin-type guanine nucleotide-binding (G) domain; EH domain; EF-hand domain; EF-hand domain pair; P-loop containing nucleoside triphosphate hydrolase; EH domain-containing protein, N-terminal;
XP_013818940.1	315	0.504	Down	0.0083801	S	PREDICTED: choline-phosphate cytidylyltransferase A [Capra hircus]	1	0.00285778	86.344	MLQAIS(1)PR	2	-0.5875	3	1.543	1.362	1.339	0.703	0.714	nucleus	GO:0009058 biosynthetic process; GO:0008152 metabolic process;		GO:0003824 catalytic activity;	K00968	PCYT1; choline-phosphate cytidylyltransferase [EC:2.7.7.15]	chx00564 Glycerophospholipid metabolism - Capra hircus (goat); chx01100 Metabolic pathways - Capra hircus (goat); chx00440 Phosphonate and phosphinate metabolism - Capra hircus (goat); chx05231 Choline metabolism in cancer - Capra hircus (goat);	IPR014729; IPR004821;	Rossmann-like alpha/beta/alpha sandwich fold; Cytidyltransferase-like domain;
XP_017921741.1	1219	0.621	Down	0.00092177	S	PREDICTED: pseudopodium-enriched atypical kinase 1 [Capra hircus]	0.991377	1.5e-09	110.74	GLDAES(0.007)Y(0.001)DS(0.991)LERPLHK	4	-1.9231	2	1.389	1.206	1.274	0.795	0.777	nucleus	GO:0016310 phosphorylation; GO:0044267 cellular protein metabolic process; GO:0044238 primary metabolic process; GO:0044237 cellular metabolic process; GO:0006796 phosphate-containing compound metabolic process; GO:0071704 organic substance metabolic process; GO:0008152 metabolic process; GO:0006468 protein phosphorylation; GO:0006793 phosphorus metabolic process; GO:0044260 cellular macromolecul…		GO:0005524 ATP binding; GO:1901265 nucleoside phosphate binding; GO:0016773 phosphotransferase activity, alcohol group as acceptor; GO:0001882 nucleoside binding; GO:0043167 ion binding; GO:0004672 protein kinase activity; GO:0000166 nucleotide binding; GO:0097159 organic cyclic compound binding; GO:1901363 heterocyclic compound binding; GO:0032549 ribonucleoside binding; GO:0097367 carbohydrate …	K17538			IPR000719; IPR011009;	Protein kinase domain; Protein kinase-like domain;
XP_017921741.1	1038	0.539	Down	0.014799	S	PREDICTED: pseudopodium-enriched atypical kinase 1 [Capra hircus]	0.955744	0.000290899	89.301	SHS(0.025)S(0.956)PS(0.019)QIPK	2	-0.85659	1	1.224	1.488	1.392	0.724	0.749	nucleus	GO:0016310 phosphorylation; GO:0044267 cellular protein metabolic process; GO:0044238 primary metabolic process; GO:0044237 cellular metabolic process; GO:0006796 phosphate-containing compound metabolic process; GO:0071704 organic substance metabolic process; GO:0008152 metabolic process; GO:0006468 protein phosphorylation; GO:0006793 phosphorus metabolic process; GO:0044260 cellular macromolecul…		GO:0005524 ATP binding; GO:1901265 nucleoside phosphate binding; GO:0016773 phosphotransferase activity, alcohol group as acceptor; GO:0001882 nucleoside binding; GO:0043167 ion binding; GO:0004672 protein kinase activity; GO:0000166 nucleotide binding; GO:0097159 organic cyclic compound binding; GO:1901363 heterocyclic compound binding; GO:0032549 ribonucleoside binding; GO:0097367 carbohydrate …	K17538			IPR000719; IPR011009;	Protein kinase domain; Protein kinase-like domain;
XP_017921741.1	1252	0.666	Down	1.81e-05	S	PREDICTED: pseudopodium-enriched atypical kinase 1 [Capra hircus]	0.821088	0.0160299	45.54	FS(0.088)NS(0.821)T(0.038)ES(0.049)LS(0.004)S(0.001)R	2	-0.30636	1	1.254	1.243	1.241	0.849	0.843	nucleus	GO:0016310 phosphorylation; GO:0044267 cellular protein metabolic process; GO:0044238 primary metabolic process; GO:0044237 cellular metabolic process; GO:0006796 phosphate-containing compound metabolic process; GO:0071704 organic substance metabolic process; GO:0008152 metabolic process; GO:0006468 protein phosphorylation; GO:0006793 phosphorus metabolic process; GO:0044260 cellular macromolecul…		GO:0005524 ATP binding; GO:1901265 nucleoside phosphate binding; GO:0016773 phosphotransferase activity, alcohol group as acceptor; GO:0001882 nucleoside binding; GO:0043167 ion binding; GO:0004672 protein kinase activity; GO:0000166 nucleotide binding; GO:0097159 organic cyclic compound binding; GO:1901363 heterocyclic compound binding; GO:0032549 ribonucleoside binding; GO:0097367 carbohydrate …	K17538			IPR000719; IPR011009;	Protein kinase domain; Protein kinase-like domain;
XP_017912668.1	453	1.652	Up	0.00118082	S	PREDICTED: rho GTPase-activating protein 12 isoform X6 [Capra hircus]	0.999416	1.05e-11	71.207	VLSSTISNQT(0.001)VEPDEAIEEEIPDS(0.999)PGIEK	3	-1.0849	1	0.782	0.782	0.622	1.204	1.166	nucleus	GO:0050794 regulation of cellular process; GO:0044700 single organism signaling; GO:0051716 cellular response to stimulus; GO:0007165 signal transduction; GO:0050789 regulation of biological process; GO:0007154 cell communication; GO:0044699 single-organism process; GO:0023052 signaling; GO:0050896 response to stimulus; GO:0009987 cellular process; GO:0065007 biological regulation;		GO:0005515 protein binding; GO:0005488 binding;	K20636			IPR001452; IPR011993; IPR001202; IPR008936; IPR001849; IPR000198;	SH3 domain; PH domain-like; WW domain; Rho GTPase activation protein; Pleckstrin homology domain; Rho GTPase-activating protein domain;
XP_005683043.1	264	1.733	Up	0.00023907	T	PREDICTED: bromodomain-containing protein 8 isoform X6 [Capra hircus]	1	8.45e-05	78.917	AT(1)PPPS(1)PLLSELLK	3	1.6397	3	0.687	0.675	0.748	1.248	1.15	nucleus			GO:0005515 protein binding; GO:0005488 binding;	K11321			IPR001487;	Bromodomain;
XP_017912932.1	466	2.507	Up	0.000100404	S	PREDICTED: nucleolar protein 56 [Capra hircus]	0.787862	3.34e-12	94.802	LAAIALAS(0.001)S(0.003)ENS(0.208)S(0.788)APEECEETSERPK	3	-0.29842	2	0.516	0.56	0.529	1.415	1.245	nucleus				K14564	NOP56; nucleolar protein 56	chx03008 Ribosome biogenesis in eukaryotes - Capra hircus (goat);	IPR002687; IPR012974; IPR012976;	Nop domain; NOP5, N-terminal; NOSIC;
XP_017912932.1	519	2.409	Up	3.22e-08	S	PREDICTED: nucleolar protein 56 [Capra hircus]	0.976637	4.81e-56	183.25	S(0.024)FS(0.022)KEELVS(0.977)S(0.977)DLEETAGTGSLPK	4	-3.893	7	0.55	0.562	0.542	1.331	1.318	nucleus				K14564	NOP56; nucleolar protein 56	chx03008 Ribosome biogenesis in eukaryotes - Capra hircus (goat);	IPR002687; IPR012974; IPR012976;	Nop domain; NOP5, N-terminal; NOSIC;
XP_017912932.1	544	2.161	Up	0.0029825	T	PREDICTED: nucleolar protein 56 [Capra hircus]	0.997162	1.97e-05	66.467	SFPKEEPVT(0.997)DPDES(0.003)ENKR	4	-0.86228	1	0.451	0.754	0.589	1.378	1.328	nucleus				K14564	NOP56; nucleolar protein 56	chx03008 Ribosome biogenesis in eukaryotes - Capra hircus (goat);	IPR002687; IPR012974; IPR012976;	Nop domain; NOP5, N-terminal; NOSIC;
XP_017912932.1	518	1.708	Up	0.00150035	S	PREDICTED: nucleolar protein 56 [Capra hircus]	0.977212	2.4e-09	88.544	S(0.024)FS(0.022)KEELVS(0.977)S(0.977)DLEETAGTGSLPK	4	-3.893	1	0.779	0.695	0.663	1.22	1.119	nucleus				K14564	NOP56; nucleolar protein 56	chx03008 Ribosome biogenesis in eukaryotes - Capra hircus (goat);	IPR002687; IPR012974; IPR012976;	Nop domain; NOP5, N-terminal; NOSIC;
XP_017912932.1	570	2.092	Up	4.36e-05	S	PREDICTED: nucleolar protein 56 [Capra hircus]	0.99997	1.44e-07	98.533	LSSKEEPLS(1)S(1)GPEEAAASK	3	-0.29842	3	0.634	0.62	0.589	1.336	1.223	nucleus				K14564	NOP56; nucleolar protein 56	chx03008 Ribosome biogenesis in eukaryotes - Capra hircus (goat);	IPR002687; IPR012974; IPR012976;	Nop domain; NOP5, N-terminal; NOSIC;
XP_017912932.1	569	3.427	Up	0.00029969	S	PREDICTED: nucleolar protein 56 [Capra hircus]	0.99992	0.000300425	89.272	LSSKEEPLS(1)S(1)GPEEAAASK	3	-0.29842	1	0.461	0.39	0.4	1.575	1.287	nucleus				K14564	NOP56; nucleolar protein 56	chx03008 Ribosome biogenesis in eukaryotes - Capra hircus (goat);	IPR002687; IPR012974; IPR012976;	Nop domain; NOP5, N-terminal; NOSIC;
XP_017914894.1	32	1.588	Up	0.000195022	S	PREDICTED: thymocyte nuclear protein 1 isoform X2 [Capra hircus]	0.854551	7.25e-14	123.43	T(0.145)PAS(0.855)EDGGEALGSYWLMK	3	2.1433	1	0.699	0.741	0.801	1.182	1.162	nucleus							IPR015947; IPR002740;	PUA-like domain; EVE domain;
XP_017912146.1	337	0.412	Down	4.39e-06	S	PREDICTED: serine/threonine-protein kinase DCLK1 isoform X4 [Capra hircus]	0.882327	0.000487108	65.207	SPS(0.001)PS(0.002)PT(0.054)S(0.882)PGS(0.061)LRK	3	0.94573	1	1.579	1.501	1.502	0.628	0.6	nucleus	GO:0050794 regulation of cellular process; GO:0044700 single organism signaling; GO:0051716 cellular response to stimulus; GO:0007165 signal transduction; GO:0050789 regulation of biological process; GO:0007154 cell communication; GO:0035556 intracellular signal transduction; GO:0044699 single-organism process; GO:0023052 signaling; GO:0050896 response to stimulus; GO:0009987 cellular process; GO…			K08805			IPR003533;	Doublecortin domain;
XP_017912146.1	330	0.552	Down	1.67e-06	S	PREDICTED: serine/threonine-protein kinase DCLK1 isoform X4 [Capra hircus]	0.888195	0.000188054	73.262	S(0.888)PS(0.11)PS(0.001)PTSPGSLR	2	-0.052935	4	1.332	1.361	1.377	0.767	0.749	nucleus	GO:0050794 regulation of cellular process; GO:0044700 single organism signaling; GO:0051716 cellular response to stimulus; GO:0007165 signal transduction; GO:0050789 regulation of biological process; GO:0007154 cell communication; GO:0035556 intracellular signal transduction; GO:0044699 single-organism process; GO:0023052 signaling; GO:0050896 response to stimulus; GO:0009987 cellular process; GO…			K08805			IPR003533;	Doublecortin domain;
XP_013823260.1	591	2.307	Up	6.38e-05	S	PREDICTED: sodium-dependent multivitamin transporter [Capra hircus]	0.983362	8.05e-09	101.38	S(0.017)QDLS(0.983)LEAGMFPEK	3	-0.81628	2	0.597	0.569	0.544	1.236	1.371	plasma membrane	GO:0006810 transport; GO:0055085 transmembrane transport; GO:0051179 localization; GO:0051234 establishment of localization;	GO:0016020 membrane;	GO:0005215 transporter activity;	K14386	SLC5A6; solute carrier family 5 (sodium-dependent multivitamin transporter), member 6	chx04977 Vitamin digestion and absorption - Capra hircus (goat);
XP_013823260.1	587	2.73	Up	7.93e-05	S	PREDICTED: sodium-dependent multivitamin transporter [Capra hircus]	0.983839	4.78e-16	126.91	S(0.984)QDLS(0.016)LEAGMFPEK	3	0.034073	5	0.482	0.525	0.494	1.467	1.309	plasma membrane	GO:0006810 transport; GO:0055085 transmembrane transport; GO:0051179 localization; GO:0051234 establishment of localization;	GO:0016020 membrane;	GO:0005215 transporter activity;	K14386	SLC5A6; solute carrier family 5 (sodium-dependent multivitamin transporter), member 6	chx04977 Vitamin digestion and absorption - Capra hircus (goat);
XP_017912528.1	220	2.675	Up	0.0041975	S	PREDICTED: abl interactor 1 isoform X10 [Capra hircus]	0.999414	0.00116615	65.179	LGS(0.001)QHS(0.999)PGR	3	0.87649	2	0.478	0.398	0.65	1.519	1.115	cytoplasm		GO:0044424 intracellular part; GO:0005623 cell; GO:0044464 cell part; GO:0005622 intracellular; GO:0005737 cytoplasm;	GO:0005515 protein binding; GO:0005488 binding;				IPR000727; IPR001452; IPR012849;	Target SNARE coiled-coil homology domain; SH3 domain; Abl-interactor, homeo-domain homologous domain;
XP_017909820.1	294	1.939	Up	0.00041717	S	PREDICTED: death-associated protein kinase 2 [Capra hircus]	1	1.54e-05	87.138	RES(1)AVNLENFKK	4	-2.2065	2	0.563	0.652	0.727	1.2	1.262	cytoplasm	GO:0016310 phosphorylation; GO:0044267 cellular protein metabolic process; GO:0044238 primary metabolic process; GO:0044237 cellular metabolic process; GO:0006796 phosphate-containing compound metabolic process; GO:0071704 organic substance metabolic process; GO:0008152 metabolic process; GO:0006468 protein phosphorylation; GO:0006793 phosphorus metabolic process; GO:0044260 cellular macromolecul…		GO:0005524 ATP binding; GO:1901265 nucleoside phosphate binding; GO:0016773 phosphotransferase activity, alcohol group as acceptor; GO:0001882 nucleoside binding; GO:0043167 ion binding; GO:0004672 protein kinase activity; GO:0000166 nucleotide binding; GO:0097159 organic cyclic compound binding; GO:1901363 heterocyclic compound binding; GO:0032549 ribonucleoside binding; GO:0097367 carbohydrate …	K08803	DAPK; death-associated protein kinase [EC:2.7.11.1]	chx05219 Bladder cancer - Capra hircus (goat); chx05200 Pathways in cancer - Capra hircus (goat); chx04140 Autophagy - animal - Capra hircus (goat);	IPR000719; IPR011009;	Protein kinase domain; Protein kinase-like domain;
XP_017909308.1	68	2.779	Up	1.84e-05	S	PREDICTED: beta-2-microglobulin [Capra hircus]	0.978727	3.83e-07	103.13	IKS(0.979)EQS(0.021)DLSFSK	3	1.2764	1	0.474	0.486	0.519	1.412	1.304	extracellular			GO:0005515 protein binding; GO:0005488 binding;	K08055	B2M; beta-2-microglobulin	chx04612 Antigen processing and presentation - Capra hircus (goat);	IPR007110; IPR013783; IPR003597;	Immunoglobulin-like domain; Immunoglobulin-like fold; Immunoglobulin C1-set;
XP_005675563.1	859	1.887	Up	0.00037886	S	PREDICTED: coatomer subunit beta' [Capra hircus]	0.93947	6.07e-14	102.03	SAAQQELDGKPAS(0.939)PT(0.06)PVIVTSQTANK	5	1.7442	6	0.671	0.638	0.678	1.343	1.165	cytoplasm	GO:0045184 establishment of protein localization; GO:0006810 transport; GO:0046907 intracellular transport; GO:0070727 cellular macromolecule localization; GO:0051649 establishment of localization in cell; GO:0016192 vesicle-mediated transport; GO:0006886 intracellular protein transport; GO:0071702 organic substance transport; GO:0008104 protein localization; GO:0033036 macromolecule localization…	GO:0016020 membrane; GO:0044464 cell part; GO:0005622 intracellular; GO:0098796 membrane protein complex; GO:0044425 membrane part; GO:0048475 coated membrane; GO:0005737 cytoplasm; GO:0032991 macromolecular complex; GO:0044424 intracellular part; GO:0030117 membrane coat; GO:0005623 cell; GO:0043234 protein complex; GO:0044444 cytoplasmic part;	GO:0005515 protein binding; GO:0005198 structural molecule activity; GO:0005488 binding;	K17302			IPR006692; IPR017986; IPR015943;	Coatomer, WD associated region; WD40-repeat-containing domain; WD40/YVTN repeat-like-containing domain;
XP_017896564.1	966	0.65	Down	0.003498	S	"PREDICTED: phosphatidylinositol 3,4,5-trisphosphate 5-phosphatase 1 [Capra hircus]"	0.989823	5.98e-05	62.739	GDSPPTPPS(0.01)QPPIS(0.99)PK	3	2.0321	1	1.27	1.138	1.37	0.783	0.806	cytoplasm	GO:0046486 glycerolipid metabolic process; GO:0044763 single-organism cellular process; GO:0044699 single-organism process; GO:0046839 phospholipid dephosphorylation; GO:0044255 cellular lipid metabolic process; GO:0044238 primary metabolic process; GO:0016311 dephosphorylation; GO:0044237 cellular metabolic process; GO:0006796 phosphate-containing compound metabolic process; GO:0071704 organic s…			K03084	SHIP1; phosphatidylinositol-3,4,5-trisphosphate 5-phosphatase 1 [EC:3.1.3.86]	chx04666 Fc gamma R-mediated phagocytosis - Capra hircus (goat); chx04664 Fc epsilon RI signaling pathway - Capra hircus (goat); chx04662 B cell receptor signaling pathway - Capra hircus (goat); chx00562 Inositol phosphate metabolism - Capra hircus (goat); chx04070 Phosphatidylinositol signaling system - Capra hircus (goat);	IPR000300; IPR000980; IPR005135;	Inositol polyphosphate-related phosphatase; SH2 domain; Endonuclease/exonuclease/phosphatase;
XP_013822327.2	150	1.816	Up	0.000156545	S	PREDICTED: polyadenylate-binding protein 2 [Capra hircus]	1	2.83e-10	100.24	QMNMS(1)PPPGNAGPVIMSIEEK	3	0.5077	3	0.735	0.681	0.628	1.261	1.187	nucleus			GO:0097159 organic cyclic compound binding; GO:1901363 heterocyclic compound binding; GO:1901265 nucleoside phosphate binding; GO:0005488 binding; GO:0003676 nucleic acid binding; GO:0000166 nucleotide binding; GO:0036094 small molecule binding;	K14396	PABPN1; polyadenylate-binding protein 2	chx03015 mRNA surveillance pathway - Capra hircus (goat); chx05164 Influenza A - Capra hircus (goat);	IPR000504; IPR012677;	RNA recognition motif domain; Nucleotide-binding alpha-beta plait domain;
XP_017915739.1	252	3.067	Up	1.7e-06	S	PREDICTED: heterogeneous nuclear ribonucleoprotein U isoform X2 [Capra hircus]	0.999228	4.23e-09	58.515	S(0.999)PQPPVEEEDEHFDDT(0.001)VVCLDTYNCDLHFK	4	-0.75821	1	0.468	0.482	0.417	1.431	1.383	nucleus			GO:0005515 protein binding; GO:0005488 binding;	K12888	HNRNPU; heterogeneous nuclear ribonucleoprotein U	chx03040 Spliceosome - Capra hircus (goat);	IPR003034; IPR001870; IPR027417; IPR013320; IPR003877;	SAP domain; B30.2/SPRY domain; P-loop containing nucleoside triphosphate hydrolase; Concanavalin A-like lectin/glucanase domain; SPRY domain;
XP_017907640.1	28	1.964	Up	0.00040402	S	PREDICTED: protein FAM207A isoform X2 [Capra hircus]	0.999999	7.34e-13	112.34	VHQVAVRPTGEAAPGLAS(1)PAR	3	1.189	2	0.613	0.6	0.714	1.338	1.261	mitochondria
XP_017917589.1	173	0.583	Down	0.003023	S	PREDICTED: core-binding factor subunit beta isoform X1 [Capra hircus]	0.989181	2.35e-05	67.827	RQQDPS(0.989)PGS(0.008)S(0.003)LGGGDDLK	3	-0.76109	1	1.492	1.206	1.287	0.77	0.801	nucleus		GO:0043226 organelle; GO:0043231 intracellular membrane-bounded organelle; GO:0043229 intracellular organelle; GO:0005634 nucleus; GO:0044464 cell part; GO:0005622 intracellular; GO:0044424 intracellular part; GO:0043227 membrane-bounded organelle; GO:0005623 cell;	GO:0000989 transcription factor activity, transcription factor binding; GO:0003713 transcription coactivator activity; GO:0003712 transcription cofactor activity; GO:0000988 transcription factor activity, protein binding;
XP_005684626.2	270	1.895	Up	0.00189631	S	PREDICTED: monocarboxylate transporter 10 [Capra hircus]	0.999916	0.000248433	76.357	GGDRLS(1)LFSR	3	-0.61884	1	0.703	0.61	0.668	1.394	1.228	plasma membrane	GO:0006810 transport; GO:0055085 transmembrane transport; GO:0051179 localization; GO:0051234 establishment of localization;	GO:0031224 intrinsic component of membrane; GO:0016020 membrane; GO:0016021 integral component of membrane; GO:0044425 membrane part;		K08187	SLC16A10; MFS transporter, MCP family, solute carrier family 16 (monocarboxylic acid transporters), member 10	chx04974 Protein digestion and absorption - Capra hircus (goat); chx04919 Thyroid hormone signaling pathway - Capra hircus (goat);	IPR020846;	Major facilitator superfamily domain;
XP_017903424.1	1238	2.073	Up	0.00023792	S	PREDICTED: kinesin-like protein KIF21A isoform X14 [Capra hircus]	0.930589	0.00359097	52.5	KLPEPS(0.931)PIT(0.069)R	3	-1.1246	2	0.721	0.549	0.586	1.295	1.288	nucleus	GO:0044763 single-organism cellular process; GO:0007018 microtubule-based movement; GO:0006928 movement of cell or subcellular component; GO:0044699 single-organism process; GO:0009987 cellular process; GO:0007017 microtubule-based process;		GO:0003774 motor activity; GO:1901265 nucleoside phosphate binding; GO:0016817 hydrolase activity, acting on acid anhydrides; GO:0016787 hydrolase activity; GO:0005515 protein binding; GO:0097159 organic cyclic compound binding; GO:1901363 heterocyclic compound binding; GO:0008092 cytoskeletal protein binding; GO:0016462 pyrophosphatase activity; GO:0003824 catalytic activity; GO:0032553 ribonucl…	K10395			IPR017986; IPR015943; IPR027417; IPR001752;	WD40-repeat-containing domain; WD40/YVTN repeat-like-containing domain; P-loop containing nucleoside triphosphate hydrolase; Kinesin motor domain;
XP_017919101.1	848	1.668	Up	5.63e-05	S	PREDICTED: putative sodium-coupled neutral amino acid transporter 10 isoform X5 [Capra hircus]	1	6.38e-19	132.65	VPGS(1)PEQHGAGDVPGQSR	3	-1.3587	12	0.728	0.691	0.749	1.246	1.182	plasma membrane				K14996			IPR013057;	Amino acid transporter, transmembrane domain;
XP_013826556.2	662	1.739	Up	3.73e-05	S	PREDICTED: transcription elongation factor SPT5 isoform X2 [Capra hircus]	1	9.28e-14	124.7	DVTNFTVGGFAPMS(1)PR	2	1.5138	3	0.662	0.712	0.73	1.249	1.197	nucleus	GO:0050794 regulation of cellular process; GO:0010468 regulation of gene expression; GO:0006355 regulation of transcription, DNA-templated; GO:0031326 regulation of cellular biosynthetic process; GO:0080090 regulation of primary metabolic process; GO:0060255 regulation of macromolecule metabolic process; GO:0019219 regulation of nucleobase-containing compound metabolic process; GO:0006357 regulat…		GO:0005515 protein binding; GO:0005488 binding;	K15172			IPR008991; IPR006645; IPR014722; IPR024945; IPR005824; IPR005100; IPR022581;	Translation protein SH3-like domain; NusG, N-terminal; Ribosomal protein L2 domain 2; Spt5 C-terminal domain; KOW; Transcription elongation factor Spt5, NGN domain; Spt5 transcription elongation factor, N-terminal;
XP_017906433.1	738	0.216	Down	2.48e-05	S	PREDICTED: LOW QUALITY PROTEIN: complement C3 [Capra hircus]	1	2.15e-07	98.281	QQHS(1)REGALELAR	4	-1.2082	5	1.983	1.775	1.791	0.374	0.397	extracellular	GO:0002253 activation of immune response; GO:0006950 response to stress; GO:0002252 immune effector process; GO:0072376 protein activation cascade; GO:0006959 humoral immune response; GO:0002376 immune system process; GO:0044238 primary metabolic process; GO:0050896 response to stimulus; GO:0048518 positive regulation of biological process; GO:0050776 regulation of immune response; GO:0071704 org…	GO:0005615 extracellular space; GO:0044421 extracellular region part; GO:0005576 extracellular region;	GO:0030234 enzyme regulator activity; GO:0005488 binding; GO:0030414 peptidase inhibitor activity; GO:0061134 peptidase regulator activity; GO:0005515 protein binding; GO:0061135 endopeptidase regulator activity; GO:0004857 enzyme inhibitor activity; GO:0098772 molecular function regulator; GO:0004866 endopeptidase inhibitor activity;	K03990	C3; complement component 3	chx05134 Legionellosis - Capra hircus (goat); chx05168 Herpes simplex infection - Capra hircus (goat); chx05152 Tuberculosis - Capra hircus (goat); chx05140 Leishmaniasis - Capra hircus (goat); chx05322 Systemic lupus erythematosus - Capra hircus (goat); chx05150 Staphylococcus aureus infection - Capra hircus (goat); chx05133 Pertussis - Capra hircus (goat); chx04610 Complement and coagulation ca…	IPR008993; IPR001599; IPR011626; IPR000020; IPR002890; IPR011625; IPR009048; IPR001134; IPR001840; IPR008930; IPR018933; IPR019565; IPR018081;	Tissue inhibitor of metalloproteinases-like, OB-fold; Alpha-2-macroglobulin; Alpha-macroglobulin complement component; Anaphylatoxin/fibulin; Alpha-2-macroglobulin, N-terminal; Alpha-2-macroglobulin, N-terminal 2; Alpha-macroglobulin, receptor-binding; Netrin domain; Anaphylatoxin, complement system domain; Terpenoid cyclases/protein prenyltransferase alpha-alpha toroid; Netrin module, non-TIMP t…
XP_017911027.1	424	3.906	Up	4.13e-06	S	PREDICTED: putative Polycomb group protein ASXL2 isoform X2 [Capra hircus]	0.929733	5.19e-07	64.707	S(0.004)T(0.004)LPS(0.029)EAS(0.93)PVS(0.034)IVPVIPQLESK	3	4.0013	1	0.367	0.396	0.356	1.439	1.407	nucleus	GO:0050794 regulation of cellular process; GO:0006725 cellular aromatic compound metabolic process; GO:0097659 nucleic acid-templated transcription; GO:0060255 regulation of macromolecule metabolic process; GO:0019219 regulation of nucleobase-containing compound metabolic process; GO:0009058 biosynthetic process; GO:0044237 cellular metabolic process; GO:0071704 organic substance metabolic proces…		GO:0097159 organic cyclic compound binding; GO:1901363 heterocyclic compound binding; GO:0003677 DNA binding; GO:0005488 binding; GO:0003676 nucleic acid binding;	K11471			IPR026905; IPR007759; IPR028020;	Protein ASX-like, PHD domain; HB1/Asxl, restriction endonuclease HTH domain; ASX homology domain;
XP_013827337.2	434	0.398	Down	2.71e-06	S	PREDICTED: protein ABHD15 [Capra hircus]	1	0.0012283	84.198	RAS(1)FLAGR	3	-2.1015	3	1.558	1.577	1.499	0.586	0.643	extracellular				K13707			IPR029058;	Alpha/Beta hydrolase fold;
XP_017913554.1	562	1.801	Up	4.38e-06	S	PREDICTED: elongation factor 1-delta isoform X1 [Capra hircus]	1	1.03e-18	110.23	AATATEDDEDDDIDLFGS(1)DEEEDKEAAR	3	-1.7704	8	0.675	0.704	0.674	1.221	1.212	nucleus	GO:0006518 peptide metabolic process; GO:0006414 translational elongation; GO:0043043 peptide biosynthetic process; GO:0044267 cellular protein metabolic process; GO:0006807 nitrogen compound metabolic process; GO:0009058 biosynthetic process; GO:0043603 cellular amide metabolic process; GO:0044238 primary metabolic process; GO:1901566 organonitrogen compound biosynthetic process; GO:1901576 orga…	GO:0044464 cell part; GO:0005622 intracellular; GO:0005737 cytoplasm; GO:0032991 macromolecular complex; GO:0044424 intracellular part; GO:0043234 protein complex; GO:0005623 cell; GO:0044444 cytoplasmic part; GO:0005853 eukaryotic translation elongation factor 1 complex;	GO:0097159 organic cyclic compound binding; GO:1901363 heterocyclic compound binding; GO:0003723 RNA binding; GO:0008135 translation factor activity, RNA binding; GO:0003746 translation elongation factor activity; GO:0005488 binding; GO:0003676 nucleic acid binding;	K15410	EEF1D; elongation factor 1-delta	chx05168 Herpes simplex infection - Capra hircus (goat);	IPR014717; IPR014038; IPR018940;	Translation elongation factor EF1B/ribosomal protein S6; Translation elongation factor EF1B, beta/delta subunit, guanine nucleotide exchange domain; Elongation factor 1 beta central acidic region, eukaryote;
XP_017913554.1	526	1.547	Up	3.69e-05	T	PREDICTED: elongation factor 1-delta isoform X1 [Capra hircus]	0.98173	3.11e-15	125.39	AT(0.013)T(0.982)PQT(0.005)QHVSPMR	2	-1.1553	8	0.765	0.771	0.748	1.216	1.159	nucleus	GO:0006518 peptide metabolic process; GO:0006414 translational elongation; GO:0043043 peptide biosynthetic process; GO:0044267 cellular protein metabolic process; GO:0006807 nitrogen compound metabolic process; GO:0009058 biosynthetic process; GO:0043603 cellular amide metabolic process; GO:0044238 primary metabolic process; GO:1901566 organonitrogen compound biosynthetic process; GO:1901576 orga…	GO:0044464 cell part; GO:0005622 intracellular; GO:0005737 cytoplasm; GO:0032991 macromolecular complex; GO:0044424 intracellular part; GO:0043234 protein complex; GO:0005623 cell; GO:0044444 cytoplasmic part; GO:0005853 eukaryotic translation elongation factor 1 complex;	GO:0097159 organic cyclic compound binding; GO:1901363 heterocyclic compound binding; GO:0003723 RNA binding; GO:0008135 translation factor activity, RNA binding; GO:0003746 translation elongation factor activity; GO:0005488 binding; GO:0003676 nucleic acid binding;	K15410	EEF1D; elongation factor 1-delta	chx05168 Herpes simplex infection - Capra hircus (goat);	IPR014717; IPR014038; IPR018940;	Translation elongation factor EF1B/ribosomal protein S6; Translation elongation factor EF1B, beta/delta subunit, guanine nucleotide exchange domain; Elongation factor 1 beta central acidic region, eukaryote;
XP_017896822.1	584	2.025	Up	4.45e-05	S	PREDICTED: eukaryotic translation initiation factor 3 subunit A [Capra hircus]	1	0.00654688	69.216	LES(1)LNIQR	2	0.90475	1	0.666	0.602	0.619	1.331	1.239	nucleus		GO:0044464 cell part; GO:0005622 intracellular; GO:0005737 cytoplasm; GO:0032991 macromolecular complex; GO:0044424 intracellular part; GO:0043234 protein complex; GO:0005623 cell; GO:0044444 cytoplasmic part; GO:0005852 eukaryotic translation initiation factor 3 complex;	GO:0005515 protein binding; GO:0005488 binding;	K03254	EIF3A; translation initiation factor 3 subunit A	chx03013 RNA transport - Capra hircus (goat);	IPR000717;	Proteasome component (PCI) domain;
XP_017915749.1	124	1.546	Up	0.000155689	S	PREDICTED: cyclin-Y-like protein 1 isoform X1 [Capra hircus]	0.828659	4.04e-28	148.1	YS(0.155)S(0.829)CS(0.015)T(0.002)IFLDDSTVSQPNLR	3	-4.0308	4	0.811	0.735	0.74	1.155	1.169	cytoplasm	GO:0045859 regulation of protein kinase activity; GO:0050794 regulation of cellular process; GO:0042325 regulation of phosphorylation; GO:0051174 regulation of phosphorus metabolic process; GO:0080090 regulation of primary metabolic process; GO:0060255 regulation of macromolecule metabolic process; GO:0031399 regulation of protein modification process; GO:0001932 regulation of protein phosphoryla…		GO:0005515 protein binding; GO:0019900 kinase binding; GO:0005488 binding; GO:0019899 enzyme binding; GO:0019901 protein kinase binding;				IPR013763; IPR006671;	Cyclin-like; Cyclin, N-terminal;
XP_017915749.1	97	0.508	Down	5.6e-07	S	PREDICTED: cyclin-Y-like protein 1 isoform X1 [Capra hircus]	0.928655	2.83e-06	94.387	ASTIFLS(0.012)KS(0.929)QT(0.059)DVR	2	-0.31986	2	1.411	1.414	1.396	0.714	0.692	cytoplasm	GO:0045859 regulation of protein kinase activity; GO:0050794 regulation of cellular process; GO:0042325 regulation of phosphorylation; GO:0051174 regulation of phosphorus metabolic process; GO:0080090 regulation of primary metabolic process; GO:0060255 regulation of macromolecule metabolic process; GO:0031399 regulation of protein modification process; GO:0001932 regulation of protein phosphoryla…		GO:0005515 protein binding; GO:0019900 kinase binding; GO:0005488 binding; GO:0019899 enzyme binding; GO:0019901 protein kinase binding;				IPR013763; IPR006671;	Cyclin-like; Cyclin, N-terminal;
XP_017915749.1	114	1.528	Up	9.8e-05	S	PREDICTED: cyclin-Y-like protein 1 isoform X1 [Capra hircus]	0.999978	5.07e-07	98.062	SNHLNHVS(1)PGQLTK	4	-0.12704	2	0.738	0.814	0.75	1.17	1.156	cytoplasm	GO:0045859 regulation of protein kinase activity; GO:0050794 regulation of cellular process; GO:0042325 regulation of phosphorylation; GO:0051174 regulation of phosphorus metabolic process; GO:0080090 regulation of primary metabolic process; GO:0060255 regulation of macromolecule metabolic process; GO:0031399 regulation of protein modification process; GO:0001932 regulation of protein phosphoryla…		GO:0005515 protein binding; GO:0019900 kinase binding; GO:0005488 binding; GO:0019899 enzyme binding; GO:0019901 protein kinase binding;				IPR013763; IPR006671;	Cyclin-like; Cyclin, N-terminal;
XP_017895744.1	332	0.65	Down	0.0100016	S	PREDICTED: LOW QUALITY PROTEIN: probable fibrosin-1 [Capra hircus]	1	0.0333049	54.436	VS(1)PFGLR	2	-0.84202	1	1.445	1.199	1.148	0.769	0.869	nucleus
XP_017916150.1	159	0.612	Down	0.0004596	S	PREDICTED: torsin-1A-interacting protein 1 isoform X2 [Capra hircus]	0.936693	4.4e-15	122.35	DS(0.117)HS(0.947)S(0.937)EEDEPPSQTVLSQTVTK	3	0.59624	1	1.285	1.31	1.29	0.822	0.856	nucleus
XP_017916150.1	158	0.612	Down	0.0004596	S	PREDICTED: torsin-1A-interacting protein 1 isoform X2 [Capra hircus]	0.946539	4.4e-15	122.35	DS(0.117)HS(0.947)S(0.937)EEDEPPSQTVLSQTVTK	3	0.59624	1	1.285	1.31	1.29	0.822	0.856	nucleus
XP_017916150.1	145	0.591	Down	0.0007978	S	PREDICTED: torsin-1A-interacting protein 1 isoform X2 [Capra hircus]	0.955269	1.79e-07	81.315	LQEQLHS(0.001)PPPPIRPS(0.955)PVT(0.019)T(0.025)R	3	-1.2304	3	1.37	1.245	1.34	0.859	0.702	nucleus
XP_005697620.2	8	1.897	Up	0.0149233	S	PREDICTED: THUMP domain-containing protein 1 isoform X2 [Capra hircus]	1	0.0251477	43.03	IQQS(1)PQPGGGK	2	2.3245	1	0.683	0.645	0.654	1.367	1.119	plasma membrane			GO:0097159 organic cyclic compound binding; GO:1901363 heterocyclic compound binding; GO:0003723 RNA binding; GO:0005488 binding; GO:0003676 nucleic acid binding;	K06963			IPR004114;	THUMP domain;
XP_005700688.3	248	1.553	Up	0.00025986	S	PREDICTED: bridging integrator 2 [Capra hircus]	0.99992	3.86e-06	123.01	S(1)LVISPPVR	2	-0.37209	5	0.792	0.735	0.752	1.24	1.147	nucleus		GO:0044424 intracellular part; GO:0005623 cell; GO:0044464 cell part; GO:0005622 intracellular; GO:0005737 cytoplasm;	GO:0005515 protein binding; GO:0005488 binding;	K20119			IPR027267; IPR004148;	Arfaptin homology (AH) domain/BAR domain; BAR domain;
XP_005700688.3	400	2.301	Up	0.00052054	S	PREDICTED: bridging integrator 2 [Capra hircus]	0.983849	0.00391838	45.614	AS(0.984)APPS(0.016)RPPPPR	3	-0.46067	1	0.47	0.629	0.612	1.411	1.294	nucleus		GO:0044424 intracellular part; GO:0005623 cell; GO:0044464 cell part; GO:0005622 intracellular; GO:0005737 cytoplasm;	GO:0005515 protein binding; GO:0005488 binding;	K20119			IPR027267; IPR004148;	Arfaptin homology (AH) domain/BAR domain; BAR domain;
XP_005700688.3	425	1.604	Up	3.75e-05	S	PREDICTED: bridging integrator 2 [Capra hircus]	0.954539	1.08e-12	117.48	GSLGNT(0.001)PS(0.039)S(0.955)PPAS(0.003)PT(0.002)S(0.001)PR	3	0.22155	8	0.709	0.77	0.749	1.214	1.169	nucleus		GO:0044424 intracellular part; GO:0005623 cell; GO:0044464 cell part; GO:0005622 intracellular; GO:0005737 cytoplasm;	GO:0005515 protein binding; GO:0005488 binding;	K20119			IPR027267; IPR004148;	Arfaptin homology (AH) domain/BAR domain; BAR domain;
XP_005698342.2	92	0.628	Down	0.00044281	Y	PREDICTED: phosphoglycerate mutase 1 [Capra hircus]	1	1.05e-06	115.7	HY(1)GGLTGLNK	3	0.3787	2	1.206	1.314	1.316	0.752	0.818	cytoplasm	GO:0006757 ATP generation from ADP; GO:0009116 nucleoside metabolic process; GO:0042278 purine nucleoside metabolic process; GO:0006165 nucleoside diphosphate phosphorylation; GO:0046031 ADP metabolic process; GO:0019362 pyridine nucleotide metabolic process; GO:0006096 glycolytic process; GO:0009167 purine ribonucleoside monophosphate metabolic process; GO:0009117 nucleotide metabolic process; G…		GO:0004619 phosphoglycerate mutase activity; GO:0016853 isomerase activity; GO:0003824 catalytic activity; GO:0016866 intramolecular transferase activity; GO:0016868 intramolecular transferase activity, phosphotransferases;	K01834	PGAM; 2,3-bisphosphoglycerate-dependent phosphoglycerate mutase [EC:5.4.2.11]	chx05230 Central carbon metabolism in cancer - Capra hircus (goat); chx00010 Glycolysis / Gluconeogenesis - Capra hircus (goat); chx01100 Metabolic pathways - Capra hircus (goat); chx01200 Carbon metabolism - Capra hircus (goat); chx01230 Biosynthesis of amino acids - Capra hircus (goat); chx04922 Glucagon signaling pathway - Capra hircus (goat); chx00260 Glycine, serine and threonine metabolism …
XP_017901730.1	76	2.819	Up	1.52e-05	S	PREDICTED: secretory carrier-associated membrane protein 3 [Capra hircus]	0.873484	0.00249217	68.355	KLS(0.873)PT(0.127)EPK	2	1.4021	2	0.449	0.53	0.483	1.415	1.34	plasma membrane	GO:0045184 establishment of protein localization; GO:0006810 transport; GO:0071702 organic substance transport; GO:0051179 localization; GO:0033036 macromolecule localization; GO:0008104 protein localization; GO:0015031 protein transport; GO:0051234 establishment of localization;	GO:0031224 intrinsic component of membrane; GO:0016020 membrane; GO:0016021 integral component of membrane; GO:0044425 membrane part;		K19995
XP_005682987.2	76	0.648	Down	6.28e-05	S	PREDICTED: heat shock 70 kDa protein 4 [Capra hircus]	1	8.28e-05	74.987	AFS(1)DPFVEAEK	3	0.12689	1	1.237	1.287	1.258	0.821	0.852	cytoplasm				K09489	HSPA4; heat shock 70kDa protein 4	chx04612 Antigen processing and presentation - Capra hircus (goat); chx04530 Tight junction - Capra hircus (goat);	IPR029048; IPR029047;	Heat shock protein 70kD, C-terminal domain; Heat shock protein 70kD, peptide-binding domain;
XP_017916571.1	14	0.508	Down	0.000160468	S	"PREDICTED: iron-sulfur cluster assembly enzyme ISCU, mitochondrial [Capra hircus]"	1	0.0013403	63.292	AAS(1)ALLLRPPR	3	-0.20796	4	1.477	1.414	1.332	0.66	0.737	mitochondria	GO:0006790 sulfur compound metabolic process; GO:0044085 cellular component biogenesis; GO:0051188 cofactor biosynthetic process; GO:0016043 cellular component organization; GO:0008152 metabolic process; GO:0031163 metallo-sulfur cluster assembly; GO:0022607 cellular component assembly; GO:0016226 iron-sulfur cluster assembly; GO:0009058 biosynthetic process; GO:0009987 cellular process; GO:00442…		GO:0005506 iron ion binding; GO:0046914 transition metal ion binding; GO:0051536 iron-sulfur cluster binding; GO:0005488 binding; GO:0043167 ion binding; GO:0046872 metal ion binding; GO:0043169 cation binding; GO:0051540 metal cluster binding;				IPR002871;	NIF system FeS cluster assembly, NifU, N-terminal;
XP_017904791.1	87	0.372	Down	2.65e-07	T	PREDICTED: PDZ and LIM domain protein 5 isoform X6 [Capra hircus]	0.951348	0.00387068	56.121	AS(0.049)AT(0.951)PKLEPVPVQK	3	0.083236	2	1.613	1.557	1.579	0.599	0.582	nucleus			GO:0043169 cation binding; GO:0046872 metal ion binding; GO:0005515 protein binding; GO:0008270 zinc ion binding; GO:0046914 transition metal ion binding; GO:0005488 binding; GO:0043167 ion binding;				IPR001781; IPR001478;	Zinc finger, LIM-type; PDZ domain;
XP_017901420.1	1444	1.909	Up	0.00077502	S	"PREDICTED: membrane-associated guanylate kinase, WW and PDZ domain-containing protein 3 isoform X1 [Capra hircus]"	0.957148	0.00261667	48.527	GFKPES(0.043)GS(0.957)PAR	3	0.19397	1	0.635	0.661	0.675	1.359	1.139	nucleus			GO:0005515 protein binding; GO:0005488 binding;	K06112	MAGI3; membrane-associated guanylate kinase-related	chx04015 Rap1 signaling pathway - Capra hircus (goat);	IPR008144; IPR001202; IPR027417; IPR008145; IPR001478;	Guanylate kinase-like domain; WW domain; P-loop containing nucleoside triphosphate hydrolase; Guanylate kinase/L-type calcium channel beta subunit; PDZ domain;
XP_005699374.1	66	0.633	Down	0.00108441	S	PREDICTED: adipogenesis regulatory factor [Capra hircus]	0.999936	0.000106008	68.41	TANQASEAFS(1)GLGK	3	1.8396	1	1.264	1.319	1.242	0.769	0.907	cytoplasm				K21408
XP_005699374.1	62	0.528	Down	0.00022257	S	PREDICTED: adipogenesis regulatory factor [Capra hircus]	0.961346	0.00429069	40.968	T(0.025)ANQAS(0.961)EAFS(0.013)GLGK	3	-0.74566	1	1.33	1.424	1.391	0.73	0.805	cytoplasm				K21408
XP_017903942.1	451	1.693	Up	0.000118288	S	PREDICTED: activating transcription factor 7-interacting protein 1 [Capra hircus]	0.885344	2.9e-05	57.238	MEGS(0.054)FGS(0.885)PS(0.06)KQESSESLPK	4	1.3907	3	0.729	0.723	0.695	1.27	1.203	nucleus			GO:0005515 protein binding; GO:0005488 binding;				IPR013783; IPR003961; IPR031870;	Immunoglobulin-like fold; Fibronectin type III; ATF7-interacting protein , protein binding domain;
XP_017905091.1	138	0.559	Down	0.00091982	S	PREDICTED: starch-binding domain-containing protein 1 [Capra hircus]	0.959488	0.000957336	67.838	HES(0.041)LGS(0.959)PVGER	2	-0.37806	1	1.433	1.236	1.381	0.702	0.816	extracellular			GO:2001070 starch binding; GO:0030246 carbohydrate binding; GO:0030247 polysaccharide binding; GO:0001871 pattern binding; GO:0005488 binding;				IPR013783; IPR013784; IPR002044;	Immunoglobulin-like fold; Carbohydrate-binding-like fold; Carbohydrate binding module family 20;
XP_017917783.1	109	0.595	Down	0.00027917	T	PREDICTED: glucose-6-phosphate isomerase [Capra hircus]	0.905811	0.000272406	59.539	S(0.094)NT(0.906)PILVDGKDVMPEVNR	3	-1.36	2	1.28	1.306	1.351	0.735	0.749	cytoplasm	GO:0006757 ATP generation from ADP; GO:0009116 nucleoside metabolic process; GO:0042278 purine nucleoside metabolic process; GO:0006165 nucleoside diphosphate phosphorylation; GO:0046031 ADP metabolic process; GO:0019362 pyridine nucleotide metabolic process; GO:0006096 glycolytic process; GO:0009167 purine ribonucleoside monophosphate metabolic process; GO:0019319 hexose biosynthetic process; GO…		GO:0004347 glucose-6-phosphate isomerase activity; GO:0016853 isomerase activity; GO:0016860 intramolecular oxidoreductase activity; GO:0003824 catalytic activity; GO:0016861 intramolecular oxidoreductase activity, interconverting aldoses and ketoses;	K01810	GPI; glucose-6-phosphate isomerase [EC:5.3.1.9]	chx00010 Glycolysis / Gluconeogenesis - Capra hircus (goat); chx01100 Metabolic pathways - Capra hircus (goat); chx00500 Starch and sucrose metabolism - Capra hircus (goat); chx00520 Amino sugar and nucleotide sugar metabolism - Capra hircus (goat); chx01200 Carbon metabolism - Capra hircus (goat); chx00030 Pentose phosphate pathway - Capra hircus (goat);	IPR023096;	Phosphoglucose isomerase, C-terminal;
XP_017916067.1	654	2.333	Up	3.08e-07	S	PREDICTED: nucleolar complex protein 2 homolog isoform X3 [Capra hircus]	1	9.91e-06	89.301	GMPGS(1)PGAWQK	3	0.32165	5	0.555	0.582	0.558	1.337	1.316	nucleus			GO:0005488 binding;	K14833			IPR016024;	Armadillo-type fold;
XP_005699417.1	373	2.08	Up	5.82e-07	S	PREDICTED: nuclear receptor coactivator 4 isoform X2 [Capra hircus]	1	1.04e-08	114.64	GVEIENLGS(1)LK	3	0.22257	2	0.631	0.605	0.613	1.27	1.27	nucleus				K09289	NCOA4; nuclear receptor coactivator 4	chx04216 Ferroptosis - Capra hircus (goat); chx05200 Pathways in cancer - Capra hircus (goat); chx05216 Thyroid cancer - Capra hircus (goat);
XP_017915601.1	467	1.987	Up	0.000158938	S	"PREDICTED: 6-phosphofructo-2-kinase/fructose-2,6-bisphosphatase 2 isoform X3 [Capra hircus]"	0.999168	0.000157773	74.732	RNS(0.999)FT(0.001)PLSSSNTIR	2	1.2431	2	0.631	0.654	0.629	1.35	1.196	nucleus	GO:0044281 small molecule metabolic process; GO:0044699 single-organism process; GO:0005975 carbohydrate metabolic process; GO:0044238 primary metabolic process; GO:0044237 cellular metabolic process; GO:0006796 phosphate-containing compound metabolic process; GO:0071704 organic substance metabolic process; GO:0044723 single-organism carbohydrate metabolic process; GO:0008152 metabolic process; G…		GO:0005524 ATP binding; GO:1901265 nucleoside phosphate binding; GO:0016773 phosphotransferase activity, alcohol group as acceptor; GO:0001882 nucleoside binding; GO:0043167 ion binding; GO:0000166 nucleotide binding; GO:0097159 organic cyclic compound binding; GO:1901363 heterocyclic compound binding; GO:0032549 ribonucleoside binding; GO:0019200 carbohydrate kinase activity; GO:0097367 carbohyd…	K19029	PFKFB2; 6-phosphofructo-2-kinase / fructose-2,6-biphosphatase 2 [EC:2.7.1.105 3.1.3.46]	chx04152 AMPK signaling pathway - Capra hircus (goat); chx00051 Fructose and mannose metabolism - Capra hircus (goat); chx04919 Thyroid hormone signaling pathway - Capra hircus (goat);	IPR027417; IPR013079;	P-loop containing nucleoside triphosphate hydrolase; 6-phosphofructo-2-kinase;
XP_017915601.1	484	1.564	Up	1.58e-05	S	"PREDICTED: 6-phosphofructo-2-kinase/fructose-2,6-bisphosphatase 2 isoform X3 [Capra hircus]"	0.986736	2.16e-05	86.539	NY(0.013)S(0.987)VGSR	2	1.505	3	0.735	0.77	0.761	1.158	1.187	nucleus	GO:0044281 small molecule metabolic process; GO:0044699 single-organism process; GO:0005975 carbohydrate metabolic process; GO:0044238 primary metabolic process; GO:0044237 cellular metabolic process; GO:0006796 phosphate-containing compound metabolic process; GO:0071704 organic substance metabolic process; GO:0044723 single-organism carbohydrate metabolic process; GO:0008152 metabolic process; G…		GO:0005524 ATP binding; GO:1901265 nucleoside phosphate binding; GO:0016773 phosphotransferase activity, alcohol group as acceptor; GO:0001882 nucleoside binding; GO:0043167 ion binding; GO:0000166 nucleotide binding; GO:0097159 organic cyclic compound binding; GO:1901363 heterocyclic compound binding; GO:0032549 ribonucleoside binding; GO:0019200 carbohydrate kinase activity; GO:0097367 carbohyd…	K19029	PFKFB2; 6-phosphofructo-2-kinase / fructose-2,6-biphosphatase 2 [EC:2.7.1.105 3.1.3.46]	chx04152 AMPK signaling pathway - Capra hircus (goat); chx00051 Fructose and mannose metabolism - Capra hircus (goat); chx04919 Thyroid hormone signaling pathway - Capra hircus (goat);	IPR027417; IPR013079;	P-loop containing nucleoside triphosphate hydrolase; 6-phosphofructo-2-kinase;
XP_017919257.1	2025	0.257	Down	2.01e-05	S	PREDICTED: envoplakin [Capra hircus]	0.852641	0.00297313	85.807	S(0.003)AS(0.853)PT(0.144)VPR	2	-0.54524	1	1.857	1.76	1.7	0.499	0.39	nucleus		GO:0005856 cytoskeleton; GO:0043226 organelle; GO:0043229 intracellular organelle; GO:0043232 intracellular non-membrane-bounded organelle; GO:0044464 cell part; GO:0005622 intracellular; GO:0044424 intracellular part; GO:0005623 cell; GO:0043228 non-membrane-bounded organelle;		K10383
XP_017917459.1	20	0.644	Down	8.03e-05	S	PREDICTED: phosphorylase b kinase regulatory subunit beta isoform X3 [Capra hircus]	0.946194	0.00513399	61.11	S(0.053)GS(0.946)VY(0.001)EPLK	2	2.4049	1	1.293	1.275	1.233	0.799	0.79	cytoplasm			GO:0003824 catalytic activity;	K07190	PHKA_B; phosphorylase kinase alpha/beta subunit	chx04910 Insulin signaling pathway - Capra hircus (goat); chx04020 Calcium signaling pathway - Capra hircus (goat); chx04922 Glucagon signaling pathway - Capra hircus (goat);	IPR008928;	Six-hairpin glycosidase-like;
XP_017914297.1	182	1.597	Up	0.000163707	S	PREDICTED: PHD finger protein 3 isoform X3 [Capra hircus]	0.995254	0.00370282	107.08	S(0.005)VS(0.995)PLFK	3	1.2597	2	0.704	0.788	0.741	1.232	1.169	nucleus	GO:0018130 heterocycle biosynthetic process; GO:0006725 cellular aromatic compound metabolic process; GO:0097659 nucleic acid-templated transcription; GO:0034654 nucleobase-containing compound biosynthetic process; GO:1901360 organic cyclic compound metabolic process; GO:0006807 nitrogen compound metabolic process; GO:0032774 RNA biosynthetic process; GO:0009058 biosynthetic process; GO:0044238 p…		GO:0043169 cation binding; GO:0046872 metal ion binding; GO:0005515 protein binding; GO:0008270 zinc ion binding; GO:0046914 transition metal ion binding; GO:0005488 binding; GO:0043167 ion binding;				IPR012921; IPR001965; IPR013083; IPR003618; IPR011011; IPR019787;	Spen paralogue and orthologue SPOC, C-terminal; Zinc finger, PHD-type; Zinc finger, RING/FYVE/PHD-type; Transcription elongation factor S-II, central domain; Zinc finger, FYVE/PHD-type; Zinc finger, PHD-finger;
XP_017919513.1	525	4.28	Up	1.87e-05	S	PREDICTED: E3 ubiquitin/ISG15 ligase TRIM25-like [Capra hircus]	1	0.0182131	60.589	S(1)PPLGGR	2	0.40917	1	0.299	0.401	0.335	1.537	1.412	nucleus		GO:0005623 cell; GO:0005622 intracellular; GO:0044464 cell part;	GO:0043169 cation binding; GO:0046872 metal ion binding; GO:0005515 protein binding; GO:0008270 zinc ion binding; GO:0046914 transition metal ion binding; GO:0005488 binding; GO:0043167 ion binding;				IPR001841; IPR013083; IPR001870; IPR013320; IPR003879; IPR000315; IPR003877;	Zinc finger, RING-type; Zinc finger, RING/FYVE/PHD-type; B30.2/SPRY domain; Concanavalin A-like lectin/glucanase domain; Butyrophylin-like; B-box-type zinc finger; SPRY domain;
XP_017916344.1	613	0.324	Down	9.21e-08	S	PREDICTED: protein phosphatase 1 regulatory subunit 12B isoform X5 [Capra hircus]	1	0.000309036	86.944	KMS(1)EMEEEVK	2	0.093463	5	1.68	1.648	1.638	0.543	0.521	nucleus			GO:0005515 protein binding; GO:0019900 kinase binding; GO:0005488 binding; GO:0019899 enzyme binding; GO:0019901 protein kinase binding;	K12329	PPP1R12B; protein phosphatase 1 regulatory subunit 12B	chx04510 Focal adhesion - Capra hircus (goat); chx05205 Proteoglycans in cancer - Capra hircus (goat); chx04921 Oxytocin signaling pathway - Capra hircus (goat); chx04270 Vascular smooth muscle contraction - Capra hircus (goat); chx04810 Regulation of actin cytoskeleton - Capra hircus (goat);	IPR031775;	cGMP-dependent protein kinase, interacting domain;
XP_013830397.2	152	1.687	Up	0.003562	S	PREDICTED: 7SK snRNA methylphosphate capping enzyme [Capra hircus]	1	0.00363415	40.432	RNS(1)CHVGGGGGGFK	4	0.60555	1	0.619	0.72	0.804	1.132	1.323	nucleus			GO:0016741 transferase activity, transferring one-carbon groups; GO:0008168 methyltransferase activity; GO:0003824 catalytic activity; GO:0016740 transferase activity;	K15190			IPR025714; IPR029063; IPR024160; IPR010675;	Methyltransferase domain; S-adenosyl-L-methionine-dependent methyltransferase; Bin3-type S-adenosyl-L-methionine binding domain; RNA methyltransferase bin3, C-terminal;
XP_013830397.2	217	1.716	Up	0.000182066	S	PREDICTED: 7SK snRNA methylphosphate capping enzyme [Capra hircus]	0.833245	0.0168843	67.897	S(0.167)S(0.833)PLPAK	2	1.6321	1	0.758	0.638	0.73	1.24	1.203	nucleus			GO:0016741 transferase activity, transferring one-carbon groups; GO:0008168 methyltransferase activity; GO:0003824 catalytic activity; GO:0016740 transferase activity;	K15190			IPR025714; IPR029063; IPR024160; IPR010675;	Methyltransferase domain; S-adenosyl-L-methionine-dependent methyltransferase; Bin3-type S-adenosyl-L-methionine binding domain; RNA methyltransferase bin3, C-terminal;
XP_013830397.2	63	2.067	Up	0.00029738	S	PREDICTED: 7SK snRNA methylphosphate capping enzyme [Capra hircus]	0.768901	9.28e-05	46.415	AHS(0.015)AGS(0.331)PAS(0.769)MAGKES(0.842)PGAAS(0.03)T(0.013)PR	3	-1.6389	1	0.624	0.589	0.646	1.376	1.191	nucleus			GO:0016741 transferase activity, transferring one-carbon groups; GO:0008168 methyltransferase activity; GO:0003824 catalytic activity; GO:0016740 transferase activity;	K15190			IPR025714; IPR029063; IPR024160; IPR010675;	Methyltransferase domain; S-adenosyl-L-methionine-dependent methyltransferase; Bin3-type S-adenosyl-L-methionine binding domain; RNA methyltransferase bin3, C-terminal;
XP_017908893.1	522	0.663	Down	0.0026561	S	PREDICTED: AT-rich interactive domain-containing protein 1B isoform X6 [Capra hircus]	0.978723	0.00105781	45.069	S(0.004)HPAMS(0.979)PGT(0.015)PGPT(0.002)MGR	3	-0.071963	1	1.208	1.236	1.294	0.802	0.936	plasma membrane			GO:0097159 organic cyclic compound binding; GO:1901363 heterocyclic compound binding; GO:0003677 DNA binding; GO:0005488 binding; GO:0003676 nucleic acid binding;	K11653			IPR033388; IPR011989; IPR001606;	SWI/SNF-like complex subunit BAF250, C-terminal; Armadillo-like helical; ARID DNA-binding domain;
XP_017903962.1	21	1.521	Up	0.000184302	S	PREDICTED: transcription factor ETV6 isoform X2 [Capra hircus]	0.999582	8.61e-14	108.9	IS(0.051)Y(0.002)T(0.948)PPES(1)PVPSYASSTPLHVPVPR	3	2.3426	3	0.814	0.731	0.766	1.171	1.204	nucleus	GO:0050794 regulation of cellular process; GO:0010468 regulation of gene expression; GO:0006355 regulation of transcription, DNA-templated; GO:0031326 regulation of cellular biosynthetic process; GO:0080090 regulation of primary metabolic process; GO:0060255 regulation of macromolecule metabolic process; GO:0019219 regulation of nucleobase-containing compound metabolic process; GO:0010556 regulat…	GO:0043226 organelle; GO:0043231 intracellular membrane-bounded organelle; GO:0043229 intracellular organelle; GO:0005634 nucleus; GO:0044464 cell part; GO:0005622 intracellular; GO:0044424 intracellular part; GO:0043227 membrane-bounded organelle; GO:0005623 cell;	GO:0097159 organic cyclic compound binding; GO:1901363 heterocyclic compound binding; GO:0003677 DNA binding; GO:0005488 binding; GO:0001071 nucleic acid binding transcription factor activity; GO:0003676 nucleic acid binding; GO:0043565 sequence-specific DNA binding; GO:0003700 transcription factor activity, sequence-specific DNA binding;	K03211	ETV6_7; ETS translocation variant 6/7	chx05202 Transcriptional misregulation in cancer - Capra hircus (goat);	IPR011991; IPR003118; IPR013761; IPR000418;	Winged helix-turn-helix DNA-binding domain; Pointed domain; Sterile alpha motif/pointed domain; Ets domain;
XP_017903962.1	17	1.521	Up	0.000184302	T	PREDICTED: transcription factor ETV6 isoform X2 [Capra hircus]	0.947956	8.61e-14	108.9	IS(0.051)Y(0.002)T(0.948)PPES(1)PVPSYASSTPLHVPVPR	3	2.3426	3	0.814	0.731	0.766	1.171	1.204	nucleus	GO:0050794 regulation of cellular process; GO:0010468 regulation of gene expression; GO:0006355 regulation of transcription, DNA-templated; GO:0031326 regulation of cellular biosynthetic process; GO:0080090 regulation of primary metabolic process; GO:0060255 regulation of macromolecule metabolic process; GO:0019219 regulation of nucleobase-containing compound metabolic process; GO:0010556 regulat…	GO:0043226 organelle; GO:0043231 intracellular membrane-bounded organelle; GO:0043229 intracellular organelle; GO:0005634 nucleus; GO:0044464 cell part; GO:0005622 intracellular; GO:0044424 intracellular part; GO:0043227 membrane-bounded organelle; GO:0005623 cell;	GO:0097159 organic cyclic compound binding; GO:1901363 heterocyclic compound binding; GO:0003677 DNA binding; GO:0005488 binding; GO:0001071 nucleic acid binding transcription factor activity; GO:0003676 nucleic acid binding; GO:0043565 sequence-specific DNA binding; GO:0003700 transcription factor activity, sequence-specific DNA binding;	K03211	ETV6_7; ETS translocation variant 6/7	chx05202 Transcriptional misregulation in cancer - Capra hircus (goat);	IPR011991; IPR003118; IPR013761; IPR000418;	Winged helix-turn-helix DNA-binding domain; Pointed domain; Sterile alpha motif/pointed domain; Ets domain;
XP_005684485.1	141	1.743	Up	0.035961	Y	PREDICTED: elongation factor 1-alpha 1 [Capra hircus]	0.967151	4.2e-05	89.301	EHALLAY(0.967)T(0.033)LGVK	3	1.3095	1	0.684	0.601	0.819	1.532	1.05	cytoplasm	GO:0006518 peptide metabolic process; GO:0006414 translational elongation; GO:0043043 peptide biosynthetic process; GO:0044267 cellular protein metabolic process; GO:0006807 nitrogen compound metabolic process; GO:0009058 biosynthetic process; GO:0043603 cellular amide metabolic process; GO:0044238 primary metabolic process; GO:1901566 organonitrogen compound biosynthetic process; GO:1901576 orga…	GO:0044424 intracellular part; GO:0005623 cell; GO:0044464 cell part; GO:0005622 intracellular; GO:0005737 cytoplasm;	GO:0003723 RNA binding; GO:1901265 nucleoside phosphate binding; GO:0003746 translation elongation factor activity; GO:0001882 nucleoside binding; GO:0043167 ion binding; GO:0016817 hydrolase activity, acting on acid anhydrides; GO:0016787 hydrolase activity; GO:0000166 nucleotide binding; GO:0017111 nucleoside-triphosphatase activity; GO:1901363 heterocyclic compound binding; GO:0097159 organic …	K03231	EEF1A; elongation factor 1-alpha	chx05134 Legionellosis - Capra hircus (goat); chx03013 RNA transport - Capra hircus (goat);	IPR004160; IPR004161; IPR009001; IPR027417; IPR000795; IPR009000;	Translation elongation factor EFTu/EF1A, C-terminal; Translation elongation factor EFTu-like, domain 2; Translation elongation factor EF1A/initiation factor IF2gamma, C-terminal; P-loop containing nucleoside triphosphate hydrolase; Transcription factor, GTP-binding domain; Translation protein, beta-barrel domain;
XP_017911432.1	276	3.214	Up	7.47e-08	S	PREDICTED: mitoguardin-2 [Capra hircus]	0.999837	5.62e-10	117.76	TLMLPLTEGS(1)LR	3	-2.4586	6	0.453	0.421	0.442	1.41	1.396	plasma membrane	GO:0016043 cellular component organization; GO:1902589 single-organism organelle organization; GO:0006996 organelle organization; GO:0007005 mitochondrion organization; GO:0061024 membrane organization; GO:0044763 single-organism cellular process; GO:0044802 single-organism membrane organization; GO:0008053 mitochondrial fusion; GO:0061025 membrane fusion; GO:0044699 single-organism process; GO:0…
XP_017916331.1	719	0.444	Down	0.00087676	S	PREDICTED: plakophilin-1 [Capra hircus]	0.999955	4.78e-05	74.301	SMLGTLAGANS(1)LR	3	0.89999	2	1.51	1.452	1.483	0.572	0.839	nucleus			GO:0005515 protein binding; GO:0005488 binding;	K10387			IPR011989; IPR016024;	Armadillo-like helical; Armadillo-type fold;
XP_017912607.1	338	0.432	Down	9.71e-08	S	PREDICTED: optineurin isoform X2 [Capra hircus]	0.766233	0.000331758	61.962	KNS(0.024)AS(0.766)PS(0.21)ELNEK	3	0.01424	2	1.518	1.493	1.49	0.66	0.635	cytoplasm				K19946	OPTN; optineurin	chx04137 Mitophagy - animal - Capra hircus (goat);	IPR021063; IPR032419;	NF-kappa-B essential modulator NEMO, N-terminal; NF-kappa-B essential modulator NEMO, CC2-LZ domain;
XP_017904615.1	331	1.577	Up	0.0009368	S	PREDICTED: type-1 angiotensin II receptor [Capra hircus]	0.992038	0.00150158	74.841	SHS(0.004)NLS(0.992)T(0.004)K	3	2.1377	1	0.691	0.727	0.832	1.204	1.212	plasma membrane	GO:0050794 regulation of cellular process; GO:0044700 single organism signaling; GO:0051716 cellular response to stimulus; GO:0019229 regulation of vasoconstriction; GO:0065008 regulation of biological quality; GO:0003008 system process; GO:0050880 regulation of blood vessel size; GO:1903522 regulation of blood circulation; GO:0044699 single-organism process; GO:0003018 vascular process in circul…	GO:0031224 intrinsic component of membrane; GO:0016020 membrane; GO:0016021 integral component of membrane; GO:0044425 membrane part;	GO:0038023 signaling receptor activity; GO:0008528 G-protein coupled peptide receptor activity; GO:0060089 molecular transducer activity; GO:0004872 receptor activity; GO:0004930 G-protein coupled receptor activity; GO:0001595 angiotensin receptor activity; GO:0004945 angiotensin type II receptor activity; GO:0001653 peptide receptor activity; GO:0004888 transmembrane signaling receptor activity;…	K04166	AGTR1; angiotensin II receptor type 1	chx04925 Aldosterone synthesis and secretion - Capra hircus (goat); chx04371 Apelin signaling pathway - Capra hircus (goat); chx04261 Adrenergic signaling in cardiomyocytes - Capra hircus (goat); chx04614 Renin-angiotensin system - Capra hircus (goat); chx04080 Neuroactive ligand-receptor interaction - Capra hircus (goat); chx04072 Phospholipase D signaling pathway - Capra hircus (goat); chx04270…	IPR017452;	GPCR, rhodopsin-like, 7TM;
XP_017895638.1	1330	1.871	Up	1.99e-05	S	PREDICTED: serine/arginine repetitive matrix protein 2 isoform X2 [Capra hircus]	0.999972	2.64e-13	118.51	NSGGPVAEMNTGFS(1)PEGK	3	-1.7146	12	0.703	0.667	0.63	1.261	1.221	nucleus			GO:0005515 protein binding; GO:0005488 binding;	K13172			IPR024945; IPR013170;	Spt5 C-terminal domain; mRNA splicing factor Cwf21 domain;
XP_017895638.1	999	2.31	Up	3.55e-05	T	PREDICTED: serine/arginine repetitive matrix protein 2 isoform X2 [Capra hircus]	0.999997	0.000115518	70.334	AKPQT(1)PPGHNLGSK	3	0.54976	3	0.579	0.531	0.599	1.368	1.266	nucleus			GO:0005515 protein binding; GO:0005488 binding;	K13172			IPR024945; IPR013170;	Spt5 C-terminal domain; mRNA splicing factor Cwf21 domain;
XP_017895638.1	1117	3.308	Up	1.67e-05	S	PREDICTED: serine/arginine repetitive matrix protein 2 isoform X2 [Capra hircus]	0.998414	0.000221231	77.42	LKS(0.001)EIS(0.998)PEQS(0.001)R	2	-0.28701	3	0.38	0.445	0.459	1.474	1.377	nucleus			GO:0005515 protein binding; GO:0005488 binding;	K13172			IPR024945; IPR013170;	Spt5 C-terminal domain; mRNA splicing factor Cwf21 domain;
XP_017895638.1	292	1.821	Up	0.00024124	T	PREDICTED: serine/arginine repetitive matrix protein 2 isoform X2 [Capra hircus]	0.832341	3.2e-05	84.602	T(0.001)HT(0.004)T(0.013)ALT(0.832)GRS(0.463)PS(0.686)PALGHR	2	0.36864	2	0.6	0.696	0.738	1.208	1.225	nucleus			GO:0005515 protein binding; GO:0005488 binding;	K13172			IPR024945; IPR013170;	Spt5 C-terminal domain; mRNA splicing factor Cwf21 domain;
XP_017895638.1	1242	2.417	Up	2.41e-05	S	PREDICTED: serine/arginine repetitive matrix protein 2 isoform X2 [Capra hircus]	1	8.69e-34	151.2	SEESSNQVLPNLS(1)PELK	2	0.44717	8	0.549	0.567	0.535	1.354	1.261	nucleus			GO:0005515 protein binding; GO:0005488 binding;	K13172			IPR024945; IPR013170;	Spt5 C-terminal domain; mRNA splicing factor Cwf21 domain;
XP_017895638.1	431	2.248	Up	8.1e-05	S	PREDICTED: serine/arginine repetitive matrix protein 2 isoform X2 [Capra hircus]	0.915624	0.003325	64.845	HAS(0.916)S(0.073)S(0.041)PES(0.97)PKPAPAPGSR	3	0.70352	1	0.541	0.581	0.621	1.38	1.285	nucleus			GO:0005515 protein binding; GO:0005488 binding;	K13172			IPR024945; IPR013170;	Spt5 C-terminal domain; mRNA splicing factor Cwf21 domain;
XP_017895638.1	1173	1.719	Up	0.00067816	S	PREDICTED: serine/arginine repetitive matrix protein 2 isoform X2 [Capra hircus]	0.999991	7.84e-06	76.889	DKLS(1)PPPVQNRPESSPVLR	5	-0.41638	8	0.688	0.718	0.717	1.321	1.158	nucleus			GO:0005515 protein binding; GO:0005488 binding;	K13172			IPR024945; IPR013170;	Spt5 C-terminal domain; mRNA splicing factor Cwf21 domain;
XP_017895638.1	2561	1.952	Up	0.00183972	S	PREDICTED: serine/arginine repetitive matrix protein 2 isoform X2 [Capra hircus]	1	0.0004256	71.888	VPS(1)PAPAPK	3	-0.22806	9	0.641	0.645	0.651	1.253	1.219	nucleus			GO:0005515 protein binding; GO:0005488 binding;	K13172			IPR024945; IPR013170;	Spt5 C-terminal domain; mRNA splicing factor Cwf21 domain;
XP_017895638.1	2047	2.083	Up	0.00158209	S	PREDICTED: serine/arginine repetitive matrix protein 2 isoform X2 [Capra hircus]	0.998629	0.00363825	69.345	S(0.999)LT(0.975)RS(0.026)PPAIR	3	-0.46016	1	0.644	0.604	0.598	1.118	1.317	nucleus			GO:0005515 protein binding; GO:0005488 binding;	K13172			IPR024945; IPR013170;	Spt5 C-terminal domain; mRNA splicing factor Cwf21 domain;
XP_017895638.1	2049	2.083	Up	0.00158209	T	PREDICTED: serine/arginine repetitive matrix protein 2 isoform X2 [Capra hircus]	0.975351	0.00363825	69.345	S(0.999)LT(0.975)RS(0.026)PPAIR	3	-0.46016	1	0.644	0.604	0.598	1.118	1.317	nucleus			GO:0005515 protein binding; GO:0005488 binding;	K13172			IPR024945; IPR013170;	Spt5 C-terminal domain; mRNA splicing factor Cwf21 domain;
XP_017895638.1	1302	1.687	Up	2.89e-06	S	PREDICTED: serine/arginine repetitive matrix protein 2 isoform X2 [Capra hircus]	0.986978	5.24e-13	116.94	ELS(0.013)NS(0.987)PPRENSFGSPLEFR	2	-1.1609	6	0.707	0.727	0.716	1.202	1.189	nucleus			GO:0005515 protein binding; GO:0005488 binding;	K13172			IPR024945; IPR013170;	Spt5 C-terminal domain; mRNA splicing factor Cwf21 domain;
XP_017895638.1	777	1.67	Up	0.00038307	S	PREDICTED: serine/arginine repetitive matrix protein 2 isoform X2 [Capra hircus]	0.830995	0.000571342	67.08	S(0.142)LS(0.831)ES(0.026)S(0.001)PCPK	3	0.66637	1	0.784	0.644	0.739	1.192	1.236	nucleus			GO:0005515 protein binding; GO:0005488 binding;	K13172			IPR024945; IPR013170;	Spt5 C-terminal domain; mRNA splicing factor Cwf21 domain;
XP_017895638.1	941	1.727	Up	0.00187509	T	PREDICTED: serine/arginine repetitive matrix protein 2 isoform X2 [Capra hircus]	0.820371	0.056549	55.461	MT(0.029)S(0.15)KT(0.82)PPR	3	-0.082551	1	0.669	0.717	0.727	1.283	1.286	nucleus			GO:0005515 protein binding; GO:0005488 binding;	K13172			IPR024945; IPR013170;	Spt5 C-terminal domain; mRNA splicing factor Cwf21 domain;
XP_017895638.1	436	1.633	Up	0.00048415	S	PREDICTED: serine/arginine repetitive matrix protein 2 isoform X2 [Capra hircus]	0.992719	0.000129311	64.845	HAS(0.405)S(0.457)S(0.145)PES(0.993)PKPAPAPGSR	4	-0.57204	2	0.656	0.781	0.76	1.205	1.229	nucleus			GO:0005515 protein binding; GO:0005488 binding;	K13172			IPR024945; IPR013170;	Spt5 C-terminal domain; mRNA splicing factor Cwf21 domain;
XP_017895638.1	1165	2.827	Up	2.27e-05	S	PREDICTED: serine/arginine repetitive matrix protein 2 isoform X2 [Capra hircus]	0.759983	2.32e-06	95.122	TGLFLQEDVS(0.034)AS(0.206)S(0.76)PRPR	3	-0.1144	1	0.468	0.483	0.508	1.371	1.31	nucleus			GO:0005515 protein binding; GO:0005488 binding;	K13172			IPR024945; IPR013170;	Spt5 C-terminal domain; mRNA splicing factor Cwf21 domain;
XP_017895638.1	2715	1.816	Up	0.0046586	T	PREDICTED: serine/arginine repetitive matrix protein 2 isoform X2 [Capra hircus]	1	0.00291235	48.527	KET(1)PS(1)PHPVR	4	-0.19223	1	0.559	0.731	0.744	1.091	1.354	nucleus			GO:0005515 protein binding; GO:0005488 binding;	K13172			IPR024945; IPR013170;	Spt5 C-terminal domain; mRNA splicing factor Cwf21 domain;
XP_017913472.1	648	1.691	Up	7.62e-05	S	PREDICTED: protein kinase C-binding protein 1 isoform X12 [Capra hircus]	0.838705	0.0018111	77.062	VS(0.004)T(0.155)S(0.839)PAS(0.002)EK	2	0.91113	1	0.686	0.718	0.741	1.175	1.257	nucleus			GO:0043169 cation binding; GO:0046872 metal ion binding; GO:0005515 protein binding; GO:0008270 zinc ion binding; GO:0046914 transition metal ion binding; GO:0005488 binding; GO:0043167 ion binding;				IPR002893; IPR001965; IPR013083; IPR011011; IPR000313; IPR001487; IPR019787;	Zinc finger, MYND-type; Zinc finger, PHD-type; Zinc finger, RING/FYVE/PHD-type; Zinc finger, FYVE/PHD-type; PWWP domain; Bromodomain; Zinc finger, PHD-finger;
XP_017921109.1	1053	1.678	Up	0.00043599	S	PREDICTED: zinc finger RNA-binding protein isoform X2 [Capra hircus]	1	3.05e-05	82.635	RDS(1)DGVDGFEAEGKK	4	-0.16888	1	0.752	0.738	0.671	1.285	1.169	nucleus			GO:0097159 organic cyclic compound binding; GO:1901363 heterocyclic compound binding; GO:0046914 transition metal ion binding; GO:0005488 binding; GO:0003676 nucleic acid binding; GO:0043167 ion binding; GO:0043169 cation binding; GO:0046872 metal ion binding; GO:0008270 zinc ion binding;	K13203			IPR015880; IPR003604; IPR006561; IPR007087;	Zinc finger, C2H2-like; Zinc finger, U1-type; DZF domain; Zinc finger, C2H2;
NP_001273016.1	146	1.612	Up	0.000142688	S	40S ribosomal protein S10 [Capra hircus]	0.997208	5.5e-12	122.46	AEAGAGS(0.997)AT(0.003)EFQFR	3	0.71333	3	0.765	0.737	0.72	1.199	1.141	nucleus				K02947	RP-S10e; small subunit ribosomal protein S10e	chx03010 Ribosome - Capra hircus (goat);	IPR005326;	Plectin/S10, N-terminal;
XP_017895776.1	22	0.654	Down	0.00030015	S	PREDICTED: TBC1 domain family member 10B [Capra hircus]	1	0.000103114	70.598	HGAPAAPS(1)PPPR	4	0.23468	10	1.263	1.207	1.299	0.873	0.797	cytoplasm,nucleus				K19944			IPR000195;	Rab-GTPase-TBC domain;
XP_017913373.1	391	0.506	Down	0.0026009	T	PREDICTED: chromodomain-helicase-DNA-binding protein 6 [Capra hircus]	0.90865	0.00743803	51.03	DAET(0.909)GEEVT(0.043)HY(0.048)LVK	2	0.97016	1	1.449	1.511	1.268	0.567	0.767	nucleus			GO:1901265 nucleoside phosphate binding; GO:0008026 ATP-dependent helicase activity; GO:0016817 hydrolase activity, acting on acid anhydrides; GO:0005515 protein binding; GO:0016787 hydrolase activity; GO:0016887 ATPase activity; GO:0097159 organic cyclic compound binding; GO:1901363 heterocyclic compound binding; GO:0016462 pyrophosphatase activity; GO:0003824 catalytic activity; GO:0032553 ribo…	K14436			IPR023780; IPR014001; IPR016197; IPR006576; IPR027417; IPR001650; IPR000953; IPR000330;	Chromo domain; Helicase superfamily 1/2, ATP-binding domain; Chromo domain-like; BRK domain; P-loop containing nucleoside triphosphate hydrolase; Helicase, C-terminal; Chromo/chromo shadow domain; SNF2-related, N-terminal domain;
XP_017907101.1	436	9.563	Up	1.69e-07	S	PREDICTED: TBC1 domain family member 9B isoform X3 [Capra hircus]	0.982354	2.6e-18	78.156	ASIVDAAPEPS(0.001)PAPQELS(0.017)EQPARPPS(0.982)PLGGLPGGR	3	-0.57934	1	0.148	0.207	0.148	1.601	1.622	endoplasmic reticulum			GO:0043169 cation binding; GO:0046872 metal ion binding; GO:0005509 calcium ion binding; GO:0005488 binding; GO:0043167 ion binding;	K19951			IPR002048; IPR004182; IPR011992; IPR000195;	EF-hand domain; GRAM domain; EF-hand domain pair; Rab-GTPase-TBC domain;
XP_017899388.1	234	1.922	Up	1.44e-06	S	PREDICTED: male-specific lethal 3 homolog isoform X2 [Capra hircus]	0.791633	1.81e-05	85.536	S(0.104)S(0.104)S(0.792)PVPLTPSK	3	-0.76303	2	0.657	0.661	0.641	1.266	1.273	nucleus				K18403			IPR026541;	MRG domain;
XP_017905993.1	56	0.449	Down	0.0002648	S	PREDICTED: paralemmin-1 isoform X3 [Capra hircus]	0.999843	3.99e-09	98.98	GSVPAPSPAPGPAPS(1)PAPEDQR	2	0.60738	1	1.531	1.554	1.354	0.658	0.708	cytoplasm,nucleus	GO:0050794 regulation of cellular process; GO:0065008 regulation of biological quality; GO:0050789 regulation of biological process; GO:0008360 regulation of cell shape; GO:0022603 regulation of anatomical structure morphogenesis; GO:0051128 regulation of cellular component organization; GO:0050793 regulation of developmental process; GO:0022604 regulation of cell morphogenesis; GO:0065007 biolog…	GO:0016020 membrane;		K16519
XP_017905993.1	73	0.389	Down	2.08e-05	T	PREDICTED: paralemmin-1 isoform X3 [Capra hircus]	0.983357	6.28e-12	114.55	AEAVPNS(0.015)PQT(0.983)PVGT(0.002)PK	2	0.18902	2	1.5	1.538	1.628	0.589	0.588	cytoplasm,nucleus	GO:0050794 regulation of cellular process; GO:0065008 regulation of biological quality; GO:0050789 regulation of biological process; GO:0008360 regulation of cell shape; GO:0022603 regulation of anatomical structure morphogenesis; GO:0051128 regulation of cellular component organization; GO:0050793 regulation of developmental process; GO:0022604 regulation of cell morphogenesis; GO:0065007 biolog…	GO:0016020 membrane;		K16519
XP_017905993.1	48	0.602	Down	0.00032133	S	PREDICTED: paralemmin-1 isoform X3 [Capra hircus]	0.959863	2.86e-05	48.634	GS(0.031)VPAPS(0.96)PAPGPAPS(0.009)PAPEDQR	3	-0.065202	1	1.292	1.271	1.349	0.732	0.86	cytoplasm,nucleus	GO:0050794 regulation of cellular process; GO:0065008 regulation of biological quality; GO:0050789 regulation of biological process; GO:0008360 regulation of cell shape; GO:0022603 regulation of anatomical structure morphogenesis; GO:0051128 regulation of cellular component organization; GO:0050793 regulation of developmental process; GO:0022604 regulation of cell morphogenesis; GO:0065007 biolog…	GO:0016020 membrane;		K16519
XP_017921598.1	1159	0.618	Down	0.00068048	S	PREDICTED: synemin isoform X1 [Capra hircus]	0.846668	1.28e-36	156.92	QS(0.847)PVS(0.116)T(0.037)EVIFPGPDAACPEAR	2	-0.81366	2	1.202	1.301	1.361	0.75	0.823	nucleus		GO:0043229 intracellular organelle; GO:0099513 polymeric cytoskeletal fiber; GO:0043232 intracellular non-membrane-bounded organelle; GO:0044430 cytoskeletal part; GO:0044446 intracellular organelle part; GO:0099512 supramolecular fiber; GO:0044424 intracellular part; GO:0005623 cell; GO:0099080 supramolecular complex; GO:0044422 organelle part; GO:0099081 supramolecular polymer; GO:0043228 non-m…	GO:0005198 structural molecule activity;	K10376
XP_017921598.1	418	0.543	Down	2.2e-05	S	PREDICTED: synemin isoform X1 [Capra hircus]	0.916085	2.05e-14	125	TASGQTNFGT(0.001)FS(0.916)PT(0.08)PGLS(0.003)R	3	-0.11916	2	1.404	1.357	1.342	0.701	0.76	nucleus		GO:0043229 intracellular organelle; GO:0099513 polymeric cytoskeletal fiber; GO:0043232 intracellular non-membrane-bounded organelle; GO:0044430 cytoskeletal part; GO:0044446 intracellular organelle part; GO:0099512 supramolecular fiber; GO:0044424 intracellular part; GO:0005623 cell; GO:0099080 supramolecular complex; GO:0044422 organelle part; GO:0099081 supramolecular polymer; GO:0043228 non-m…	GO:0005198 structural molecule activity;	K10376
XP_017921598.1	1538	2.25	Up	0.00021931	S	PREDICTED: synemin isoform X1 [Capra hircus]	0.959185	2.39e-05	73.296	VALLY(0.041)LDS(0.959)QEEENEGHWF	3	3.3489	1	0.675	0.527	0.544	1.374	1.268	nucleus		GO:0043229 intracellular organelle; GO:0099513 polymeric cytoskeletal fiber; GO:0043232 intracellular non-membrane-bounded organelle; GO:0044430 cytoskeletal part; GO:0044446 intracellular organelle part; GO:0099512 supramolecular fiber; GO:0044424 intracellular part; GO:0005623 cell; GO:0099080 supramolecular complex; GO:0044422 organelle part; GO:0099081 supramolecular polymer; GO:0043228 non-m…	GO:0005198 structural molecule activity;	K10376
XP_017921598.1	1041	0.546	Down	3.83e-06	S	PREDICTED: synemin isoform X1 [Capra hircus]	1	0.0031022	49.537	S(1)PGPGS(1)PEAEAGR	2	3.2526	4	1.391	1.324	1.378	0.751	0.746	nucleus		GO:0043229 intracellular organelle; GO:0099513 polymeric cytoskeletal fiber; GO:0043232 intracellular non-membrane-bounded organelle; GO:0044430 cytoskeletal part; GO:0044446 intracellular organelle part; GO:0099512 supramolecular fiber; GO:0044424 intracellular part; GO:0005623 cell; GO:0099080 supramolecular complex; GO:0044422 organelle part; GO:0099081 supramolecular polymer; GO:0043228 non-m…	GO:0005198 structural molecule activity;	K10376
XP_017921598.1	1036	0.546	Down	3.83e-06	S	PREDICTED: synemin isoform X1 [Capra hircus]	1	0.0031022	49.537	S(1)PGPGS(1)PEAEAGR	2	3.2526	4	1.391	1.324	1.378	0.751	0.746	nucleus		GO:0043229 intracellular organelle; GO:0099513 polymeric cytoskeletal fiber; GO:0043232 intracellular non-membrane-bounded organelle; GO:0044430 cytoskeletal part; GO:0044446 intracellular organelle part; GO:0099512 supramolecular fiber; GO:0044424 intracellular part; GO:0005623 cell; GO:0099080 supramolecular complex; GO:0044422 organelle part; GO:0099081 supramolecular polymer; GO:0043228 non-m…	GO:0005198 structural molecule activity;	K10376
XP_017921598.1	929	0.365	Down	1.65e-05	S	PREDICTED: synemin isoform X1 [Capra hircus]	0.846229	6.72e-08	118.52	IPQEFHT(0.154)S(0.846)IK	3	-1.5546	1	1.579	1.576	1.613	0.516	0.644	nucleus		GO:0043229 intracellular organelle; GO:0099513 polymeric cytoskeletal fiber; GO:0043232 intracellular non-membrane-bounded organelle; GO:0044430 cytoskeletal part; GO:0044446 intracellular organelle part; GO:0099512 supramolecular fiber; GO:0044424 intracellular part; GO:0005623 cell; GO:0099080 supramolecular complex; GO:0044422 organelle part; GO:0099081 supramolecular polymer; GO:0043228 non-m…	GO:0005198 structural molecule activity;	K10376
XP_017921598.1	644	0.596	Down	4.3e-07	S	PREDICTED: synemin isoform X1 [Capra hircus]	0.969447	6.57e-21	137.86	QFT(0.031)HS(0.969)PEAEVSTESFPDTK	3	0.89268	2	1.323	1.296	1.316	0.772	0.781	nucleus		GO:0043229 intracellular organelle; GO:0099513 polymeric cytoskeletal fiber; GO:0043232 intracellular non-membrane-bounded organelle; GO:0044430 cytoskeletal part; GO:0044446 intracellular organelle part; GO:0099512 supramolecular fiber; GO:0044424 intracellular part; GO:0005623 cell; GO:0099080 supramolecular complex; GO:0044422 organelle part; GO:0099081 supramolecular polymer; GO:0043228 non-m…	GO:0005198 structural molecule activity;	K10376
XP_017921598.1	587	0.343	Down	6.07e-05	T	PREDICTED: synemin isoform X1 [Capra hircus]	0.999611	1.6e-06	82.177	VAPQGLQT(1)PLKEDAGDGTGR	3	-0.0063566	1	1.688	1.566	1.624	0.64	0.565	nucleus		GO:0043229 intracellular organelle; GO:0099513 polymeric cytoskeletal fiber; GO:0043232 intracellular non-membrane-bounded organelle; GO:0044430 cytoskeletal part; GO:0044446 intracellular organelle part; GO:0099512 supramolecular fiber; GO:0044424 intracellular part; GO:0005623 cell; GO:0099080 supramolecular complex; GO:0044422 organelle part; GO:0099081 supramolecular polymer; GO:0043228 non-m…	GO:0005198 structural molecule activity;	K10376
XP_017921598.1	1109	0.251	Down	8.13e-05	S	PREDICTED: synemin isoform X1 [Capra hircus]	0.754141	0.00273886	63.181	VQIAS(0.754)PGT(0.246)WR	2	1.7373	1	1.925	1.781	1.651	0.449	0.409	nucleus		GO:0043229 intracellular organelle; GO:0099513 polymeric cytoskeletal fiber; GO:0043232 intracellular non-membrane-bounded organelle; GO:0044430 cytoskeletal part; GO:0044446 intracellular organelle part; GO:0099512 supramolecular fiber; GO:0044424 intracellular part; GO:0005623 cell; GO:0099080 supramolecular complex; GO:0044422 organelle part; GO:0099081 supramolecular polymer; GO:0043228 non-m…	GO:0005198 structural molecule activity;	K10376
XP_017898197.1	102	3.605	Up	4.61e-07	S	PREDICTED: 60S acidic ribosomal protein P2 [Capra hircus]	1	7.3e-27	141.69	KEES(1)EES(1)DDDMGFGLFD	2	1.6779	79	0.37	0.426	0.4	1.452	1.412	mitochondria	GO:0006518 peptide metabolic process; GO:0006414 translational elongation; GO:0043043 peptide biosynthetic process; GO:0044267 cellular protein metabolic process; GO:0006807 nitrogen compound metabolic process; GO:0009058 biosynthetic process; GO:0043603 cellular amide metabolic process; GO:0044238 primary metabolic process; GO:1901566 organonitrogen compound biosynthetic process; GO:1901576 orga…	GO:0005840 ribosome; GO:0043226 organelle; GO:0043229 intracellular organelle; GO:0043232 intracellular non-membrane-bounded organelle; GO:0044464 cell part; GO:0005622 intracellular; GO:0005737 cytoplasm; GO:0032991 macromolecular complex; GO:0044424 intracellular part; GO:1990904 ribonucleoprotein complex; GO:0005623 cell; GO:0030529 intracellular ribonucleoprotein complex; GO:0044444 cytoplasm…	GO:0003735 structural constituent of ribosome; GO:0005198 structural molecule activity;	K02943	RP-LP2; large subunit ribosomal protein LP2	chx03010 Ribosome - Capra hircus (goat);
XP_017898197.1	105	3.387	Up	4.57e-07	S	PREDICTED: 60S acidic ribosomal protein P2 [Capra hircus]	1	7.3e-27	141.69	KEES(1)EES(1)DDDMGFGLFD	2	1.6779	81	0.396	0.445	0.419	1.44	1.395	mitochondria	GO:0006518 peptide metabolic process; GO:0006414 translational elongation; GO:0043043 peptide biosynthetic process; GO:0044267 cellular protein metabolic process; GO:0006807 nitrogen compound metabolic process; GO:0009058 biosynthetic process; GO:0043603 cellular amide metabolic process; GO:0044238 primary metabolic process; GO:1901566 organonitrogen compound biosynthetic process; GO:1901576 orga…	GO:0005840 ribosome; GO:0043226 organelle; GO:0043229 intracellular organelle; GO:0043232 intracellular non-membrane-bounded organelle; GO:0044464 cell part; GO:0005622 intracellular; GO:0005737 cytoplasm; GO:0032991 macromolecular complex; GO:0044424 intracellular part; GO:1990904 ribonucleoprotein complex; GO:0005623 cell; GO:0030529 intracellular ribonucleoprotein complex; GO:0044444 cytoplasm…	GO:0003735 structural constituent of ribosome; GO:0005198 structural molecule activity;	K02943	RP-LP2; large subunit ribosomal protein LP2	chx03010 Ribosome - Capra hircus (goat);
XP_017896390.1	146	1.859	Up	0.000117495	S	PREDICTED: SH3 domain-binding protein 4 isoform X2 [Capra hircus]	0.979532	1.88e-21	142.45	SYS(0.98)LS(0.02)ELSVLQAK	2	2.1765	3	0.649	0.656	0.702	1.31	1.194	nucleus				K20066			IPR011511; IPR000906;	Variant SH3 domain; ZU5 domain;
XP_017918315.1	246	1.651	Up	0.00049502	T	PREDICTED: proline-rich AKT1 substrate 1 isoform X3 [Capra hircus]	0.943777	0.0282384	64.64	LNT(0.944)S(0.056)DFQK	2	-1.4761	1	0.73	0.705	0.749	1.276	1.205	cytoplasm,nucleus	GO:0044700 single organism signaling; GO:0050794 regulation of cellular process; GO:0048011 neurotrophin TRK receptor signaling pathway; GO:0009968 negative regulation of signal transduction; GO:0007166 cell surface receptor signaling pathway; GO:0071310 cellular response to organic substance; GO:0023051 regulation of signaling; GO:0044699 single-organism process; GO:0071363 cellular response to …			K16184	AKT1S1; proline-rich AKT1 substrate 1	chx04213 Longevity regulating pathway - multiple species - Capra hircus (goat); chx04211 Longevity regulating pathway - Capra hircus (goat); chx04152 AMPK signaling pathway - Capra hircus (goat); chx04150 mTOR signaling pathway - Capra hircus (goat); chx04140 Autophagy - animal - Capra hircus (goat);
XP_017919232.1	65	4.328	Up	0.00026394	S	PREDICTED: inactive rhomboid protein 2 [Capra hircus]	0.99635	0.00270868	87.777	S(0.004)VS(0.996)LQEPR	2	0.45803	1	0.308	0.338	0.379	1.392	1.382	plasma membrane		GO:0031224 intrinsic component of membrane; GO:0016020 membrane; GO:0016021 integral component of membrane; GO:0044425 membrane part;	GO:0004252 serine-type endopeptidase activity; GO:0004175 endopeptidase activity; GO:0008233 peptidase activity; GO:0003824 catalytic activity; GO:0017171 serine hydrolase activity; GO:0008236 serine-type peptidase activity; GO:0070011 peptidase activity, acting on L-amino acid peptides; GO:0016787 hydrolase activity;				IPR022764;	Peptidase S54, rhomboid domain;
XP_017899974.1	232	0.327	Down	0.00076212	S	"PREDICTED: pyruvate dehydrogenase E1 component subunit alpha, somatic form, mitochondrial [Capra hircus]"	0.837463	0.00459306	63.32	Y(0.006)GMGT(0.157)S(0.837)VER	2	-0.95891	1	1.689	1.824	1.45	0.632	0.457	mitochondria	GO:0051188 cofactor biosynthetic process; GO:0044699 single-organism process; GO:0009058 biosynthetic process; GO:0044237 cellular metabolic process; GO:0035384 thioester biosynthetic process; GO:0044272 sulfur compound biosynthetic process; GO:0071704 organic substance metabolic process; GO:0006085 acetyl-CoA biosynthetic process; GO:0006090 pyruvate metabolic process; GO:0008152 metabolic proce…	GO:0043231 intracellular membrane-bounded organelle; GO:0043226 organelle; GO:0043229 intracellular organelle; GO:0044464 cell part; GO:0005622 intracellular; GO:0044424 intracellular part; GO:0043227 membrane-bounded organelle; GO:0005623 cell;	GO:0004738 pyruvate dehydrogenase activity; GO:0004739 pyruvate dehydrogenase (acetyl-transferring) activity; GO:0003824 catalytic activity; GO:0016624 oxidoreductase activity, acting on the aldehyde or oxo group of donors, disulfide as acceptor; GO:0016491 oxidoreductase activity; GO:0016903 oxidoreductase activity, acting on the aldehyde or oxo group of donors;	K00161	PDHA; pyruvate dehydrogenase E1 component alpha subunit [EC:1.2.4.1]	chx05230 Central carbon metabolism in cancer - Capra hircus (goat); chx00010 Glycolysis / Gluconeogenesis - Capra hircus (goat); chx01100 Metabolic pathways - Capra hircus (goat); chx04066 HIF-1 signaling pathway - Capra hircus (goat); chx01200 Carbon metabolism - Capra hircus (goat); chx04922 Glucagon signaling pathway - Capra hircus (goat); chx00620 Pyruvate metabolism - Capra hircus (goat); ch…	IPR001017; IPR029061;	Dehydrogenase, E1 component; Thiamin diphosphate-binding fold;
XP_017899974.1	300	0.598	Down	9.98e-05	S	"PREDICTED: pyruvate dehydrogenase E1 component subunit alpha, somatic form, mitochondrial [Capra hircus]"	0.999975	7.76e-13	124.91	YHGHS(0.982)MS(0.018)DPGVS(1)YR	2	-0.27123	22	1.255	1.325	1.345	0.817	0.783	mitochondria	GO:0051188 cofactor biosynthetic process; GO:0044699 single-organism process; GO:0009058 biosynthetic process; GO:0044237 cellular metabolic process; GO:0035384 thioester biosynthetic process; GO:0044272 sulfur compound biosynthetic process; GO:0071704 organic substance metabolic process; GO:0006085 acetyl-CoA biosynthetic process; GO:0006090 pyruvate metabolic process; GO:0008152 metabolic proce…	GO:0043231 intracellular membrane-bounded organelle; GO:0043226 organelle; GO:0043229 intracellular organelle; GO:0044464 cell part; GO:0005622 intracellular; GO:0044424 intracellular part; GO:0043227 membrane-bounded organelle; GO:0005623 cell;	GO:0004738 pyruvate dehydrogenase activity; GO:0004739 pyruvate dehydrogenase (acetyl-transferring) activity; GO:0003824 catalytic activity; GO:0016624 oxidoreductase activity, acting on the aldehyde or oxo group of donors, disulfide as acceptor; GO:0016491 oxidoreductase activity; GO:0016903 oxidoreductase activity, acting on the aldehyde or oxo group of donors;	K00161	PDHA; pyruvate dehydrogenase E1 component alpha subunit [EC:1.2.4.1]	chx05230 Central carbon metabolism in cancer - Capra hircus (goat); chx00010 Glycolysis / Gluconeogenesis - Capra hircus (goat); chx01100 Metabolic pathways - Capra hircus (goat); chx04066 HIF-1 signaling pathway - Capra hircus (goat); chx01200 Carbon metabolism - Capra hircus (goat); chx04922 Glucagon signaling pathway - Capra hircus (goat); chx00620 Pyruvate metabolism - Capra hircus (goat); ch…	IPR001017; IPR029061;	Dehydrogenase, E1 component; Thiamin diphosphate-binding fold;
XP_017911237.1	706	0.603	Down	0.0123166	T	PREDICTED: DENN domain-containing protein 1A isoform X4 [Capra hircus]	0.999927	0.000142917	69.088	KT(1)PELGIVPPPPTAR	3	-0.16449	2	1.518	1.221	1.187	0.677	0.824	nucleus				K20160			IPR005113; IPR001194; IPR005112;	uDENN domain; DENN domain; dDENN domain;
XP_017911237.1	520	0.521	Down	0.000119498	S	PREDICTED: DENN domain-containing protein 1A isoform X4 [Capra hircus]	0.987615	1.08e-08	107.65	RT(0.01)S(0.988)VS(0.001)S(0.001)PDQPQPYR	2	-0.18828	2	1.447	1.31	1.421	0.756	0.715	nucleus				K20160			IPR005113; IPR001194; IPR005112;	uDENN domain; DENN domain; dDENN domain;
XP_017913924.1	1079	3.599	Up	6.03e-05	S	PREDICTED: brefeldin A-inhibited guanine nucleotide-exchange protein 1 [Capra hircus]	0.999232	0.00370132	82.417	EGS(0.999)LT(0.001)GAK	2	1.4459	1	0.358	0.438	0.403	1.522	1.337	cytoplasm	GO:0050794 regulation of cellular process; GO:0050789 regulation of biological process; GO:0010646 regulation of cell communication; GO:1902531 regulation of intracellular signal transduction; GO:0023051 regulation of signaling; GO:0048583 regulation of response to stimulus; GO:0046578 regulation of Ras protein signal transduction; GO:0032012 regulation of ARF protein signal transduction; GO:0009…		GO:0098772 molecular function regulator; GO:0005086 ARF guanyl-nucleotide exchange factor activity; GO:0005085 guanyl-nucleotide exchange factor activity; GO:0005488 binding;	K18442	ARFGEF; brefeldin A-inhibited guanine nucleotide-exchange protein	chx04144 Endocytosis - Capra hircus (goat);	IPR023394; IPR032691; IPR011989; IPR000904; IPR032629; IPR016024; IPR015403;	Sec7 domain, alpha orthogonal bundle; Guanine nucleotide exchange factor, N-terminal; Armadillo-like helical; Sec7 domain; Mon2, dimerisation and cyclophilin-binding domain; Armadillo-type fold; Sec7, C-terminal;
XP_017913924.1	1569	1.927	Up	0.0079434	S	PREDICTED: brefeldin A-inhibited guanine nucleotide-exchange protein 1 [Capra hircus]	0.999949	1.52e-05	95.981	S(1)VDIHDSIQPR	2	2.5473	1	0.707	0.552	0.702	1.41	1.04	cytoplasm	GO:0050794 regulation of cellular process; GO:0050789 regulation of biological process; GO:0010646 regulation of cell communication; GO:1902531 regulation of intracellular signal transduction; GO:0023051 regulation of signaling; GO:0048583 regulation of response to stimulus; GO:0046578 regulation of Ras protein signal transduction; GO:0032012 regulation of ARF protein signal transduction; GO:0009…		GO:0098772 molecular function regulator; GO:0005086 ARF guanyl-nucleotide exchange factor activity; GO:0005085 guanyl-nucleotide exchange factor activity; GO:0005488 binding;	K18442	ARFGEF; brefeldin A-inhibited guanine nucleotide-exchange protein	chx04144 Endocytosis - Capra hircus (goat);	IPR023394; IPR032691; IPR011989; IPR000904; IPR032629; IPR016024; IPR015403;	Sec7 domain, alpha orthogonal bundle; Guanine nucleotide exchange factor, N-terminal; Armadillo-like helical; Sec7 domain; Mon2, dimerisation and cyclophilin-binding domain; Armadillo-type fold; Sec7, C-terminal;
XP_017905116.1	167	0.57	Down	0.00060228	S	PREDICTED: annexin A3 isoform X2 [Capra hircus]	1	2.79e-07	98.062	RDES(1)LKVDEQLAK	4	1.7349	1	1.374	1.263	1.374	0.69	0.846	cytoplasm			GO:0005544 calcium-dependent phospholipid binding; GO:0055102 lipase inhibitor activity; GO:0030234 enzyme regulator activity; GO:0005488 binding; GO:0005543 phospholipid binding; GO:0043167 ion binding; GO:0004859 phospholipase inhibitor activity; GO:0008289 lipid binding; GO:0043169 cation binding; GO:0046872 metal ion binding; GO:0043168 anion binding; GO:0005509 calcium ion binding; GO:000485…	K17089
XP_005695904.1	400	0.612	Down	0.00448	T	PREDICTED: mRNA-decapping enzyme 1A [Capra hircus]	0.999982	1.02e-05	84.993	LRLT(1)PQHDQIQTQSLGK	4	-1.6101	1	1.323	1.258	1.302	0.687	0.96	nucleus	GO:0006725 cellular aromatic compound metabolic process; GO:0060255 regulation of macromolecule metabolic process; GO:0048519 negative regulation of biological process; GO:0044237 cellular metabolic process; GO:0071704 organic substance metabolic process; GO:0044270 cellular nitrogen compound catabolic process; GO:0008152 metabolic process; GO:0046483 heterocycle metabolic process; GO:0006139 nuc…		GO:0098772 molecular function regulator; GO:0030234 enzyme regulator activity; GO:0008047 enzyme activator activity;	K12610	DCP1A; mRNA-decapping enzyme 1A [EC:3.-.-.-]	chx03018 RNA degradation - Capra hircus (goat);	IPR011993; IPR031953;	PH domain-like; mRNA-decapping enzyme, C-terminal;
XP_017909317.1	332	2.4	Up	2.15e-05	S	PREDICTED: protein CASC4 isoform X3 [Capra hircus]	1	2.04e-05	86.214	LIPGPNLGS(1)EPR	2	-0.49342	3	0.607	0.505	0.547	1.3	1.322	extracellular
XP_005698438.3	90	0.496	Down	6.1e-05	S	PREDICTED: PDZ and LIM domain protein 1 [Capra hircus]	0.999595	9.21e-09	115.83	IWS(1)PLVTEEGK	2	-0.93322	1	1.456	1.461	1.346	0.673	0.72	cytoplasm			GO:0043169 cation binding; GO:0046872 metal ion binding; GO:0005515 protein binding; GO:0008270 zinc ion binding; GO:0046914 transition metal ion binding; GO:0005488 binding; GO:0043167 ion binding;				IPR001781; IPR006643; IPR001478; IPR031847;	Zinc finger, LIM-type; Zasp-like motif; PDZ domain; Domain of unknown function DUF4749;
XP_005698438.3	316	0.666	Down	0.00033679	T	PREDICTED: PDZ and LIM domain protein 1 [Capra hircus]	0.981859	0.000257934	79.935	ERVT(0.982)PPEGY(0.018)DVITVFPK	3	0.64611	1	1.264	1.21	1.266	0.891	0.786	cytoplasm			GO:0043169 cation binding; GO:0046872 metal ion binding; GO:0005515 protein binding; GO:0008270 zinc ion binding; GO:0046914 transition metal ion binding; GO:0005488 binding; GO:0043167 ion binding;				IPR001781; IPR006643; IPR001478; IPR031847;	Zinc finger, LIM-type; Zasp-like motif; PDZ domain; Domain of unknown function DUF4749;
XP_005698412.1	312	1.53	Up	0.000179615	S	PREDICTED: nucleolar and coiled-body phosphoprotein 1 isoform X2 [Capra hircus]	0.96478	0.020693	53.567	SLGT(0.035)QS(0.965)PK	2	0.94885	1	0.756	0.729	0.815	1.206	1.159	nucleus			GO:0005515 protein binding; GO:0005488 binding;				IPR006594; IPR007718;	LIS1 homology motif; SRP40, C-terminal;
XP_017917035.1	300	0.504	Down	0.00025873	S	PREDICTED: ETS-related transcription factor Elf-2 isoform X8 [Capra hircus]	0.907277	0.0065062	44.468	S(0.907)PT(0.035)T(0.03)T(0.013)T(0.006)S(0.006)VS(0.004)AAAAPR	2	0.3519	1	1.4	1.475	1.359	0.743	0.77	nucleus	GO:0050794 regulation of cellular process; GO:0010468 regulation of gene expression; GO:0006355 regulation of transcription, DNA-templated; GO:0031326 regulation of cellular biosynthetic process; GO:0080090 regulation of primary metabolic process; GO:0060255 regulation of macromolecule metabolic process; GO:0019219 regulation of nucleobase-containing compound metabolic process; GO:0010556 regulat…		GO:0097159 organic cyclic compound binding; GO:1901363 heterocyclic compound binding; GO:0003677 DNA binding; GO:0005488 binding; GO:0001071 nucleic acid binding transcription factor activity; GO:0003676 nucleic acid binding; GO:0043565 sequence-specific DNA binding; GO:0003700 transcription factor activity, sequence-specific DNA binding;	K09428			IPR011991; IPR000418; IPR022084;	Winged helix-turn-helix DNA-binding domain; Ets domain; Transcription factor Elf, N-terminal;
XP_005678102.2	220	1.921	Up	7.02e-07	S	"PREDICTED: lipoamide acyltransferase component of branched-chain alpha-keto acid dehydrogenase complex, mitochondrial [Capra hircus]"	0.999756	0.00184646	51.03	QTGAILPPS(1)PK	3	0.010146	8	0.661	0.639	0.66	1.277	1.24	mitochondria	GO:0008152 metabolic process;		GO:0016746 transferase activity, transferring acyl groups; GO:0003824 catalytic activity; GO:0016740 transferase activity;	K09699	DBT; 2-oxoisovalerate dehydrogenase E2 component (dihydrolipoyl transacylase) [EC:2.3.1.168]	chx00640 Propanoate metabolism - Capra hircus (goat); chx01100 Metabolic pathways - Capra hircus (goat); chx00280 Valine, leucine and isoleucine degradation - Capra hircus (goat);	IPR004167; IPR001078; IPR011053; IPR000089; IPR023213;	E3-binding domain; 2-oxoacid dehydrogenase acyltransferase, catalytic domain; Single hybrid motif; Biotin/lipoyl attachment; Chloramphenicol acetyltransferase-like domain;
XP_017918087.1	71	0.508	Down	1.83e-06	Y	PREDICTED: relA-associated inhibitor [Capra hircus]	0.885823	0.000104943	82.663	Y(0.886)S(0.008)T(0.053)S(0.053)PVPEPLGSR	2	-1.5223	2	1.423	1.405	1.39	0.682	0.738	nucleus			GO:0005515 protein binding; GO:0005488 binding;				IPR001452; IPR020683;	SH3 domain; Ankyrin repeat-containing domain;
XP_017917946.1	95	1.53	Up	0.00057961	S	PREDICTED: heterogeneous nuclear ribonucleoprotein U-like protein 1 isoform X2 [Capra hircus]	1	8.37e-33	135.79	GRS(1)PQPPAEEDEDDFDDTLVAIDTYNCDLHFK	5	1.1123	2	0.772	0.824	0.705	1.149	1.218	cytoplasm,nucleus			GO:0005515 protein binding; GO:0005488 binding;	K15047	HNRNPUL1; heterogeneous nuclear ribonucleoprotein U-like protein 1	chx05164 Influenza A - Capra hircus (goat);	IPR027417; IPR001870; IPR013320; IPR003877;	P-loop containing nucleoside triphosphate hydrolase; B30.2/SPRY domain; Concanavalin A-like lectin/glucanase domain; SPRY domain;
XP_017919922.1	458	0.624	Down	3.89e-05	S	PREDICTED: calcium/calmodulin-dependent protein kinase kinase 1 [Capra hircus]	1	0.00381011	56.514	S(1)FGNPFEPQAR	2	0.26036	1	1.291	1.313	1.251	0.774	0.801	cytoplasm	GO:0016310 phosphorylation; GO:0044267 cellular protein metabolic process; GO:0044238 primary metabolic process; GO:0044237 cellular metabolic process; GO:0006796 phosphate-containing compound metabolic process; GO:0071704 organic substance metabolic process; GO:0008152 metabolic process; GO:0006468 protein phosphorylation; GO:0006793 phosphorus metabolic process; GO:0044260 cellular macromolecul…		GO:0005524 ATP binding; GO:1901265 nucleoside phosphate binding; GO:0016773 phosphotransferase activity, alcohol group as acceptor; GO:0001882 nucleoside binding; GO:0043167 ion binding; GO:0004672 protein kinase activity; GO:0000166 nucleotide binding; GO:0097159 organic cyclic compound binding; GO:1901363 heterocyclic compound binding; GO:0032549 ribonucleoside binding; GO:0097367 carbohydrate …	K00908	CAMKK1; calcium/calmodulin-dependent protein kinase kinase 1 [EC:2.7.11.17]	chx05034 Alcoholism - Capra hircus (goat);	IPR000719; IPR011009;	Protein kinase domain; Protein kinase-like domain;
XP_017911045.1	216	1.67	Up	0.00026069	S	PREDICTED: protein EFR3 homolog B isoform X2 [Capra hircus]	0.971395	0.000392194	71.879	S(0.029)PS(0.971)PLQAPEK	2	-0.14747	2	0.726	0.692	0.749	1.227	1.136	cytoplasm			GO:0005488 binding;	K21842			IPR011989; IPR016024;	Armadillo-like helical; Armadillo-type fold;
XP_017915845.1	57	1.84	Up	8.14e-05	S	PREDICTED: zinc finger protein castor homolog 1 isoform X2 [Capra hircus]	1	0.000141198	58.024	GGEAGAHAEGS(1)PLRPR	2	0.81992	4	0.691	0.62	0.71	1.198	1.269	nucleus			GO:0046872 metal ion binding; GO:0043169 cation binding; GO:0005488 binding; GO:0043167 ion binding;				IPR015880; IPR007087;	Zinc finger, C2H2-like; Zinc finger, C2H2;
XP_017910141.1	488	1.607	Up	0.000177003	S	PREDICTED: F-box only protein 42 [Capra hircus]	1	0.00185352	76.332	RGS(1)LPDQK	2	-0.0078198	2	0.728	0.77	0.726	1.224	1.218	nucleus			GO:0005515 protein binding; GO:0005488 binding;	K10317			IPR001810; IPR015915;	F-box domain; Kelch-type beta propeller;
XP_017915780.1	309	1.819	Up	0.00058054	S	PREDICTED: protein-associating with the carboxyl-terminal domain of ezrin isoform X2 [Capra hircus]	0.986136	0.0227403	52.391	S(0.014)QS(0.986)LPIMK	2	1.7082	1	0.696	0.695	0.65	1.339	1.154	cytoplasm			GO:0005488 binding;	K17542			IPR011989; IPR016024;	Armadillo-like helical; Armadillo-type fold;
XP_017899134.1	798	4.496	Up	1.78e-05	S	PREDICTED: RNA-binding protein 10 isoform X8 [Capra hircus]	1	6.15e-09	101.04	AHLS(1)ENELEALEK	3	-2.3639	1	0.353	0.304	0.336	1.525	1.4	nucleus			GO:0097159 organic cyclic compound binding; GO:1901363 heterocyclic compound binding; GO:1901265 nucleoside phosphate binding; GO:0046914 transition metal ion binding; GO:0005488 binding; GO:0003676 nucleic acid binding; GO:0043167 ion binding; GO:0043169 cation binding; GO:0046872 metal ion binding; GO:0000166 nucleotide binding; GO:0008270 zinc ion binding; GO:0036094 small molecule binding;	K13094			IPR000504; IPR012677; IPR000467; IPR007087; IPR001876;	RNA recognition motif domain; Nucleotide-binding alpha-beta plait domain; G-patch domain; Zinc finger, C2H2; Zinc finger, RanBP2-type;
XP_017917949.1	349	2.927	Up	0.00041711	S	"PREDICTED: 2-oxoisovalerate dehydrogenase subunit alpha, mitochondrial [Capra hircus]"	0.999646	9.1e-28	175.15	S(1)VDEVNYWDKQDHPISR	4	0.64075	5	0.444	0.492	0.485	1.546	1.267	mitochondria	GO:0008152 metabolic process;		GO:0003824 catalytic activity; GO:0016624 oxidoreductase activity, acting on the aldehyde or oxo group of donors, disulfide as acceptor; GO:0016491 oxidoreductase activity; GO:0016903 oxidoreductase activity, acting on the aldehyde or oxo group of donors;	K00166	BCKDHA; 2-oxoisovalerate dehydrogenase E1 component alpha subunit [EC:1.2.4.4]	chx00640 Propanoate metabolism - Capra hircus (goat); chx01100 Metabolic pathways - Capra hircus (goat); chx00280 Valine, leucine and isoleucine degradation - Capra hircus (goat);	IPR001017; IPR029061;	Dehydrogenase, E1 component; Thiamin diphosphate-binding fold;
XP_017917949.1	347	1.845	Up	0.0181172	Y	"PREDICTED: 2-oxoisovalerate dehydrogenase subunit alpha, mitochondrial [Capra hircus]"	0.847578	0.00218067	55.755	IGHHS(0.095)T(0.029)S(0.008)DDS(0.01)S(0.01)AY(0.848)R	2	-2.1004	3	0.466	0.812	0.738	1.406	1.052	mitochondria	GO:0008152 metabolic process;		GO:0003824 catalytic activity; GO:0016624 oxidoreductase activity, acting on the aldehyde or oxo group of donors, disulfide as acceptor; GO:0016491 oxidoreductase activity; GO:0016903 oxidoreductase activity, acting on the aldehyde or oxo group of donors;	K00166	BCKDHA; 2-oxoisovalerate dehydrogenase E1 component alpha subunit [EC:1.2.4.4]	chx00640 Propanoate metabolism - Capra hircus (goat); chx01100 Metabolic pathways - Capra hircus (goat); chx00280 Valine, leucine and isoleucine degradation - Capra hircus (goat);	IPR001017; IPR029061;	Dehydrogenase, E1 component; Thiamin diphosphate-binding fold;
XP_017906398.1	512	1.707	Up	0.0003977	S	PREDICTED: scaffold attachment factor B2 isoform X4 [Capra hircus]	1	5.68e-06	101.32	HHS(1)VEIKVEK	4	-1.1411	2	0.669	0.758	0.706	1.239	1.139	nucleus			GO:0097159 organic cyclic compound binding; GO:1901363 heterocyclic compound binding; GO:1901265 nucleoside phosphate binding; GO:0005488 binding; GO:0003676 nucleic acid binding; GO:0000166 nucleotide binding; GO:0036094 small molecule binding;				IPR003034; IPR000504; IPR012677;	SAP domain; RNA recognition motif domain; Nucleotide-binding alpha-beta plait domain;
XP_017903540.1	4520	0.648	Down	3.55e-05	S	PREDICTED: prolow-density lipoprotein receptor-related protein 1 isoform X2 [Capra hircus]	0.977833	0.0162386	40.516	HS(0.978)LAS(0.011)T(0.011)DEKR	3	1.0566	1	1.275	1.275	1.238	0.852	0.807	plasma membrane			GO:0043169 cation binding; GO:0046872 metal ion binding; GO:0005515 protein binding; GO:0005509 calcium ion binding; GO:0005488 binding; GO:0043167 ion binding;	K04550	LRP1; low-density lipoprotein receptor-related protein 1 (alpha-2-macroglobulin receptor)	chx05010 Alzheimer's disease - Capra hircus (goat); chx05144 Malaria - Capra hircus (goat);	IPR026823; IPR001881; IPR000742; IPR011042; IPR032485; IPR009030;	Complement Clr-like EGF domain; EGF-like calcium-binding domain; EGF-like domain; Six-bladed beta-propeller, TolB-like; Domain of unknown function DUF5050; Growth factor receptor cysteine-rich domain;
XP_017903540.1	4523	0.405	Down	0.00016228	S	PREDICTED: prolow-density lipoprotein receptor-related protein 1 isoform X2 [Capra hircus]	0.804178	0.000800193	60.161	HSLAS(0.804)T(0.196)DEKR	4	0.1076	1	1.468	1.485	1.647	0.688	0.598	plasma membrane			GO:0043169 cation binding; GO:0046872 metal ion binding; GO:0005515 protein binding; GO:0005509 calcium ion binding; GO:0005488 binding; GO:0043167 ion binding;	K04550	LRP1; low-density lipoprotein receptor-related protein 1 (alpha-2-macroglobulin receptor)	chx05010 Alzheimer's disease - Capra hircus (goat); chx05144 Malaria - Capra hircus (goat);	IPR026823; IPR001881; IPR000742; IPR011042; IPR032485; IPR009030;	Complement Clr-like EGF domain; EGF-like calcium-binding domain; EGF-like domain; Six-bladed beta-propeller, TolB-like; Domain of unknown function DUF5050; Growth factor receptor cysteine-rich domain;
XP_017909766.1	325	1.998	Up	8.29e-05	S	PREDICTED: SAFB-like transcription modulator isoform X4 [Capra hircus]	1	6.11e-11	124.62	S(1)PGHMVILDQTK	3	-1.9753	10	0.615	0.638	0.652	1.33	1.2	nucleus			GO:0097159 organic cyclic compound binding; GO:1901363 heterocyclic compound binding; GO:1901265 nucleoside phosphate binding; GO:0005488 binding; GO:0003676 nucleic acid binding; GO:0000166 nucleotide binding; GO:0036094 small molecule binding;				IPR000504; IPR012677;	RNA recognition motif domain; Nucleotide-binding alpha-beta plait domain;
XP_017912853.1	24	5.316	Up	9.39e-07	S	PREDICTED: transmembrane protein 230 isoform X1 [Capra hircus]	0.967917	2.84e-96	232.01	LS(0.003)S(0.968)T(0.029)DDGYIDLQFK	2	2.5178	2	0.299	0.305	0.254	1.515	1.481	plasma membrane
XP_017894928.1	96	0.518	Down	0.0094598	S	PREDICTED: myelin basic protein isoform X2 [Capra hircus]	0.99993	0.00039307	50.117	LFS(1)RDAPGREDNTFK	4	-0.057636	1	1.677	1.308	1.221	0.695	0.684	cytoplasm			GO:0005198 structural molecule activity; GO:0019911 structural constituent of myelin sheath;	K17269
XP_017912743.1	472	0.589	Down	0.00020033	S	PREDICTED: ras and Rab interactor 2 isoform X4 [Capra hircus]	0.95378	0.00530241	74.962	NS(0.046)S(0.954)FVLPK	2	-0.21054	1	1.383	1.321	1.258	0.751	0.764	nucleus	GO:0050794 regulation of cellular process; GO:0044700 single organism signaling; GO:0051716 cellular response to stimulus; GO:0007165 signal transduction; GO:0050789 regulation of biological process; GO:0007154 cell communication; GO:0044699 single-organism process; GO:0023052 signaling; GO:0050896 response to stimulus; GO:0009987 cellular process; GO:0065007 biological regulation;						IPR000980; IPR029071; IPR003123; IPR000159;	SH2 domain; Ubiquitin-related domain; VPS9 domain; Ras-associating (RA) domain;
XP_017912743.1	343	0.642	Down	0.00042329	S	PREDICTED: ras and Rab interactor 2 isoform X4 [Capra hircus]	1	8.57e-05	71.601	QAS(1)FLEAEGGAK	3	0.89119	1	1.347	1.257	1.206	0.796	0.82	nucleus	GO:0050794 regulation of cellular process; GO:0044700 single organism signaling; GO:0051716 cellular response to stimulus; GO:0007165 signal transduction; GO:0050789 regulation of biological process; GO:0007154 cell communication; GO:0044699 single-organism process; GO:0023052 signaling; GO:0050896 response to stimulus; GO:0009987 cellular process; GO:0065007 biological regulation;						IPR000980; IPR029071; IPR003123; IPR000159;	SH2 domain; Ubiquitin-related domain; VPS9 domain; Ras-associating (RA) domain;
NP_001272624.1	27	1.93	Up	7.56e-07	S	alpha-S1-casein precursor [Capra hircus]	1	5.57e-56	182.19	HPINHQGLS(1)PEVPNENLLR	4	0.73317	41	0.64	0.667	0.646	1.277	1.24	extracellular	GO:0006810 transport; GO:0051179 localization; GO:0051234 establishment of localization;	GO:0005576 extracellular region;	GO:0005215 transporter activity;	K17281
XP_013828270.1	194	1.747	Up	0.00090038	S	PREDICTED: AN1-type zinc finger protein 2B isoform X3 [Capra hircus]	0.996243	2.34e-10	105.72	TAAPVITLQS(0.004)GLS(0.996)EDEALQR	3	-2.5965	1	0.666	0.732	0.701	1.184	1.15	extracellular			GO:0043169 cation binding; GO:0046872 metal ion binding; GO:0008270 zinc ion binding; GO:0046914 transition metal ion binding; GO:0005488 binding; GO:0043167 ion binding;				IPR000058;	Zinc finger, AN1-type;
XP_017908966.1	1259	0.547	Down	0.022485	S	PREDICTED: afadin isoform X9 [Capra hircus]	0.78341	1.24e-08	101.6	VT(0.217)RS(0.783)QEELREDAYHPER	4	0.18035	2	1.659	1.091	1.35	0.67	0.838	nucleus	GO:0050794 regulation of cellular process; GO:0044700 single organism signaling; GO:0051716 cellular response to stimulus; GO:0007165 signal transduction; GO:0050789 regulation of biological process; GO:0007154 cell communication; GO:0044699 single-organism process; GO:0023052 signaling; GO:0050896 response to stimulus; GO:0009987 cellular process; GO:0065007 biological regulation;		GO:0005515 protein binding; GO:0005488 binding;	K05702	AF6; afadin	chx04520 Adherens junction - Capra hircus (goat); chx04024 cAMP signaling pathway - Capra hircus (goat); chx04015 Rap1 signaling pathway - Capra hircus (goat); chx04670 Leukocyte transendothelial migration - Capra hircus (goat); chx04014 Ras signaling pathway - Capra hircus (goat); chx04530 Tight junction - Capra hircus (goat);	IPR002710; IPR008984; IPR029071; IPR001478; IPR000253; IPR000159;	Dilute domain; SMAD/FHA domain; Ubiquitin-related domain; PDZ domain; Forkhead-associated (FHA) domain; Ras-associating (RA) domain;
XP_017901567.1	363	2.161	Up	0.0028234	S	PREDICTED: pogo transposable element with ZNF domain isoform X4 [Capra hircus]	0.999909	2.12e-09	105.72	SLDSEPSVPSAAKPPS(1)PEK	4	-0.45606	1	0.528	0.588	0.68	1.485	1.172	nucleus			GO:0097159 organic cyclic compound binding; GO:1901363 heterocyclic compound binding; GO:0003677 DNA binding; GO:0005488 binding; GO:0043167 ion binding; GO:0003676 nucleic acid binding; GO:0043169 cation binding; GO:0046872 metal ion binding;				IPR015880; IPR009057; IPR006600; IPR004875; IPR007087;	Zinc finger, C2H2-like; Homeobox domain-like; HTH CenpB-type DNA-binding domain; DDE superfamily endonuclease domain; Zinc finger, C2H2;
XP_017901567.1	1276	3.368	Up	6.06e-05	S	PREDICTED: pogo transposable element with ZNF domain isoform X4 [Capra hircus]	0.787493	4.13e-07	72.302	SFLVASVLPGPDGNMNS(0.787)PT(0.212)R	3	1.8541	1	0.5	0.349	0.419	1.399	1.376	nucleus			GO:0097159 organic cyclic compound binding; GO:1901363 heterocyclic compound binding; GO:0003677 DNA binding; GO:0005488 binding; GO:0043167 ion binding; GO:0003676 nucleic acid binding; GO:0043169 cation binding; GO:0046872 metal ion binding;				IPR015880; IPR009057; IPR006600; IPR004875; IPR007087;	Zinc finger, C2H2-like; Homeobox domain-like; HTH CenpB-type DNA-binding domain; DDE superfamily endonuclease domain; Zinc finger, C2H2;
XP_017911837.1	498	2.957	Up	0.000183185	S	PREDICTED: rho guanine nucleotide exchange factor 7 isoform X9 [Capra hircus]	0.998501	0.00179012	64.82	EDLS(0.001)KS(0.999)PK	4	2.0919	1	0.491	0.437	0.481	1.428	1.258	nucleus	GO:0050794 regulation of cellular process; GO:0050789 regulation of biological process; GO:0010646 regulation of cell communication; GO:1902531 regulation of intracellular signal transduction; GO:0023051 regulation of signaling; GO:0048583 regulation of response to stimulus; GO:0046578 regulation of Ras protein signal transduction; GO:0035023 regulation of Rho protein signal transduction; GO:0009…		GO:0005088 Ras guanyl-nucleotide exchange factor activity; GO:0005515 protein binding; GO:0098772 molecular function regulator; GO:0005085 guanyl-nucleotide exchange factor activity; GO:0005488 binding; GO:0005089 Rho guanyl-nucleotide exchange factor activity;	K13710	ARHGEF7; Rho guanine nucleotide exchange factor 7	chx04810 Regulation of actin cytoskeleton - Capra hircus (goat);	IPR011511; IPR001452; IPR011993; IPR032409; IPR000219; IPR001849;	Variant SH3 domain; SH3 domain; PH domain-like; Rho guanine nucleotide exchange factor, coiled-coil domain; Dbl homology (DH) domain; Pleckstrin homology domain;
XP_017894421.1	101	1.582	Up	0.0027413	S	PREDICTED: CSC1-like protein 2 isoform X2 [Capra hircus]	0.866255	1.71e-07	99.238	LTSVS(0.067)S(0.866)S(0.067)VDFDQR	2	0.7751	1	0.861	0.657	0.735	1.246	1.167	plasma membrane		GO:0016020 membrane;	GO:0097159 organic cyclic compound binding; GO:1901363 heterocyclic compound binding; GO:0000166 nucleotide binding; GO:1901265 nucleoside phosphate binding; GO:0005488 binding; GO:0036094 small molecule binding;	K21989			IPR027815; IPR003864; IPR032880; IPR012677;	10TM putative phosphate transporter, cytosolic domain; Calcium-dependent channel, 7TM region, putative phosphate; Calcium permeable stress-gated cation channel 1, N-terminal transmembrane domain; Nucleotide-binding alpha-beta plait domain;
XP_017916462.1	224	2.046	Up	0.00042428	T	PREDICTED: protein FAM126B isoform X3 [Capra hircus]	0.986084	0.00567048	80.834	VEVT(0.986)PT(0.014)VPR	3	-1.1247	2	0.596	0.639	0.633	1.169	1.374	nucleus				K21844
XP_017897943.1	176	0.61	Down	0.00036407	S	PREDICTED: interferon regulatory factor 2-binding protein 2 isoform X2 [Capra hircus]	1	4.31e-06	93.226	LEEPPELNRQS(1)PNPR	3	0.3041	7	1.357	1.327	1.218	0.777	0.775	nucleus							IPR022750;	Interferon regulatory factor 2-binding protein 1 & 2, zinc finger;
XP_017897943.1	345	0.616	Down	0.000121139	S	PREDICTED: interferon regulatory factor 2-binding protein 2 isoform X2 [Capra hircus]	1	4.54e-09	107.65	RKPS(1)PEPEGEVGPPK	4	-0.61874	15	1.259	1.281	1.332	0.767	0.846	nucleus							IPR022750;	Interferon regulatory factor 2-binding protein 1 & 2, zinc finger;
XP_017914353.1	1070	1.759	Up	4.22e-07	S	PREDICTED: insulin receptor substrate 1 [Capra hircus]	1	0.0313125	55.249	VNLS(1)PNR	2	-0.9719	1	0.69	0.695	0.703	1.215	1.243	nucleus			GO:0005515 protein binding; GO:0005102 receptor binding; GO:0005488 binding; GO:0005158 insulin receptor binding; GO:0032403 protein complex binding; GO:0044877 macromolecular complex binding;	K16172	IRS1; insulin receptor substrate 1	chx04213 Longevity regulating pathway - multiple species - Capra hircus (goat); chx04923 Regulation of lipolysis in adipocytes - Capra hircus (goat); chx04152 AMPK signaling pathway - Capra hircus (goat); chx04932 Non-alcoholic fatty liver disease (NAFLD) - Capra hircus (goat); chx05206 MicroRNAs in cancer - Capra hircus (goat); chx04068 FoxO signaling pathway - Capra hircus (goat); chx04140 Auto…	IPR011993; IPR002404; IPR001849;	PH domain-like; IRS-type PTB domain; Pleckstrin homology domain;
XP_017914353.1	1138	2.38	Up	1.8e-06	S	PREDICTED: insulin receptor substrate 1 [Capra hircus]	0.976068	8.34e-28	141.36	HS(0.004)S(0.02)AS(0.976)FENVWLRPGELGGAPK	4	2.487	1	0.542	0.563	0.565	1.339	1.285	nucleus			GO:0005515 protein binding; GO:0005102 receptor binding; GO:0005488 binding; GO:0005158 insulin receptor binding; GO:0032403 protein complex binding; GO:0044877 macromolecular complex binding;	K16172	IRS1; insulin receptor substrate 1	chx04213 Longevity regulating pathway - multiple species - Capra hircus (goat); chx04923 Regulation of lipolysis in adipocytes - Capra hircus (goat); chx04152 AMPK signaling pathway - Capra hircus (goat); chx04932 Non-alcoholic fatty liver disease (NAFLD) - Capra hircus (goat); chx05206 MicroRNAs in cancer - Capra hircus (goat); chx04068 FoxO signaling pathway - Capra hircus (goat); chx04140 Auto…	IPR011993; IPR002404; IPR001849;	PH domain-like; IRS-type PTB domain; Pleckstrin homology domain;
XP_017914353.1	330	1.577	Up	0.0070555	S	PREDICTED: insulin receptor substrate 1 [Capra hircus]	0.778056	1.12e-08	68.434	AS(0.208)S(0.778)DGEGT(0.007)MS(0.007)RPASVDGSPVSPSTNR	3	-0.39176	1	0.724	0.838	0.696	1.296	1.047	nucleus			GO:0005515 protein binding; GO:0005102 receptor binding; GO:0005488 binding; GO:0005158 insulin receptor binding; GO:0032403 protein complex binding; GO:0044877 macromolecular complex binding;	K16172	IRS1; insulin receptor substrate 1	chx04213 Longevity regulating pathway - multiple species - Capra hircus (goat); chx04923 Regulation of lipolysis in adipocytes - Capra hircus (goat); chx04152 AMPK signaling pathway - Capra hircus (goat); chx04932 Non-alcoholic fatty liver disease (NAFLD) - Capra hircus (goat); chx05206 MicroRNAs in cancer - Capra hircus (goat); chx04068 FoxO signaling pathway - Capra hircus (goat); chx04140 Auto…	IPR011993; IPR002404; IPR001849;	PH domain-like; IRS-type PTB domain; Pleckstrin homology domain;
XP_017914353.1	374	3.746	Up	7.9e-05	S	PREDICTED: insulin receptor substrate 1 [Capra hircus]	0.989951	0.0173872	55.467	S(0.99)IPMPS(0.01)SR	2	-0.76019	1	0.299	0.445	0.414	1.514	1.358	nucleus			GO:0005515 protein binding; GO:0005102 receptor binding; GO:0005488 binding; GO:0005158 insulin receptor binding; GO:0032403 protein complex binding; GO:0044877 macromolecular complex binding;	K16172	IRS1; insulin receptor substrate 1	chx04213 Longevity regulating pathway - multiple species - Capra hircus (goat); chx04923 Regulation of lipolysis in adipocytes - Capra hircus (goat); chx04152 AMPK signaling pathway - Capra hircus (goat); chx04932 Non-alcoholic fatty liver disease (NAFLD) - Capra hircus (goat); chx05206 MicroRNAs in cancer - Capra hircus (goat); chx04068 FoxO signaling pathway - Capra hircus (goat); chx04140 Auto…	IPR011993; IPR002404; IPR001849;	PH domain-like; IRS-type PTB domain; Pleckstrin homology domain;
XP_017914353.1	348	1.633	Up	1.98e-05	S	PREDICTED: insulin receptor substrate 1 [Capra hircus]	0.969035	1.5e-11	84.152	ASSDGEGTMSRPASVDGS(0.008)PVS(0.969)PS(0.017)T(0.006)NR	3	-0.20972	4	0.742	0.744	0.715	1.226	1.166	nucleus			GO:0005515 protein binding; GO:0005102 receptor binding; GO:0005488 binding; GO:0005158 insulin receptor binding; GO:0032403 protein complex binding; GO:0044877 macromolecular complex binding;	K16172	IRS1; insulin receptor substrate 1	chx04213 Longevity regulating pathway - multiple species - Capra hircus (goat); chx04923 Regulation of lipolysis in adipocytes - Capra hircus (goat); chx04152 AMPK signaling pathway - Capra hircus (goat); chx04932 Non-alcoholic fatty liver disease (NAFLD) - Capra hircus (goat); chx05206 MicroRNAs in cancer - Capra hircus (goat); chx04068 FoxO signaling pathway - Capra hircus (goat); chx04140 Auto…	IPR011993; IPR002404; IPR001849;	PH domain-like; IRS-type PTB domain; Pleckstrin homology domain;
XP_017914353.1	312	2.415	Up	3.69e-05	S	PREDICTED: insulin receptor substrate 1 [Capra hircus]	0.828661	4.7e-05	77.506	TESIT(0.005)AT(0.145)S(0.829)PAS(0.02)LVGGK	3	-0.7943	1	0.622	0.525	0.506	1.344	1.343	nucleus			GO:0005515 protein binding; GO:0005102 receptor binding; GO:0005488 binding; GO:0005158 insulin receptor binding; GO:0032403 protein complex binding; GO:0044877 macromolecular complex binding;	K16172	IRS1; insulin receptor substrate 1	chx04213 Longevity regulating pathway - multiple species - Capra hircus (goat); chx04923 Regulation of lipolysis in adipocytes - Capra hircus (goat); chx04152 AMPK signaling pathway - Capra hircus (goat); chx04932 Non-alcoholic fatty liver disease (NAFLD) - Capra hircus (goat); chx05206 MicroRNAs in cancer - Capra hircus (goat); chx04068 FoxO signaling pathway - Capra hircus (goat); chx04140 Auto…	IPR011993; IPR002404; IPR001849;	PH domain-like; IRS-type PTB domain; Pleckstrin homology domain;
XP_017914353.1	629	2.563	Up	1.75e-06	S	PREDICTED: insulin receptor substrate 1 [Capra hircus]	0.908071	0.000164226	69.331	KGS(0.908)GDY(0.091)MPMS(0.001)PK	3	-1.5344	3	0.538	0.51	0.529	1.389	1.32	nucleus			GO:0005515 protein binding; GO:0005102 receptor binding; GO:0005488 binding; GO:0005158 insulin receptor binding; GO:0032403 protein complex binding; GO:0044877 macromolecular complex binding;	K16172	IRS1; insulin receptor substrate 1	chx04213 Longevity regulating pathway - multiple species - Capra hircus (goat); chx04923 Regulation of lipolysis in adipocytes - Capra hircus (goat); chx04152 AMPK signaling pathway - Capra hircus (goat); chx04932 Non-alcoholic fatty liver disease (NAFLD) - Capra hircus (goat); chx05206 MicroRNAs in cancer - Capra hircus (goat); chx04068 FoxO signaling pathway - Capra hircus (goat); chx04140 Auto…	IPR011993; IPR002404; IPR001849;	PH domain-like; IRS-type PTB domain; Pleckstrin homology domain;
XP_017901151.1	287	0.396	Down	1.59e-06	S	PREDICTED: nexilin isoform X6 [Capra hircus]	0.994027	2.22e-09	117.2	T(0.003)IS(0.994)QES(0.003)LIPGK	2	-0.78483	9	1.582	1.551	1.513	0.582	0.627	cytoplasm			GO:0005515 protein binding; GO:0005488 binding;				IPR007110; IPR013783; IPR003599; IPR013098;	Immunoglobulin-like domain; Immunoglobulin-like fold; Immunoglobulin subtype; Immunoglobulin I-set;
XP_017901151.1	148	0.585	Down	1.67e-06	S	PREDICTED: nexilin isoform X6 [Capra hircus]	0.999982	6.47e-06	89.859	CLS(1)LVMDDEPESEAKK	3	-1.5382	2	1.335	1.329	1.305	0.751	0.782	cytoplasm			GO:0005515 protein binding; GO:0005488 binding;				IPR007110; IPR013783; IPR003599; IPR013098;	Immunoglobulin-like domain; Immunoglobulin-like fold; Immunoglobulin subtype; Immunoglobulin I-set;
XP_017901151.1	16	0.246	Down	1.51e-06	S	PREDICTED: nexilin isoform X6 [Capra hircus]	1	7.16e-07	96.504	AEIKEMLAS(1)DDEEEVSSK	4	-1.4539	2	1.83	1.733	1.805	0.451	0.399	cytoplasm			GO:0005515 protein binding; GO:0005488 binding;				IPR007110; IPR013783; IPR003599; IPR013098;	Immunoglobulin-like domain; Immunoglobulin-like fold; Immunoglobulin subtype; Immunoglobulin I-set;
XP_017901151.1	290	0.558	Down	0.0048824	S	PREDICTED: nexilin isoform X6 [Capra hircus]	0.989227	0.00232149	50.827	T(0.206)IS(0.805)QES(0.989)LIPGK	3	0.40682	2	1.43	1.341	1.288	0.747	0.751	cytoplasm			GO:0005515 protein binding; GO:0005488 binding;				IPR007110; IPR013783; IPR003599; IPR013098;	Immunoglobulin-like domain; Immunoglobulin-like fold; Immunoglobulin subtype; Immunoglobulin I-set;
XP_017903205.1	214	1.648	Up	2.01e-05	Y	PREDICTED: fibronectin type III domain-containing protein 3B isoform X2 [Capra hircus]	0.950069	0.000623067	86.772	LNS(0.049)PPSSVY(0.95)K	2	-1.1872	5	0.745	0.71	0.733	1.207	1.169	cytoplasm,nucleus			GO:0005515 protein binding; GO:0005488 binding;				IPR013783; IPR003961;	Immunoglobulin-like fold; Fibronectin type III;
XP_017903205.1	208	2.028	Up	3.36e-06	S	PREDICTED: fibronectin type III domain-containing protein 3B isoform X2 [Capra hircus]	0.998973	0.000222816	83.204	LNS(0.999)PPS(0.001)SVYK	3	-0.86475	8	0.641	0.626	0.617	1.253	1.254	cytoplasm,nucleus			GO:0005515 protein binding; GO:0005488 binding;				IPR013783; IPR003961;	Immunoglobulin-like fold; Fibronectin type III;
XP_017895580.1	4	0.556	Down	0.024425	S	PREDICTED: hemoglobin subunit alpha-1 [Capra hircus]	1	0.0610897	46.001	VLS(1)AADK	2	-1.0936	1	1.408	1.488	1.172	0.738	0.782	cytoplasm	GO:0015671 oxygen transport; GO:0006810 transport; GO:0015669 gas transport; GO:1902578 single-organism localization; GO:0044699 single-organism process; GO:0051179 localization; GO:0051234 establishment of localization; GO:0044765 single-organism transport;	GO:0044464 cell part; GO:0005622 intracellular; GO:0005833 hemoglobin complex; GO:0005737 cytoplasm; GO:0032991 macromolecular complex; GO:0044424 intracellular part; GO:0044445 cytosolic part; GO:0043234 protein complex; GO:0005623 cell; GO:0005829 cytosol; GO:0044444 cytoplasmic part;	GO:0097159 organic cyclic compound binding; GO:1901363 heterocyclic compound binding; GO:0020037 heme binding; GO:0005506 iron ion binding; GO:0046914 transition metal ion binding; GO:0019825 oxygen binding; GO:0005488 binding; GO:0043167 ion binding; GO:0046872 metal ion binding; GO:0043169 cation binding; GO:0046906 tetrapyrrole binding;	K13822	HBA; hemoglobin subunit alpha	chx05143 African trypanosomiasis - Capra hircus (goat); chx05144 Malaria - Capra hircus (goat);	IPR009050; IPR000971; IPR012292;	Globin-like; Globin; Globin/Protoglobin;
XP_017895580.1	9	0.19	Down	4.63e-07	S	PREDICTED: hemoglobin subunit alpha-1 [Capra hircus]	1	3.04e-07	109.83	VLSAADKS(1)NVK	4	0.23812	6	1.846	1.947	1.901	0.374	0.344	cytoplasm	GO:0015671 oxygen transport; GO:0006810 transport; GO:0015669 gas transport; GO:1902578 single-organism localization; GO:0044699 single-organism process; GO:0051179 localization; GO:0051234 establishment of localization; GO:0044765 single-organism transport;	GO:0044464 cell part; GO:0005622 intracellular; GO:0005833 hemoglobin complex; GO:0005737 cytoplasm; GO:0032991 macromolecular complex; GO:0044424 intracellular part; GO:0044445 cytosolic part; GO:0043234 protein complex; GO:0005623 cell; GO:0005829 cytosol; GO:0044444 cytoplasmic part;	GO:0097159 organic cyclic compound binding; GO:1901363 heterocyclic compound binding; GO:0020037 heme binding; GO:0005506 iron ion binding; GO:0046914 transition metal ion binding; GO:0019825 oxygen binding; GO:0005488 binding; GO:0043167 ion binding; GO:0046872 metal ion binding; GO:0043169 cation binding; GO:0046906 tetrapyrrole binding;	K13822	HBA; hemoglobin subunit alpha	chx05143 African trypanosomiasis - Capra hircus (goat); chx05144 Malaria - Capra hircus (goat);	IPR009050; IPR000971; IPR012292;	Globin-like; Globin; Globin/Protoglobin;
XP_017895580.1	20	0.409	Down	2.14e-05	S	PREDICTED: hemoglobin subunit alpha-1 [Capra hircus]	0.999921	3.63e-06	93.215	VGS(1)NAGAYGTEALER	2	-1.2401	5	1.462	1.557	1.565	0.665	0.623	cytoplasm	GO:0015671 oxygen transport; GO:0006810 transport; GO:0015669 gas transport; GO:1902578 single-organism localization; GO:0044699 single-organism process; GO:0051179 localization; GO:0051234 establishment of localization; GO:0044765 single-organism transport;	GO:0044464 cell part; GO:0005622 intracellular; GO:0005833 hemoglobin complex; GO:0005737 cytoplasm; GO:0032991 macromolecular complex; GO:0044424 intracellular part; GO:0044445 cytosolic part; GO:0043234 protein complex; GO:0005623 cell; GO:0005829 cytosol; GO:0044444 cytoplasmic part;	GO:0097159 organic cyclic compound binding; GO:1901363 heterocyclic compound binding; GO:0020037 heme binding; GO:0005506 iron ion binding; GO:0046914 transition metal ion binding; GO:0019825 oxygen binding; GO:0005488 binding; GO:0043167 ion binding; GO:0046872 metal ion binding; GO:0043169 cation binding; GO:0046906 tetrapyrrole binding;	K13822	HBA; hemoglobin subunit alpha	chx05143 African trypanosomiasis - Capra hircus (goat); chx05144 Malaria - Capra hircus (goat);	IPR009050; IPR000971; IPR012292;	Globin-like; Globin; Globin/Protoglobin;
XP_017895580.1	82	0.311	Down	0.0054361	S	PREDICTED: hemoglobin subunit alpha-1 [Capra hircus]	0.954268	1.88e-21	136.57	AVGHLDDLPGT(0.045)LS(0.954)DLS(0.001)DLHAHK	5	-1.698	2	1.548	1.632	1.832	0.527	0.495	cytoplasm	GO:0015671 oxygen transport; GO:0006810 transport; GO:0015669 gas transport; GO:1902578 single-organism localization; GO:0044699 single-organism process; GO:0051179 localization; GO:0051234 establishment of localization; GO:0044765 single-organism transport;	GO:0044464 cell part; GO:0005622 intracellular; GO:0005833 hemoglobin complex; GO:0005737 cytoplasm; GO:0032991 macromolecular complex; GO:0044424 intracellular part; GO:0044445 cytosolic part; GO:0043234 protein complex; GO:0005623 cell; GO:0005829 cytosol; GO:0044444 cytoplasmic part;	GO:0097159 organic cyclic compound binding; GO:1901363 heterocyclic compound binding; GO:0020037 heme binding; GO:0005506 iron ion binding; GO:0046914 transition metal ion binding; GO:0019825 oxygen binding; GO:0005488 binding; GO:0043167 ion binding; GO:0046872 metal ion binding; GO:0043169 cation binding; GO:0046906 tetrapyrrole binding;	K13822	HBA; hemoglobin subunit alpha	chx05143 African trypanosomiasis - Capra hircus (goat); chx05144 Malaria - Capra hircus (goat);	IPR009050; IPR000971; IPR012292;	Globin-like; Globin; Globin/Protoglobin;
XP_013829047.1	366	1.934	Up	0.00095887	S	PREDICTED: RNA-binding protein 6 isoform X3 [Capra hircus]	1	0.0150301	43.68	KEES(1)PPPPK	3	1.4037	1	0.703	0.698	0.553	1.347	1.258	nucleus			GO:0097159 organic cyclic compound binding; GO:1901363 heterocyclic compound binding; GO:0003723 RNA binding; GO:1901265 nucleoside phosphate binding; GO:0005488 binding; GO:0003676 nucleic acid binding; GO:0000166 nucleotide binding; GO:0036094 small molecule binding;				IPR000504; IPR012677; IPR000467; IPR034125;	RNA recognition motif domain; Nucleotide-binding alpha-beta plait domain; G-patch domain; RBM6, RNA recognition motif 2;
XP_017897383.1	330	0.508	Down	0.00094186	S	PREDICTED: sorbin and SH3 domain-containing protein 2 isoform X7 [Capra hircus]	0.997211	7.41e-06	68.445	SSILQHERPAS(0.997)LY(0.002)QSSIDR	4	0.54793	1	1.37	1.419	1.433	0.837	0.573	nucleus			GO:0005515 protein binding; GO:0005488 binding;				IPR001452; IPR003127;	SH3 domain; SoHo domain;
XP_017906345.1	306	0.531	Down	0.024361	S	PREDICTED: dual specificity mitogen-activated protein kinase kinase 2 [Capra hircus]	0.999999	5.18e-06	88.548	PRPPGRPIS(1)GHGMDSR	4	0.39647	2	1.389	1.382	1.377	0.939	0.648	mitochondria	GO:0016310 phosphorylation; GO:0044267 cellular protein metabolic process; GO:0044238 primary metabolic process; GO:0044237 cellular metabolic process; GO:0006796 phosphate-containing compound metabolic process; GO:0071704 organic substance metabolic process; GO:0008152 metabolic process; GO:0006468 protein phosphorylation; GO:0006793 phosphorus metabolic process; GO:0044260 cellular macromolecul…		GO:0005524 ATP binding; GO:1901265 nucleoside phosphate binding; GO:0016773 phosphotransferase activity, alcohol group as acceptor; GO:0001882 nucleoside binding; GO:0043167 ion binding; GO:0004672 protein kinase activity; GO:0000166 nucleotide binding; GO:0097159 organic cyclic compound binding; GO:1901363 heterocyclic compound binding; GO:0032549 ribonucleoside binding; GO:0097367 carbohydrate …	K04369	MAP2K2; mitogen-activated protein kinase kinase 2 [EC:2.7.12.2]	chx05215 Prostate cancer - Capra hircus (goat); chx04912 GnRH signaling pathway - Capra hircus (goat); chx04014 Ras signaling pathway - Capra hircus (goat); chx05211 Renal cell carcinoma - Capra hircus (goat); chx04270 Vascular smooth muscle contraction - Capra hircus (goat); chx04010 MAPK signaling pathway - Capra hircus (goat); chx05219 Bladder cancer - Capra hircus (goat); chx04910 Insulin sig…	IPR000719; IPR011009;	Protein kinase domain; Protein kinase-like domain;
XP_017920947.1	34	2.202	Up	9.66e-05	S	PREDICTED: rho GDP-dissociation inhibitor 1 [Capra hircus]	1	9.74e-27	140.45	S(1)IQEIQELDKDDESLRK	4	0.16559	1	0.607	0.625	0.542	1.333	1.228	cytoplasm		GO:0044424 intracellular part; GO:0005623 cell; GO:0044464 cell part; GO:0005622 intracellular; GO:0005737 cytoplasm;	GO:0005094 Rho GDP-dissociation inhibitor activity; GO:0098772 molecular function regulator; GO:0030234 enzyme regulator activity; GO:0060589 nucleoside-triphosphatase regulator activity; GO:0005092 GDP-dissociation inhibitor activity; GO:0030695 GTPase regulator activity;	K12462	ARHGDI; Rho GDP-dissociation inhibitor	chx04722 Neurotrophin signaling pathway - Capra hircus (goat); chx04962 Vasopressin-regulated water reabsorption - Capra hircus (goat);	IPR014756; IPR024792;	Immunoglobulin E-set; Rho GDP-dissociation inhibitor domain;
XP_017921781.1	496	1.692	Up	0.0007797	Y	PREDICTED: cTAGE family member 5 isoform X12 [Capra hircus]	0.832419	7.63e-05	54.834	EHSPY(0.832)GPS(0.013)PLGRPS(0.154)PEMR	3	-0.63401	1	0.722	0.62	0.802	1.187	1.22	endoplasmic reticulum
XP_017921781.1	624	1.527	Up	0.00096463	S	PREDICTED: cTAGE family member 5 isoform X12 [Capra hircus]	0.997226	9.6e-08	74.876	S(0.001)FNMPS(0.997)LDKT(0.002)DGGVSSEMESSR	3	-0.88548	1	0.792	0.758	0.757	1.161	1.103	endoplasmic reticulum
XP_017921781.1	513	4.66	Up	5.01e-07	S	PREDICTED: cTAGE family member 5 isoform X12 [Capra hircus]	0.999968	3.29e-08	99.711	AFLS(1)PPTLLEGPLR	3	-0.17952	11	0.306	0.345	0.311	1.527	1.457	endoplasmic reticulum
XP_017917087.1	774	3.528	Up	1.82e-05	S	PREDICTED: protein FAM160A1 isoform X1 [Capra hircus]	0.950945	4.14e-09	112.42	DLS(0.049)S(0.951)PDALLVAK	2	-2.874	4	0.442	0.405	0.373	1.475	1.361	cytoplasm
XP_017917087.1	16	2.72	Up	3.28e-07	S	PREDICTED: protein FAM160A1 isoform X1 [Capra hircus]	0.999999	1.12e-05	83.395	AVS(1)LQGVDPETCMIVFK	3	-0.74507	2	0.499	0.517	0.489	1.391	1.349	cytoplasm
XP_017905811.1	690	1.527	Up	0.00027667	S	PREDICTED: catenin alpha-1 [Capra hircus]	1	4.06e-06	88.561	IAEQVAS(1)FQEEK	2	1.1257	2	0.82	0.774	0.712	1.149	1.184	nucleus	GO:0007155 cell adhesion; GO:0022610 biological adhesion;		GO:0051015 actin filament binding; GO:0050839 cell adhesion molecule binding; GO:0008092 cytoskeletal protein binding; GO:0005488 binding; GO:0045296 cadherin binding; GO:0044877 macromolecular complex binding; GO:0003779 actin binding; GO:0005515 protein binding; GO:0032403 protein complex binding;	K05691	CTNNA; catenin alpha	chx05100 Bacterial invasion of epithelial cells - Capra hircus (goat); chx04520 Adherens junction - Capra hircus (goat); chx04670 Leukocyte transendothelial migration - Capra hircus (goat); chx05213 Endometrial cancer - Capra hircus (goat); chx05412 Arrhythmogenic right ventricular cardiomyopathy (ARVC) - Capra hircus (goat); chx05200 Pathways in cancer - Capra hircus (goat); chx04390 Hippo signa…
NP_001272555.1	59	2.502	Up	3.97e-06	S	glycosylation-dependent cell adhesion molecule 1 precursor [Capra hircus]	0.992682	3.28e-08	105.06	EPS(0.007)IS(0.993)REDLIS(0.001)KEPNVIR	2	-0.45843	17	0.541	0.521	0.545	1.373	1.288	extracellular				K06815	GLYCAM1; glycosylation dependent cell adhesion molecule 1	chx04514 Cell adhesion molecules (CAMs) - Capra hircus (goat);
NP_001272555.1	57	2.437	Up	0.0461	S	glycosylation-dependent cell adhesion molecule 1 precursor [Capra hircus]	0.844776	0.00140774	51.03	EPS(0.845)IS(0.155)REDLISK	3	0.5433	8	0.532	0.576	0.526	1.179	1.673	extracellular				K06815	GLYCAM1; glycosylation dependent cell adhesion molecule 1	chx04514 Cell adhesion molecules (CAMs) - Capra hircus (goat);
XP_017920206.1	159	1.673	Up	0.0040562	S	PREDICTED: nuclear receptor corepressor 1 isoform X16 [Capra hircus]	0.819419	4.5e-09	83.236	HEAPS(0.166)S(0.819)PIS(0.015)GQPCGDDQNASPSK	3	0.50941	1	0.596	0.744	0.816	1.104	1.263	nucleus			GO:0097159 organic cyclic compound binding; GO:1901363 heterocyclic compound binding; GO:0003677 DNA binding; GO:0005488 binding; GO:0003676 nucleic acid binding;	K04650	NCOR1; nuclear receptor co-repressor 1	chx01522 Endocrine resistance - Capra hircus (goat); chx04919 Thyroid hormone signaling pathway - Capra hircus (goat); chx05202 Transcriptional misregulation in cancer - Capra hircus (goat);	IPR001005; IPR031557; IPR009057; IPR017884;	SANT/Myb domain; N-CoR, GPS2-interacting domain; Homeobox domain-like; SANT domain;
XP_017920206.1	1488	1.556	Up	0.00080497	S	PREDICTED: nuclear receptor corepressor 1 isoform X16 [Capra hircus]	0.936585	2.43e-08	103.01	AQLS(0.937)PGIY(0.063)EDT(0.001)SAR	2	0.077737	1	0.78	0.743	0.754	1.27	1.126	nucleus			GO:0097159 organic cyclic compound binding; GO:1901363 heterocyclic compound binding; GO:0003677 DNA binding; GO:0005488 binding; GO:0003676 nucleic acid binding;	K04650	NCOR1; nuclear receptor co-repressor 1	chx01522 Endocrine resistance - Capra hircus (goat); chx04919 Thyroid hormone signaling pathway - Capra hircus (goat); chx05202 Transcriptional misregulation in cancer - Capra hircus (goat);	IPR001005; IPR031557; IPR009057; IPR017884;	SANT/Myb domain; N-CoR, GPS2-interacting domain; Homeobox domain-like; SANT domain;
XP_005679357.2	5	0.5	Down	1.95e-05	S	PREDICTED: metalloreductase STEAP4 isoform X2 [Capra hircus]	0.812436	5.41e-09	106.44	IS(0.812)T(0.188)DAFPLTMHSSEK	3	0.6325	3	1.433	1.369	1.443	0.671	0.718	plasma membrane				K19876			IPR028939; IPR016040; IPR013130;	Pyrroline-5-carboxylate reductase, catalytic, N-terminal; NAD(P)-binding domain; Ferric reductase transmembrane component-like domain;
XP_017906330.1	111	1.53	Up	2.41e-05	S	PREDICTED: tight junction protein ZO-3 isoform X2 [Capra hircus]	1	1.73e-27	150.63	VTSAPGHQDS(1)DEEDRLRR	4	-0.62083	24	0.76	0.783	0.757	1.183	1.197	nucleus		GO:0070160 occluding junction; GO:0005911 cell-cell junction; GO:0005923 bicellular tight junction; GO:0030054 cell junction; GO:0043296 apical junction complex;	GO:0005515 protein binding; GO:0005488 binding;	K06097	TJP3; tight junction protein 3	chx04530 Tight junction - Capra hircus (goat);	IPR011511; IPR001452; IPR008144; IPR027417; IPR008145; IPR001478;	Variant SH3 domain; SH3 domain; Guanylate kinase-like domain; P-loop containing nucleoside triphosphate hydrolase; Guanylate kinase/L-type calcium channel beta subunit; PDZ domain;
XP_017906330.1	585	2.704	Up	1.33e-06	S	PREDICTED: tight junction protein ZO-3 isoform X2 [Capra hircus]	0.998667	0.000164484	83.087	S(0.999)REDLS(0.001)ALTK	3	0.63413	2	0.475	0.532	0.504	1.338	1.358	nucleus		GO:0070160 occluding junction; GO:0005911 cell-cell junction; GO:0005923 bicellular tight junction; GO:0030054 cell junction; GO:0043296 apical junction complex;	GO:0005515 protein binding; GO:0005488 binding;	K06097	TJP3; tight junction protein 3	chx04530 Tight junction - Capra hircus (goat);	IPR011511; IPR001452; IPR008144; IPR027417; IPR008145; IPR001478;	Variant SH3 domain; SH3 domain; Guanylate kinase-like domain; P-loop containing nucleoside triphosphate hydrolase; Guanylate kinase/L-type calcium channel beta subunit; PDZ domain;
XP_017906330.1	202	2.325	Up	3.6e-05	S	PREDICTED: tight junction protein ZO-3 isoform X2 [Capra hircus]	1	4.34e-06	104.7	KRES(1)DDFGVK	4	1.2116	2	0.589	0.551	0.561	1.387	1.288	nucleus		GO:0070160 occluding junction; GO:0005911 cell-cell junction; GO:0005923 bicellular tight junction; GO:0030054 cell junction; GO:0043296 apical junction complex;	GO:0005515 protein binding; GO:0005488 binding;	K06097	TJP3; tight junction protein 3	chx04530 Tight junction - Capra hircus (goat);	IPR011511; IPR001452; IPR008144; IPR027417; IPR008145; IPR001478;	Variant SH3 domain; SH3 domain; Guanylate kinase-like domain; P-loop containing nucleoside triphosphate hydrolase; Guanylate kinase/L-type calcium channel beta subunit; PDZ domain;
XP_017906330.1	157	2.274	Up	0.00012488	S	PREDICTED: tight junction protein ZO-3 isoform X2 [Capra hircus]	0.784875	0.0010712	86.463	SWAS(0.785)S(0.215)HGCR	2	1.1626	1	0.537	0.586	0.604	1.368	1.342	nucleus		GO:0070160 occluding junction; GO:0005911 cell-cell junction; GO:0005923 bicellular tight junction; GO:0030054 cell junction; GO:0043296 apical junction complex;	GO:0005515 protein binding; GO:0005488 binding;	K06097	TJP3; tight junction protein 3	chx04530 Tight junction - Capra hircus (goat);	IPR011511; IPR001452; IPR008144; IPR027417; IPR008145; IPR001478;	Variant SH3 domain; SH3 domain; Guanylate kinase-like domain; P-loop containing nucleoside triphosphate hydrolase; Guanylate kinase/L-type calcium channel beta subunit; PDZ domain;
XP_017907533.1	727	1.786	Up	9.68e-07	S	PREDICTED: KN motif and ankyrin repeat domain-containing protein 1 isoform X3 [Capra hircus]	0.860129	3.74e-10	111.77	S(0.14)AS(0.86)LEELRHPDFLK	4	-1.0122	1	0.699	0.685	0.683	1.246	1.207	nucleus			GO:0005515 protein binding; GO:0005488 binding;				IPR020683;	Ankyrin repeat-containing domain;
XP_017907533.1	166	0.565	Down	9.56e-05	Y	PREDICTED: KN motif and ankyrin repeat domain-containing protein 1 isoform X3 [Capra hircus]	0.993862	7.37e-32	161.14	S(0.003)Y(0.994)S(0.003)AGNASQLEQLSR	2	1.0321	1	1.304	1.325	1.401	0.802	0.741	nucleus			GO:0005515 protein binding; GO:0005488 binding;				IPR020683;	Ankyrin repeat-containing domain;
XP_017909558.1	470	1.734	Up	3.96e-05	S	PREDICTED: pleckstrin homology domain-containing family G member 3 isoform X2 [Capra hircus]	0.999801	6.06e-05	78.441	HAGS(1)VGTLLDFGQPR	3	-1.1493	2	0.709	0.721	0.68	1.186	1.208	nucleus	GO:0050794 regulation of cellular process; GO:0050789 regulation of biological process; GO:0010646 regulation of cell communication; GO:1902531 regulation of intracellular signal transduction; GO:0023051 regulation of signaling; GO:0048583 regulation of response to stimulus; GO:0046578 regulation of Ras protein signal transduction; GO:0035023 regulation of Rho protein signal transduction; GO:0009…		GO:0005088 Ras guanyl-nucleotide exchange factor activity; GO:0098772 molecular function regulator; GO:0005085 guanyl-nucleotide exchange factor activity; GO:0005089 Rho guanyl-nucleotide exchange factor activity;				IPR011993; IPR000219; IPR001849;	PH domain-like; Dbl homology (DH) domain; Pleckstrin homology domain;
XP_017909558.1	955	1.808	Up	0.0048976	S	PREDICTED: pleckstrin homology domain-containing family G member 3 isoform X2 [Capra hircus]	0.965806	0.025755	51.066	S(0.966)PT(0.034)HLAR	2	0.038648	2	0.575	0.644	0.826	1.353	1.141	nucleus	GO:0050794 regulation of cellular process; GO:0050789 regulation of biological process; GO:0010646 regulation of cell communication; GO:1902531 regulation of intracellular signal transduction; GO:0023051 regulation of signaling; GO:0048583 regulation of response to stimulus; GO:0046578 regulation of Ras protein signal transduction; GO:0035023 regulation of Rho protein signal transduction; GO:0009…		GO:0005088 Ras guanyl-nucleotide exchange factor activity; GO:0098772 molecular function regulator; GO:0005085 guanyl-nucleotide exchange factor activity; GO:0005089 Rho guanyl-nucleotide exchange factor activity;				IPR011993; IPR000219; IPR001849;	PH domain-like; Dbl homology (DH) domain; Pleckstrin homology domain;
XP_017909558.1	701	2.774	Up	4.27e-06	S	PREDICTED: pleckstrin homology domain-containing family G member 3 isoform X2 [Capra hircus]	0.774286	0.00018155	83.087	RS(0.226)S(0.774)LALEEGK	2	-0.27747	2	0.519	0.477	0.485	1.321	1.416	nucleus	GO:0050794 regulation of cellular process; GO:0050789 regulation of biological process; GO:0010646 regulation of cell communication; GO:1902531 regulation of intracellular signal transduction; GO:0023051 regulation of signaling; GO:0048583 regulation of response to stimulus; GO:0046578 regulation of Ras protein signal transduction; GO:0035023 regulation of Rho protein signal transduction; GO:0009…		GO:0005088 Ras guanyl-nucleotide exchange factor activity; GO:0098772 molecular function regulator; GO:0005085 guanyl-nucleotide exchange factor activity; GO:0005089 Rho guanyl-nucleotide exchange factor activity;				IPR011993; IPR000219; IPR001849;	PH domain-like; Dbl homology (DH) domain; Pleckstrin homology domain;
XP_017909558.1	1108	2.011	Up	2.31e-06	S	PREDICTED: pleckstrin homology domain-containing family G member 3 isoform X2 [Capra hircus]	0.999351	0.000191642	78.674	S(0.999)PFDT(0.001)ETFNWPDVR	2	-3.7628	1	0.639	0.613	0.644	1.266	1.245	nucleus	GO:0050794 regulation of cellular process; GO:0050789 regulation of biological process; GO:0010646 regulation of cell communication; GO:1902531 regulation of intracellular signal transduction; GO:0023051 regulation of signaling; GO:0048583 regulation of response to stimulus; GO:0046578 regulation of Ras protein signal transduction; GO:0035023 regulation of Rho protein signal transduction; GO:0009…		GO:0005088 Ras guanyl-nucleotide exchange factor activity; GO:0098772 molecular function regulator; GO:0005085 guanyl-nucleotide exchange factor activity; GO:0005089 Rho guanyl-nucleotide exchange factor activity;				IPR011993; IPR000219; IPR001849;	PH domain-like; Dbl homology (DH) domain; Pleckstrin homology domain;
XP_017909558.1	76	4.045	Up	3.58e-06	S	PREDICTED: pleckstrin homology domain-containing family G member 3 isoform X2 [Capra hircus]	0.998548	0.00077948	99.568	GS(0.001)LS(0.999)PFSK	3	-0.24895	2	0.333	0.404	0.349	1.517	1.415	nucleus	GO:0050794 regulation of cellular process; GO:0050789 regulation of biological process; GO:0010646 regulation of cell communication; GO:1902531 regulation of intracellular signal transduction; GO:0023051 regulation of signaling; GO:0048583 regulation of response to stimulus; GO:0046578 regulation of Ras protein signal transduction; GO:0035023 regulation of Rho protein signal transduction; GO:0009…		GO:0005088 Ras guanyl-nucleotide exchange factor activity; GO:0098772 molecular function regulator; GO:0005085 guanyl-nucleotide exchange factor activity; GO:0005089 Rho guanyl-nucleotide exchange factor activity;				IPR011993; IPR000219; IPR001849;	PH domain-like; Dbl homology (DH) domain; Pleckstrin homology domain;
XP_017909558.1	823	1.871	Up	4.86e-06	S	PREDICTED: pleckstrin homology domain-containing family G member 3 isoform X2 [Capra hircus]	0.998614	0.000335563	89.266	RES(0.999)LS(0.001)FIPK	3	1.4535	3	0.699	0.655	0.646	1.268	1.224	nucleus	GO:0050794 regulation of cellular process; GO:0050789 regulation of biological process; GO:0010646 regulation of cell communication; GO:1902531 regulation of intracellular signal transduction; GO:0023051 regulation of signaling; GO:0048583 regulation of response to stimulus; GO:0046578 regulation of Ras protein signal transduction; GO:0035023 regulation of Rho protein signal transduction; GO:0009…		GO:0005088 Ras guanyl-nucleotide exchange factor activity; GO:0098772 molecular function regulator; GO:0005085 guanyl-nucleotide exchange factor activity; GO:0005089 Rho guanyl-nucleotide exchange factor activity;				IPR011993; IPR000219; IPR001849;	PH domain-like; Dbl homology (DH) domain; Pleckstrin homology domain;
XP_017909558.1	1151	1.64	Up	2.01e-05	S	PREDICTED: pleckstrin homology domain-containing family G member 3 isoform X2 [Capra hircus]	0.999999	7.47e-05	69.361	S(1)LPENMREPQLAPSSR	3	-1.9791	2	0.764	0.707	0.724	1.209	1.178	nucleus	GO:0050794 regulation of cellular process; GO:0050789 regulation of biological process; GO:0010646 regulation of cell communication; GO:1902531 regulation of intracellular signal transduction; GO:0023051 regulation of signaling; GO:0048583 regulation of response to stimulus; GO:0046578 regulation of Ras protein signal transduction; GO:0035023 regulation of Rho protein signal transduction; GO:0009…		GO:0005088 Ras guanyl-nucleotide exchange factor activity; GO:0098772 molecular function regulator; GO:0005085 guanyl-nucleotide exchange factor activity; GO:0005089 Rho guanyl-nucleotide exchange factor activity;				IPR011993; IPR000219; IPR001849;	PH domain-like; Dbl homology (DH) domain; Pleckstrin homology domain;
XP_017905981.1	314	2.611	Up	0.00019759	S	PREDICTED: mediator of RNA polymerase II transcription subunit 16 [Capra hircus]	1	2.65e-09	105.32	EGLPVNNIFQQLS(1)PAVGDK	3	2.3118	1	0.447	0.571	0.535	1.453	1.32	nucleus			GO:0005515 protein binding; GO:0003824 catalytic activity; GO:0005488 binding;	K15159	MED16; mediator of RNA polymerase II transcription subunit 16	chx04919 Thyroid hormone signaling pathway - Capra hircus (goat);	IPR017986; IPR011041; IPR015943;	WD40-repeat-containing domain; Soluble quinoprotein glucose/sorbosone dehydrogenase; WD40/YVTN repeat-like-containing domain;
XP_017905873.1	791	1.564	Up	0.00022145	S	PREDICTED: protein Jade-2 isoform X3 [Capra hircus]	0.999715	2.95e-05	53.359	S(1)PGARPDAGTGPPSAVAERPK	4	-1.4919	2	0.754	0.802	0.712	1.199	1.14	nucleus			GO:0043169 cation binding; GO:0046872 metal ion binding; GO:0005515 protein binding; GO:0008270 zinc ion binding; GO:0046914 transition metal ion binding; GO:0005488 binding; GO:0043167 ion binding;				IPR013083; IPR001965; IPR011011; IPR019787; IPR019542;	Zinc finger, RING/FYVE/PHD-type; Zinc finger, PHD-type; Zinc finger, FYVE/PHD-type; Zinc finger, PHD-finger; Enhancer of polycomb-like, N-terminal;
XP_017912036.1	447	1.629	Up	0.00028446	S	PREDICTED: exportin-4 isoform X3 [Capra hircus]	0.992291	4.09e-26	139.44	QQQQLLAS(0.992)PT(0.008)SGSADSK	3	-0.20408	2	0.788	0.751	0.668	1.221	1.167	nucleus			GO:0005488 binding;				IPR014877; IPR011989; IPR016024;	CRM1 C-terminal domain; Armadillo-like helical; Armadillo-type fold;
XP_017916786.1	1284	1.776	Up	0.00129887	S	PREDICTED: histone-lysine N-methyltransferase SETD1B [Capra hircus]	1	0.00502207	54.09	LLS(1)PEPPAGEK	2	1.048	3	0.78	0.658	0.637	1.143	1.315	nucleus			GO:0097159 organic cyclic compound binding; GO:1901363 heterocyclic compound binding; GO:1901265 nucleoside phosphate binding; GO:0005488 binding; GO:0003676 nucleic acid binding; GO:0005515 protein binding; GO:0000166 nucleotide binding; GO:0036094 small molecule binding;	K11422	SETD1; histone-lysine N-methyltransferase SETD1 [EC:2.1.1.43]	chx00310 Lysine degradation - Capra hircus (goat);	IPR024657; IPR001214; IPR000504; IPR012677; IPR003616;	COMPASS complex Set1 subunit, N-SET domain; SET domain; RNA recognition motif domain; Nucleotide-binding alpha-beta plait domain; Post-SET domain;
XP_017914534.1	533	0.582	Down	2.91e-06	Y	PREDICTED: palmitoyltransferase ZDHHC5 [Capra hircus]	0.98428	0.000584614	62.077	EPS(0.013)PVRY(0.984)DNLS(0.002)R	2	-0.3009	1	1.325	1.337	1.316	0.746	0.767	plasma membrane				K20030			IPR001594;	Palmitoyltransferase, DHHC domain;
XP_017914534.1	425	1.812	Up	0.000124723	S	PREDICTED: palmitoyltransferase ZDHHC5 [Capra hircus]	0.932214	0.000959392	60.937	GFPFDPLS(0.006)S(0.062)GS(0.932)R	2	-2.3728	1	0.705	0.629	0.711	1.222	1.196	plasma membrane				K20030			IPR001594;	Palmitoyltransferase, DHHC domain;
XP_017908534.1	394	1.577	Up	0.00070133	S	PREDICTED: histone deacetylase 2 [Capra hircus]	1	4.01e-22	89.742	MLPHAPGVQMQAIPEDAVHEDS(1)GDEDGEDPDKR	5	0.7714	5	0.695	0.732	0.823	1.198	1.218	cytoplasm	GO:0016043 cellular component organization; GO:0016570 histone modification; GO:0044267 cellular protein metabolic process; GO:0044238 primary metabolic process; GO:0044237 cellular metabolic process; GO:0071704 organic substance metabolic process; GO:0008152 metabolic process; GO:0051276 chromosome organization; GO:0035601 protein deacylation; GO:0006996 organelle organization; GO:0044260 cellul…		GO:0004407 histone deacetylase activity; GO:0019213 deacetylase activity; GO:0016787 hydrolase activity; GO:0016811 hydrolase activity, acting on carbon-nitrogen (but not peptide) bonds, in linear amides; GO:0033558 protein deacetylase activity; GO:0003824 catalytic activity; GO:0016810 hydrolase activity, acting on carbon-nitrogen (but not peptide) bonds;	K06067	HDAC1_2; histone deacetylase 1/2 [EC:3.5.1.98]	chx04213 Longevity regulating pathway - multiple species - Capra hircus (goat); chx05169 Epstein-Barr virus infection - Capra hircus (goat); chx05016 Huntington's disease - Capra hircus (goat); chx04919 Thyroid hormone signaling pathway - Capra hircus (goat); chx05165 Human papillomavirus infection - Capra hircus (goat); chx05034 Alcoholism - Capra hircus (goat); chx04330 Notch signaling pathway …	IPR023801;	Histone deacetylase domain;
XP_017918538.1	79	1.582	Up	0.030661	S	PREDICTED: LOW QUALITY PROTEIN: splicing factor U2AF 65 kDa subunit [Capra hircus]	1	1.02e-05	86.756	GAKEEHGGLIRS(1)PR	4	2.3199	15	0.667	0.805	0.769	1.11	1.427	nucleus	GO:0006396 RNA processing; GO:0006725 cellular aromatic compound metabolic process; GO:1901360 organic cyclic compound metabolic process; GO:0006807 nitrogen compound metabolic process; GO:0044238 primary metabolic process; GO:0044237 cellular metabolic process; GO:0071704 organic substance metabolic process; GO:0006397 mRNA processing; GO:0016070 RNA metabolic process; GO:0008152 metabolic proce…	GO:0043226 organelle; GO:0043231 intracellular membrane-bounded organelle; GO:0043229 intracellular organelle; GO:0005634 nucleus; GO:0044464 cell part; GO:0005622 intracellular; GO:0044424 intracellular part; GO:0043227 membrane-bounded organelle; GO:0005623 cell;	GO:0097159 organic cyclic compound binding; GO:1901363 heterocyclic compound binding; GO:0003723 RNA binding; GO:1901265 nucleoside phosphate binding; GO:0005488 binding; GO:0003676 nucleic acid binding; GO:0000166 nucleotide binding; GO:0036094 small molecule binding;	K12837	U2AF2; splicing factor U2AF 65 kDa subunit	chx03040 Spliceosome - Capra hircus (goat);	IPR000504; IPR012677;	RNA recognition motif domain; Nucleotide-binding alpha-beta plait domain;
XP_017903196.1	1247	1.947	Up	0.00025519	S	PREDICTED: tensin-2 isoform X6 [Capra hircus]	0.999993	1.56e-11	71.207	IPS(1)KDPLEEVPEAPVPSNMSTAADLLR	4	3.9898	2	0.643	0.573	0.722	1.254	1.303	nucleus	GO:0050794 regulation of cellular process; GO:0044700 single organism signaling; GO:0051716 cellular response to stimulus; GO:0007165 signal transduction; GO:0050789 regulation of biological process; GO:0007154 cell communication; GO:0035556 intracellular signal transduction; GO:0044699 single-organism process; GO:0023052 signaling; GO:0050896 response to stimulus; GO:0009987 cellular process; GO…		GO:0005515 protein binding; GO:0005488 binding;	K18080			IPR013625; IPR029023; IPR033929; IPR006020; IPR029021; IPR002219; IPR000980; IPR011993; IPR014020; IPR000008;	Tensin/EPS8 phosphotyrosine-binding domain; Tensin phosphatase, lipid phosphatase domain; Tensin, phosphotyrosine-binding domain; PTB/PI domain; Protein-tyrosine phosphatase-like; Protein kinase C-like, phorbol ester/diacylglycerol-binding domain; SH2 domain; PH domain-like; Tensin phosphatase, C2 domain; C2 domain;
XP_017903196.1	941	1.615	Up	0.000164783	S	PREDICTED: tensin-2 isoform X6 [Capra hircus]	1	9.12e-19	132.83	LS(1)PAEALPPVSQGGADK	2	-1.4862	4	0.708	0.775	0.734	1.207	1.141	nucleus	GO:0050794 regulation of cellular process; GO:0044700 single organism signaling; GO:0051716 cellular response to stimulus; GO:0007165 signal transduction; GO:0050789 regulation of biological process; GO:0007154 cell communication; GO:0035556 intracellular signal transduction; GO:0044699 single-organism process; GO:0023052 signaling; GO:0050896 response to stimulus; GO:0009987 cellular process; GO…		GO:0005515 protein binding; GO:0005488 binding;	K18080			IPR013625; IPR029023; IPR033929; IPR006020; IPR029021; IPR002219; IPR000980; IPR011993; IPR014020; IPR000008;	Tensin/EPS8 phosphotyrosine-binding domain; Tensin phosphatase, lipid phosphatase domain; Tensin, phosphotyrosine-binding domain; PTB/PI domain; Protein-tyrosine phosphatase-like; Protein kinase C-like, phorbol ester/diacylglycerol-binding domain; SH2 domain; PH domain-like; Tensin phosphatase, C2 domain; C2 domain;
XP_017903196.1	466	0.661	Down	0.00089731	S	PREDICTED: tensin-2 isoform X6 [Capra hircus]	0.972162	6.12e-06	51.268	WDS(0.949)Y(0.06)ENFNLHHEDS(0.972)ADDS(0.013)VT(0.005)HT(0.001)R	3	-1.3027	1	1.28	1.208	1.261	0.741	0.875	nucleus	GO:0050794 regulation of cellular process; GO:0044700 single organism signaling; GO:0051716 cellular response to stimulus; GO:0007165 signal transduction; GO:0050789 regulation of biological process; GO:0007154 cell communication; GO:0035556 intracellular signal transduction; GO:0044699 single-organism process; GO:0023052 signaling; GO:0050896 response to stimulus; GO:0009987 cellular process; GO…		GO:0005515 protein binding; GO:0005488 binding;	K18080			IPR013625; IPR029023; IPR033929; IPR006020; IPR029021; IPR002219; IPR000980; IPR011993; IPR014020; IPR000008;	Tensin/EPS8 phosphotyrosine-binding domain; Tensin phosphatase, lipid phosphatase domain; Tensin, phosphotyrosine-binding domain; PTB/PI domain; Protein-tyrosine phosphatase-like; Protein kinase C-like, phorbol ester/diacylglycerol-binding domain; SH2 domain; PH domain-like; Tensin phosphatase, C2 domain; C2 domain;
XP_017903196.1	835	1.652	Up	0.0046164	S	PREDICTED: tensin-2 isoform X6 [Capra hircus]	0.996917	4.67e-05	80.545	AGSIS(0.003)PGS(0.997)PPYPQSR	3	0.36819	2	0.59	0.862	0.725	1.182	1.25	nucleus	GO:0050794 regulation of cellular process; GO:0044700 single organism signaling; GO:0051716 cellular response to stimulus; GO:0007165 signal transduction; GO:0050789 regulation of biological process; GO:0007154 cell communication; GO:0035556 intracellular signal transduction; GO:0044699 single-organism process; GO:0023052 signaling; GO:0050896 response to stimulus; GO:0009987 cellular process; GO…		GO:0005515 protein binding; GO:0005488 binding;	K18080			IPR013625; IPR029023; IPR033929; IPR006020; IPR029021; IPR002219; IPR000980; IPR011993; IPR014020; IPR000008;	Tensin/EPS8 phosphotyrosine-binding domain; Tensin phosphatase, lipid phosphatase domain; Tensin, phosphotyrosine-binding domain; PTB/PI domain; Protein-tyrosine phosphatase-like; Protein kinase C-like, phorbol ester/diacylglycerol-binding domain; SH2 domain; PH domain-like; Tensin phosphatase, C2 domain; C2 domain;
XP_017910322.1	521	2.313	Up	0.00074472	S	PREDICTED: prominin-2 isoform X2 [Capra hircus]	0.947045	1.75e-13	124.2	LS(0.018)S(0.947)T(0.036)S(0.875)S(0.124)EETQLFHIPR	2	0.11699	6	0.566	0.574	0.567	1.312	1.283	plasma membrane		GO:0031224 intrinsic component of membrane; GO:0016020 membrane; GO:0016021 integral component of membrane; GO:0044425 membrane part;		K15602
XP_017910322.1	524	1.582	Up	1.53e-05	S	PREDICTED: prominin-2 isoform X2 [Capra hircus]	0.950598	1.08e-25	148.52	LSSTS(0.043)S(0.951)EET(0.006)QLFHIPR	2	-0.83701	8	0.772	0.723	0.754	1.173	1.188	plasma membrane		GO:0031224 intrinsic component of membrane; GO:0016020 membrane; GO:0016021 integral component of membrane; GO:0044425 membrane part;		K15602
XP_017910322.1	523	1.903	Up	5.61e-05	S	PREDICTED: prominin-2 isoform X2 [Capra hircus]	0.874633	3.77e-27	147.67	LS(0.018)S(0.947)T(0.036)S(0.875)S(0.124)EETQLFHIPR	2	0.11699	8	0.688	0.645	0.642	1.237	1.213	plasma membrane		GO:0031224 intrinsic component of membrane; GO:0016020 membrane; GO:0016021 integral component of membrane; GO:0044425 membrane part;		K15602
XP_017910322.1	520	1.922	Up	0.0103554	S	PREDICTED: prominin-2 isoform X2 [Capra hircus]	0.813169	3.77e-27	147.67	RLS(0.813)S(0.186)T(0.185)S(0.803)S(0.013)EETQLFHIPR	3	1.3262	2	0.651	0.668	0.64	1.177	1.213	plasma membrane		GO:0031224 intrinsic component of membrane; GO:0016020 membrane; GO:0016021 integral component of membrane; GO:0044425 membrane part;		K15602
XP_017902484.1	438	1.689	Up	0.00172019	S	PREDICTED: cyclin-dependent kinase 13 isoform X4 [Capra hircus]	0.951482	0.00156762	58.98	HS(0.035)S(0.951)IS(0.667)PS(0.123)T(0.168)LT(0.056)LK	2	0.54914	1	0.687	0.756	0.708	1.321	1.103	nucleus	GO:0016310 phosphorylation; GO:0044267 cellular protein metabolic process; GO:0044238 primary metabolic process; GO:0044237 cellular metabolic process; GO:0006796 phosphate-containing compound metabolic process; GO:0071704 organic substance metabolic process; GO:0008152 metabolic process; GO:0006468 protein phosphorylation; GO:0006793 phosphorus metabolic process; GO:0044260 cellular macromolecul…		GO:0005524 ATP binding; GO:1901265 nucleoside phosphate binding; GO:0016773 phosphotransferase activity, alcohol group as acceptor; GO:0001882 nucleoside binding; GO:0043167 ion binding; GO:0004672 protein kinase activity; GO:0000166 nucleotide binding; GO:0097159 organic cyclic compound binding; GO:1901363 heterocyclic compound binding; GO:0032549 ribonucleoside binding; GO:0097367 carbohydrate …	K08819			IPR000719; IPR011009;	Protein kinase domain; Protein kinase-like domain;
XP_017899363.1	635	2.249	Up	6.35e-05	S	"PREDICTED: mediator of RNA polymerase II transcription subunit 12, partial [Capra hircus]"	1	1.15e-11	83.567	GDLAFGAPGPRPPS(1)PFDDPADDPERK	5	2.6507	3	0.555	0.577	0.611	1.378	1.244	plasma membrane	GO:0050794 regulation of cellular process; GO:0010468 regulation of gene expression; GO:0006355 regulation of transcription, DNA-templated; GO:0031326 regulation of cellular biosynthetic process; GO:0080090 regulation of primary metabolic process; GO:0060255 regulation of macromolecule metabolic process; GO:0019219 regulation of nucleobase-containing compound metabolic process; GO:0006357 regulat…	GO:0043229 intracellular organelle; GO:0044446 intracellular organelle part; GO:0031981 nuclear lumen; GO:0032991 macromolecular complex; GO:0044424 intracellular part; GO:0005623 cell; GO:0044422 organelle part; GO:0031974 membrane-enclosed lumen; GO:0043226 organelle; GO:0043231 intracellular membrane-bounded organelle; GO:0005654 nucleoplasm; GO:0005634 nucleus; GO:0070013 intracellular organe…	GO:0000989 transcription factor activity, transcription factor binding; GO:0001104 RNA polymerase II transcription cofactor activity; GO:0001076 transcription factor activity, RNA polymerase II transcription factor binding; GO:0003712 transcription cofactor activity; GO:0000988 transcription factor activity, protein binding;	K15162	MED12; mediator of RNA polymerase II transcription subunit 12	chx04919 Thyroid hormone signaling pathway - Capra hircus (goat);	IPR019035; IPR021990;	Mediator complex, subunit Med12; Mediator complex, subunit Med12, LCEWAV-domain;
XP_017899111.1	941	0.409	Down	5.83e-05	S	"PREDICTED: NHS-like protein 2, partial [Capra hircus]"	0.999558	1.85e-07	99.055	LPLS(1)PIITLEEDAK	3	0.78751	1	1.466	1.573	1.542	0.57	0.7	nucleus
XP_005685188.1	295	2.093	Up	2.35e-05	S	PREDICTED: 60S ribosomal protein L4 [Capra hircus]	1	0.00499898	52.576	ILKS(1)PEIQR	3	0.78667	1	0.627	0.596	0.618	1.343	1.248	cytoplasm	GO:0006518 peptide metabolic process; GO:0043043 peptide biosynthetic process; GO:0044267 cellular protein metabolic process; GO:0006807 nitrogen compound metabolic process; GO:0009058 biosynthetic process; GO:0043603 cellular amide metabolic process; GO:0044238 primary metabolic process; GO:1901566 organonitrogen compound biosynthetic process; GO:1901576 organic substance biosynthetic process; G…	GO:0005840 ribosome; GO:0043226 organelle; GO:0043229 intracellular organelle; GO:0043232 intracellular non-membrane-bounded organelle; GO:0044464 cell part; GO:0005622 intracellular; GO:0005737 cytoplasm; GO:0032991 macromolecular complex; GO:0044424 intracellular part; GO:1990904 ribonucleoprotein complex; GO:0005623 cell; GO:0030529 intracellular ribonucleoprotein complex; GO:0044444 cytoplasm…	GO:0003735 structural constituent of ribosome; GO:0005198 structural molecule activity;	K02930	RP-L4e; large subunit ribosomal protein L4e	chx03010 Ribosome - Capra hircus (goat);	IPR023574; IPR025755;	Ribosomal protein L4 domain; 60S ribosomal protein L4, C-terminal domain;
XP_017896242.1	163	0.362	Down	0.00041719	S	PREDICTED: ras-associating and dilute domain-containing protein isoform X1 [Capra hircus]	1	0.000330089	72.321	RRS(1)EVEELAAK	3	1.2082	1	1.753	1.57	1.484	0.668	0.49	nucleus	GO:0050794 regulation of cellular process; GO:0044700 single organism signaling; GO:0051716 cellular response to stimulus; GO:0007165 signal transduction; GO:0050789 regulation of biological process; GO:0007154 cell communication; GO:0044699 single-organism process; GO:0023052 signaling; GO:0050896 response to stimulus; GO:0009987 cellular process; GO:0065007 biological regulation;		GO:0005515 protein binding; GO:0005488 binding;				IPR002710; IPR008984; IPR029071; IPR001478; IPR000253; IPR000159;	Dilute domain; SMAD/FHA domain; Ubiquitin-related domain; PDZ domain; Forkhead-associated (FHA) domain; Ras-associating (RA) domain;
XP_017896242.1	217	0.587	Down	0.00109769	S	PREDICTED: ras-associating and dilute domain-containing protein isoform X1 [Capra hircus]	0.993002	0.00109273	58.246	T(0.006)VS(0.993)EAS(0.001)LSSASTR	2	-0.6287	1	1.232	1.344	1.382	0.851	0.782	nucleus	GO:0050794 regulation of cellular process; GO:0044700 single organism signaling; GO:0051716 cellular response to stimulus; GO:0007165 signal transduction; GO:0050789 regulation of biological process; GO:0007154 cell communication; GO:0044699 single-organism process; GO:0023052 signaling; GO:0050896 response to stimulus; GO:0009987 cellular process; GO:0065007 biological regulation;		GO:0005515 protein binding; GO:0005488 binding;				IPR002710; IPR008984; IPR029071; IPR001478; IPR000253; IPR000159;	Dilute domain; SMAD/FHA domain; Ubiquitin-related domain; PDZ domain; Forkhead-associated (FHA) domain; Ras-associating (RA) domain;
XP_017920460.1	623	0.62	Down	0.00024123	S	PREDICTED: LOW QUALITY PROTEIN: rho GTPase-activating protein 23 [Capra hircus]	0.914598	0.000677761	64.537	S(0.085)KS(0.915)CDDGLNTFR	2	-3.1076	1	1.225	1.333	1.302	0.78	0.843	nucleus	GO:0050794 regulation of cellular process; GO:0044700 single organism signaling; GO:0051716 cellular response to stimulus; GO:0007165 signal transduction; GO:0050789 regulation of biological process; GO:0007154 cell communication; GO:0044699 single-organism process; GO:0023052 signaling; GO:0050896 response to stimulus; GO:0009987 cellular process; GO:0065007 biological regulation;		GO:0005515 protein binding; GO:0005488 binding;	K20315			IPR011993; IPR001478; IPR008936; IPR001849; IPR000198;	PH domain-like; PDZ domain; Rho GTPase activation protein; Pleckstrin homology domain; Rho GTPase-activating protein domain;
XP_017912532.1	100	2.053	Up	1.96e-05	S	PREDICTED: cyclin-Y [Capra hircus]	0.818205	1.9e-14	117.38	YS(0.118)S(0.818)CS(0.032)T(0.032)IFLDDSTVSQPNLK	3	-1.5187	1	0.598	0.65	0.619	1.321	1.241	nucleus	GO:0045859 regulation of protein kinase activity; GO:0050794 regulation of cellular process; GO:0042325 regulation of phosphorylation; GO:0051174 regulation of phosphorus metabolic process; GO:0080090 regulation of primary metabolic process; GO:0060255 regulation of macromolecule metabolic process; GO:0031399 regulation of protein modification process; GO:0001932 regulation of protein phosphoryla…		GO:0005515 protein binding; GO:0019900 kinase binding; GO:0005488 binding; GO:0019899 enzyme binding; GO:0019901 protein kinase binding;				IPR013763; IPR006671;	Cyclin-like; Cyclin, N-terminal;
XP_017918155.1	78	2.017	Up	0.00058144	S	PREDICTED: coiled-coil domain-containing protein 9 [Capra hircus]	0.989938	0.00319472	46.318	S(0.99)PGT(0.01)PRPPGVSK	3	-0.1728	1	0.729	0.624	0.543	1.264	1.218	nucleus
XP_017907999.1	301	0.591	Down	0.00144407	S	PREDICTED: nuclear factor interleukin-3-regulated protein [Capra hircus]	1	8.74e-06	90.689	GPIHS(1)PVELQR	2	0.3569	2	1.436	1.202	1.317	0.762	0.807	nucleus	GO:0050794 regulation of cellular process; GO:0006725 cellular aromatic compound metabolic process; GO:0097659 nucleic acid-templated transcription; GO:0060255 regulation of macromolecule metabolic process; GO:0019219 regulation of nucleobase-containing compound metabolic process; GO:0009058 biosynthetic process; GO:0050896 response to stimulus; GO:0044237 cellular metabolic process; GO:0071704 o…	GO:0043226 organelle; GO:0043231 intracellular membrane-bounded organelle; GO:0043229 intracellular organelle; GO:0005634 nucleus; GO:0044464 cell part; GO:0005622 intracellular; GO:0044424 intracellular part; GO:0043227 membrane-bounded organelle; GO:0005623 cell;	GO:0097159 organic cyclic compound binding; GO:1901363 heterocyclic compound binding; GO:0003677 DNA binding; GO:0005488 binding; GO:0001071 nucleic acid binding transcription factor activity; GO:0003676 nucleic acid binding; GO:0043565 sequence-specific DNA binding; GO:0003700 transcription factor activity, sequence-specific DNA binding;	K09059			IPR004827; IPR010533;	Basic-leucine zipper domain; Vertebrate interleukin-3 regulated transcription factor;
XP_017903107.1	149	0.469	Down	0.00069917	T	PREDICTED: lumican [Capra hircus]	0.99981	0.00085285	63.185	SLVDLQLT(1)HNK	3	-2.4013	1	1.519	1.336	1.501	0.588	0.785	extracellular			GO:0005515 protein binding; GO:0005488 binding;	K08122	LUM; lumican	chx05205 Proteoglycans in cancer - Capra hircus (goat);	IPR000372; IPR032675;	Leucine-rich repeat N-terminal domain; Leucine-rich repeat domain, L domain-like;
XP_017920816.1	765	0.47	Down	2.29e-05	S	PREDICTED: angiotensin-converting enzyme isoform X2 [Capra hircus]	1	1.25e-06	109.07	GPQFGS(1)EVELR	3	0.18297	7	1.494	1.395	1.465	0.644	0.698	plasma membrane	GO:0006508 proteolysis; GO:0008152 metabolic process; GO:0043170 macromolecule metabolic process; GO:0019538 protein metabolic process; GO:0044238 primary metabolic process; GO:0071704 organic substance metabolic process;	GO:0016020 membrane;	GO:0008241 peptidyl-dipeptidase activity; GO:0008233 peptidase activity; GO:0008238 exopeptidase activity; GO:0003824 catalytic activity; GO:0070011 peptidase activity, acting on L-amino acid peptides; GO:0016787 hydrolase activity; GO:0008237 metallopeptidase activity;	K01283	ACE; peptidyl-dipeptidase A [EC:3.4.15.1]	chx04614 Renin-angiotensin system - Capra hircus (goat); chx05410 Hypertrophic cardiomyopathy (HCM) - Capra hircus (goat); chx05142 Chagas disease (American trypanosomiasis) - Capra hircus (goat); chx04924 Renin secretion - Capra hircus (goat);
XP_017912981.1	10	1.701	Up	0.00021947	S	PREDICTED: dnaJ homolog subfamily C member 5 isoform X1 [Capra hircus]	0.751738	3.28e-35	162.37	S(0.034)LS(0.752)T(0.172)S(0.041)GES(0.001)LYHVLGLDK	2	1.1516	5	0.662	0.686	0.788	1.224	1.206	cytoplasm				K09525	DNAJC5; DnaJ homolog subfamily C member 5	chx04141 Protein processing in endoplasmic reticulum - Capra hircus (goat);	IPR001623;	DnaJ domain;
XP_017912981.1	12	1.749	Up	0.00024367	S	PREDICTED: dnaJ homolog subfamily C member 5 isoform X1 [Capra hircus]	0.754895	5.99e-36	163.79	S(0.001)LS(0.006)T(0.09)S(0.755)GES(0.149)LYHVLGLDK	3	2.7597	2	0.67	0.724	0.703	1.25	1.145	cytoplasm				K09525	DNAJC5; DnaJ homolog subfamily C member 5	chx04141 Protein processing in endoplasmic reticulum - Capra hircus (goat);	IPR001623;	DnaJ domain;
XP_017917908.1	119	2.075	Up	0.00026325	T	PREDICTED: uncharacterized protein C19orf47 homolog isoform X3 [Capra hircus]	0.862895	0.00156635	44.054	DS(0.005)PPGT(0.863)PPRRPDT(0.07)S(0.026)T(0.026)S(0.01)K	4	1.9931	1	0.532	0.673	0.646	1.309	1.213	nucleus							IPR013761;	Sterile alpha motif/pointed domain;
XP_017898362.1	544	2.775	Up	0.00020074	S	PREDICTED: protein phosphatase Slingshot homolog 3 isoform X1 [Capra hircus]	0.766483	1.35e-08	58.891	S(0.766)IS(0.224)LLEPPS(0.004)ELDS(0.004)PS(0.001)GDADLPEVFSSK	3	1.6785	1	0.413	0.533	0.534	1.477	1.313	nucleus	GO:0044267 cellular protein metabolic process; GO:0044238 primary metabolic process; GO:0006470 protein dephosphorylation; GO:0016311 dephosphorylation; GO:0044237 cellular metabolic process; GO:0006796 phosphate-containing compound metabolic process; GO:0071704 organic substance metabolic process; GO:0008152 metabolic process; GO:0006793 phosphorus metabolic process; GO:0044260 cellular macromol…		GO:0097159 organic cyclic compound binding; GO:1901363 heterocyclic compound binding; GO:0003677 DNA binding; GO:0004725 protein tyrosine phosphatase activity; GO:0003824 catalytic activity; GO:0042578 phosphoric ester hydrolase activity; GO:0016791 phosphatase activity; GO:0005488 binding; GO:0016788 hydrolase activity, acting on ester bonds; GO:0003676 nucleic acid binding; GO:0016787 hydrolase…	K05766	SSH; protein phosphatase slingshot [EC:3.1.3.16 3.1.3.48]	chx04360 Axon guidance - Capra hircus (goat); chx04810 Regulation of actin cytoskeleton - Capra hircus (goat);	IPR029021; IPR000387; IPR009057; IPR000340; IPR020422; IPR014876;	Protein-tyrosine phosphatase-like; Tyrosine specific protein phosphatases domain; Homeobox domain-like; Dual specificity phosphatase, catalytic domain; Dual specificity protein phosphatase domain; DEK, C-terminal;
XP_017917734.1	634	0.647	Down	0.00069587	S	PREDICTED: E3 ubiquitin-protein ligase CBL-B isoform X4 [Capra hircus]	1	0.00401186	65.695	MGS(1)DPVLLR	2	1.351	1	1.33	1.227	1.236	0.798	0.773	nucleus	GO:0050794 regulation of cellular process; GO:0044700 single organism signaling; GO:0051716 cellular response to stimulus; GO:0007165 signal transduction; GO:0050789 regulation of biological process; GO:0007154 cell communication; GO:0007166 cell surface receptor signaling pathway; GO:0044699 single-organism process; GO:0023052 signaling; GO:0050896 response to stimulus; GO:0009987 cellular proce…	GO:0043226 organelle; GO:0043231 intracellular membrane-bounded organelle; GO:0043229 intracellular organelle; GO:0005634 nucleus; GO:0044464 cell part; GO:0005622 intracellular; GO:0044424 intracellular part; GO:0043227 membrane-bounded organelle; GO:0005623 cell;	GO:0046914 transition metal ion binding; GO:0005488 binding; GO:0043167 ion binding; GO:0046872 metal ion binding; GO:0043169 cation binding; GO:0045309 protein phosphorylated amino acid binding; GO:0005515 protein binding; GO:0001784 phosphotyrosine binding; GO:0005509 calcium ion binding; GO:0008270 zinc ion binding; GO:0004871 signal transducer activity; GO:0051219 phosphoprotein binding;	K04707	CBL; E3 ubiquitin-protein ligase CBL [EC:2.3.2.27]	chx04120 Ubiquitin mediated proteolysis - Capra hircus (goat); chx05100 Bacterial invasion of epithelial cells - Capra hircus (goat); chx04144 Endocytosis - Capra hircus (goat); chx04910 Insulin signaling pathway - Capra hircus (goat); chx05205 Proteoglycans in cancer - Capra hircus (goat); chx04660 T cell receptor signaling pathway - Capra hircus (goat); chx05200 Pathways in cancer - Capra hircu…	IPR024159; IPR001841; IPR011992; IPR014742; IPR000980; IPR015940; IPR013083; IPR014741; IPR003153;	Adaptor protein Cbl, PTB domain; Zinc finger, RING-type; EF-hand domain pair; Adaptor protein Cbl, SH2-like domain; SH2 domain; Ubiquitin-associated domain; Zinc finger, RING/FYVE/PHD-type; Adaptor protein Cbl, EF hand-like; Adaptor protein Cbl, N-terminal helical;
XP_017911783.1	211	4.781	Up	2.19e-06	S	PREDICTED: multidrug resistance-associated protein 4-like [Capra hircus]	0.856604	0.0156151	74.464	TY(0.143)S(0.857)EFLK	2	1.3858	1	0.354	0.314	0.274	1.547	1.457	plasma membrane	GO:0006810 transport; GO:0055085 transmembrane transport; GO:0051179 localization; GO:0051234 establishment of localization;	GO:0031224 intrinsic component of membrane; GO:0016020 membrane; GO:0016021 integral component of membrane; GO:0044425 membrane part;	GO:1901265 nucleoside phosphate binding; GO:0015399 primary active transmembrane transporter activity; GO:0016817 hydrolase activity, acting on acid anhydrides; GO:0016787 hydrolase activity; GO:0016887 ATPase activity; GO:0097159 organic cyclic compound binding; GO:1901363 heterocyclic compound binding; GO:0016462 pyrophosphatase activity; GO:0003824 catalytic activity; GO:0032553 ribonucleotide…	K05673	ABCC4; ATP-binding cassette, subfamily C (CFTR/MRP), member 4	chx02010 ABC transporters - Capra hircus (goat); chx01523 Antifolate resistance - Capra hircus (goat); chx04024 cAMP signaling pathway - Capra hircus (goat); chx04976 Bile secretion - Capra hircus (goat);	IPR003593; IPR003439; IPR011527; IPR027417;	AAA+ ATPase domain; ABC transporter-like; ABC transporter type 1, transmembrane domain; P-loop containing nucleoside triphosphate hydrolase;
XP_017894477.1	289	3.105	Up	0.0022362	S	PREDICTED: serine/threonine-protein kinase PRP4 homolog isoform X2 [Capra hircus]	1	0.019291	44.511	ARS(1)PVDDKVK	3	0.99216	1	0.609	0.346	0.403	1.356	1.243	nucleus	GO:0016310 phosphorylation; GO:0044267 cellular protein metabolic process; GO:0044238 primary metabolic process; GO:0044237 cellular metabolic process; GO:0006796 phosphate-containing compound metabolic process; GO:0071704 organic substance metabolic process; GO:0008152 metabolic process; GO:0006468 protein phosphorylation; GO:0006793 phosphorus metabolic process; GO:0044260 cellular macromolecul…		GO:0005524 ATP binding; GO:1901265 nucleoside phosphate binding; GO:0016773 phosphotransferase activity, alcohol group as acceptor; GO:0001882 nucleoside binding; GO:0043167 ion binding; GO:0004672 protein kinase activity; GO:0000166 nucleotide binding; GO:0097159 organic cyclic compound binding; GO:1901363 heterocyclic compound binding; GO:0032549 ribonucleoside binding; GO:0097367 carbohydrate …	K08827			IPR000719; IPR011009;	Protein kinase domain; Protein kinase-like domain;
XP_017894477.1	882	1.54	Up	0.00028141	Y	PREDICTED: serine/threonine-protein kinase PRP4 homolog isoform X2 [Capra hircus]	0.977647	4.42e-74	201.27	LCDFGSASHVADNDIT(0.001)PY(0.978)LVS(0.021)R	3	1.2821	4	0.721	0.827	0.742	1.169	1.159	nucleus	GO:0016310 phosphorylation; GO:0044267 cellular protein metabolic process; GO:0044238 primary metabolic process; GO:0044237 cellular metabolic process; GO:0006796 phosphate-containing compound metabolic process; GO:0071704 organic substance metabolic process; GO:0008152 metabolic process; GO:0006468 protein phosphorylation; GO:0006793 phosphorus metabolic process; GO:0044260 cellular macromolecul…		GO:0005524 ATP binding; GO:1901265 nucleoside phosphate binding; GO:0016773 phosphotransferase activity, alcohol group as acceptor; GO:0001882 nucleoside binding; GO:0043167 ion binding; GO:0004672 protein kinase activity; GO:0000166 nucleotide binding; GO:0097159 organic cyclic compound binding; GO:1901363 heterocyclic compound binding; GO:0032549 ribonucleoside binding; GO:0097367 carbohydrate …	K08827			IPR000719; IPR011009;	Protein kinase domain; Protein kinase-like domain;
XP_017903638.1	503	1.709	Up	0.000198297	S	PREDICTED: SCY1-like protein 2 isoform X1 [Capra hircus]	0.999918	0.000548618	81.239	RAS(1)LTLEEK	3	0.64264	2	0.782	0.691	0.661	1.241	1.202	cytoplasm	GO:0016310 phosphorylation; GO:0044267 cellular protein metabolic process; GO:0044238 primary metabolic process; GO:0044237 cellular metabolic process; GO:0006796 phosphate-containing compound metabolic process; GO:0071704 organic substance metabolic process; GO:0008152 metabolic process; GO:0006468 protein phosphorylation; GO:0006793 phosphorus metabolic process; GO:0044260 cellular macromolecul…		GO:0005524 ATP binding; GO:1901265 nucleoside phosphate binding; GO:0016773 phosphotransferase activity, alcohol group as acceptor; GO:0001882 nucleoside binding; GO:0043167 ion binding; GO:0004672 protein kinase activity; GO:0000166 nucleotide binding; GO:0097159 organic cyclic compound binding; GO:1901363 heterocyclic compound binding; GO:0032549 ribonucleoside binding; GO:0097367 carbohydrate …	K17541			IPR000719; IPR011989; IPR016024; IPR011009;	Protein kinase domain; Armadillo-like helical; Armadillo-type fold; Protein kinase-like domain;
XP_017917406.1	125	1.807	Up	0.0006591	T	PREDICTED: cyclin-dependent kinase 10 isoform X5 [Capra hircus]	0.976756	0.000972503	52.527	AY(0.023)GIPVKPMT(0.977)PK	4	0.41545	2	0.686	0.643	0.721	1.338	1.164	cytoplasm	GO:0016310 phosphorylation; GO:0044267 cellular protein metabolic process; GO:0044238 primary metabolic process; GO:0044237 cellular metabolic process; GO:0006796 phosphate-containing compound metabolic process; GO:0071704 organic substance metabolic process; GO:0008152 metabolic process; GO:0006468 protein phosphorylation; GO:0006793 phosphorus metabolic process; GO:0044260 cellular macromolecul…		GO:0005524 ATP binding; GO:1901265 nucleoside phosphate binding; GO:0016773 phosphotransferase activity, alcohol group as acceptor; GO:0001882 nucleoside binding; GO:0043167 ion binding; GO:0004672 protein kinase activity; GO:0000166 nucleotide binding; GO:0097159 organic cyclic compound binding; GO:1901363 heterocyclic compound binding; GO:0032549 ribonucleoside binding; GO:0097367 carbohydrate …	K02449			IPR000719; IPR011009;	Protein kinase domain; Protein kinase-like domain;
XP_017904860.1	535	0.299	Down	3.52e-05	S	PREDICTED: TBC1 domain family member 1 isoform X6 [Capra hircus]	0.801897	0.000131257	68.972	LNPS(0.026)AS(0.802)S(0.172)PNFFK	3	0.64138	1	1.753	1.623	1.713	0.45	0.483	nucleus			GO:0005515 protein binding; GO:0005488 binding;	K18341	TBC1D1; TBC1 domain family member 1	chx04152 AMPK signaling pathway - Capra hircus (goat);	IPR011993; IPR021785; IPR000195; IPR006020;	PH domain-like; Domain of unknown function DUF3350; Rab-GTPase-TBC domain; PTB/PI domain;
XP_017904860.1	575	0.411	Down	0.00027748	S	PREDICTED: TBC1 domain family member 1 isoform X6 [Capra hircus]	0.881581	1.13e-07	109.15	LHS(0.002)S(0.013)S(0.104)S(0.882)VPNFLK	3	-3.0455	1	1.658	1.518	1.418	0.588	0.616	nucleus			GO:0005515 protein binding; GO:0005488 binding;	K18341	TBC1D1; TBC1 domain family member 1	chx04152 AMPK signaling pathway - Capra hircus (goat);	IPR011993; IPR021785; IPR000195; IPR006020;	PH domain-like; Domain of unknown function DUF3350; Rab-GTPase-TBC domain; PTB/PI domain;
XP_017917225.1	52	0.437	Down	0.000103571	S	PREDICTED: phosphatidylethanolamine-binding protein 1 [Capra hircus]	0.753807	1.2e-07	100.97	NRPT(0.242)S(0.754)IT(0.004)WDGLDPGK	2	-1.1877	1	1.524	1.57	1.391	0.663	0.628	cytoplasm
XP_005679774.2	351	3.146	Up	0.000162143	S	PREDICTED: zinc finger C3H1 domain-containing protein isoform X2 [Capra hircus]	0.818421	2.82e-06	98.508	RIS(0.818)AS(0.182)DILSEK	3	0.56107	1	0.401	0.449	0.489	1.529	1.31	nucleus	GO:0006396 RNA processing; GO:0006725 cellular aromatic compound metabolic process; GO:1901360 organic cyclic compound metabolic process; GO:0006807 nitrogen compound metabolic process; GO:0044238 primary metabolic process; GO:0044237 cellular metabolic process; GO:0071704 organic substance metabolic process; GO:0016070 RNA metabolic process; GO:0008152 metabolic process; GO:0090304 nucleic acid …		GO:0005515 protein binding; GO:0005488 binding;				IPR011990; IPR019607; IPR013026;	Tetratricopeptide-like helical domain; Putative zinc-finger domain; Tetratricopeptide repeat-containing domain;
XP_017909240.1	639	1.613	Up	0.0021036	S	PREDICTED: colorectal mutant cancer protein isoform X2 [Capra hircus]	0.993552	1.44e-08	108.64	ECPDT(0.006)AS(0.994)PALSLAELR	2	-0.94322	1	0.764	0.727	0.732	1.291	1.076	nucleus							IPR019536;	Usher syndrome type-1C protein-binding protein 1, PDZ domain;
XP_017920036.1	235	0.375	Down	2.11e-05	S	PREDICTED: disks large homolog 4 isoform X4 [Capra hircus]	0.998347	0.00580354	74.267	RY(0.002)S(0.998)PVAK	3	0.99156	1	1.503	1.639	1.586	0.626	0.57	cytoplasm			GO:0005515 protein binding; GO:0005488 binding;	K11828	DLG4; discs large protein 4	chx05030 Cocaine addiction - Capra hircus (goat); chx04724 Glutamatergic synapse - Capra hircus (goat); chx05016 Huntington's disease - Capra hircus (goat); chx04390 Hippo signaling pathway - Capra hircus (goat);	IPR001452; IPR008144; IPR008145; IPR027417; IPR001478; IPR019583;	SH3 domain; Guanylate kinase-like domain; Guanylate kinase/L-type calcium channel beta subunit; P-loop containing nucleoside triphosphate hydrolase; PDZ domain; PDZ-associated domain of NMDA receptors;
XP_017916094.1	425	2.034	Up	0.0003382	S	PREDICTED: PR domain zinc finger protein 2 isoform X6 [Capra hircus]	0.983389	0.000962461	68.132	T(0.017)AS(0.983)PPVLPK	2	1.1569	2	0.593	0.652	0.636	1.345	1.169	nucleus	GO:0050794 regulation of cellular process; GO:0010468 regulation of gene expression; GO:0006355 regulation of transcription, DNA-templated; GO:0031326 regulation of cellular biosynthetic process; GO:0080090 regulation of primary metabolic process; GO:0060255 regulation of macromolecule metabolic process; GO:0019219 regulation of nucleobase-containing compound metabolic process; GO:0010556 regulat…	GO:0043226 organelle; GO:0043231 intracellular membrane-bounded organelle; GO:0043229 intracellular organelle; GO:0005634 nucleus; GO:0044464 cell part; GO:0005622 intracellular; GO:0044424 intracellular part; GO:0043227 membrane-bounded organelle; GO:0005623 cell;	GO:0097159 organic cyclic compound binding; GO:1901363 heterocyclic compound binding; GO:0003677 DNA binding; GO:0005488 binding; GO:0043167 ion binding; GO:0003676 nucleic acid binding; GO:0043169 cation binding; GO:0046872 metal ion binding;	K11432	PRDM2; histone-lysine N-methyltransferase PRDM2 [EC:2.1.1.43]	chx00310 Lysine degradation - Capra hircus (goat);	IPR015880; IPR007087; IPR013087;	Zinc finger, C2H2-like; Zinc finger, C2H2; Zinc finger C2H2-type/integrase DNA-binding domain;
XP_017903551.1	1515	1.619	Up	0.00023644	S	PREDICTED: bromodomain adjacent to zinc finger domain protein 2A isoform X2 [Capra hircus]	1	0.0153605	42.629	GRES(1)PAVPR	3	-0.034491	1	0.731	0.798	0.685	1.194	1.223	cytoplasm,nucleus		GO:0043226 organelle; GO:0043231 intracellular membrane-bounded organelle; GO:0043229 intracellular organelle; GO:0005634 nucleus; GO:0044464 cell part; GO:0005622 intracellular; GO:0044424 intracellular part; GO:0043227 membrane-bounded organelle; GO:0005623 cell;	GO:0097159 organic cyclic compound binding; GO:1901363 heterocyclic compound binding; GO:0003677 DNA binding; GO:0046914 transition metal ion binding; GO:0005488 binding; GO:0043167 ion binding; GO:0003676 nucleic acid binding; GO:0043169 cation binding; GO:0046872 metal ion binding; GO:0005515 protein binding; GO:0008270 zinc ion binding;	K15224			IPR001965; IPR001487; IPR028942; IPR018501; IPR016177; IPR013083; IPR011011; IPR001739; IPR019787; IPR028941;	Zinc finger, PHD-type; Bromodomain; WHIM1 domain; DDT domain; DNA-binding domain; Zinc finger, RING/FYVE/PHD-type; Zinc finger, FYVE/PHD-type; Methyl-CpG DNA binding; Zinc finger, PHD-finger; WHIM2 domain;
XP_005675463.2	105	9.694	Up	3.23e-06	S	PREDICTED: translocon-associated protein subunit gamma [Capra hircus]	1	0.00274748	65.179	KLS(1)EADNRK	4	-0.239	3	0.158	0.157	0.182	1.695	1.543	plasma membrane	GO:0046907 intracellular transport; GO:0072599 establishment of protein localization to endoplasmic reticulum; GO:0072594 establishment of protein localization to organelle; GO:0072657 protein localization to membrane; GO:0045047 protein targeting to ER; GO:0071702 organic substance transport; GO:0006613 cotranslational protein targeting to membrane; GO:0015031 protein transport; GO:0051641 cellu…	GO:0031224 intrinsic component of membrane; GO:0016020 membrane; GO:0016021 integral component of membrane; GO:0044425 membrane part;		K13251	SSR3; translocon-associated protein subunit gamma	chx04141 Protein processing in endoplasmic reticulum - Capra hircus (goat);
XP_017912625.1	568	3.178	Up	0.00030253	S	PREDICTED: protein 4.1 isoform X8 [Capra hircus]	0.981609	0.00116366	54.09	S(0.002)QMT(0.013)AS(0.982)PES(0.004)PK	3	1.1951	3	0.404	0.408	0.516	1.469	1.26	nucleus	GO:0016043 cellular component organization; GO:1902589 single-organism organelle organization; GO:0030036 actin cytoskeleton organization; GO:0030866 cortical actin cytoskeleton organization; GO:0006996 organelle organization; GO:0030029 actin filament-based process; GO:0044763 single-organism cellular process; GO:0044699 single-organism process; GO:0007010 cytoskeleton organization; GO:0030865 c…	GO:0016020 membrane; GO:0005856 cytoskeleton; GO:0043226 organelle; GO:0043229 intracellular organelle; GO:0019898 extrinsic component of membrane; GO:0043232 intracellular non-membrane-bounded organelle; GO:0044425 membrane part; GO:0044464 cell part; GO:0005622 intracellular; GO:0005737 cytoplasm; GO:0044424 intracellular part; GO:0005623 cell; GO:0043228 non-membrane-bounded organelle;	GO:0003779 actin binding; GO:0005515 protein binding; GO:0008092 cytoskeletal protein binding; GO:0005198 structural molecule activity; GO:0005488 binding;	K06107			IPR019748; IPR018980; IPR018979; IPR019749; IPR008379; IPR029071; IPR011993; IPR007477; IPR014847; IPR014352; IPR000299;	FERM central domain; FERM, C-terminal PH-like domain; FERM, N-terminal; Band 4.1 domain; Band 4.1, C-terminal; Ubiquitin-related domain; PH domain-like; SAB domain; FERM adjacent (FA); FERM/acyl-CoA-binding protein, 3-helical bundle; FERM domain;
XP_017904179.1	411	0.634	Down	0.00160068	S	PREDICTED: mRNA-decapping enzyme 1B isoform X2 [Capra hircus]	1	4.48e-08	88.774	PTPPGPGPGHQPVGPGEVS(1)PR	3	-0.59731	1	1.186	1.354	1.279	0.736	0.863	cytoplasm	GO:0006725 cellular aromatic compound metabolic process; GO:0060255 regulation of macromolecule metabolic process; GO:0048519 negative regulation of biological process; GO:0044237 cellular metabolic process; GO:0071704 organic substance metabolic process; GO:0044270 cellular nitrogen compound catabolic process; GO:0008152 metabolic process; GO:0046483 heterocycle metabolic process; GO:0006139 nuc…		GO:0098772 molecular function regulator; GO:0030234 enzyme regulator activity; GO:0008047 enzyme activator activity;	K12611	DCP1B; mRNA-decapping enzyme 1B [EC:3.-.-.-]	chx03018 RNA degradation - Capra hircus (goat);	IPR011993; IPR031953;	PH domain-like; mRNA-decapping enzyme, C-terminal;
XP_005694620.1	394	1.719	Up	0.00063878	S	PREDICTED: F-BAR domain only protein 2 [Capra hircus]	1	0.00179355	70.056	HS(1)PVQMNR	2	-0.58612	10	0.644	0.732	0.746	1.299	1.171	nucleus				K20042			IPR028565; IPR031160; IPR018808; IPR001060;	Mu homology domain; F-BAR domain; Muniscin C-terminal; FCH domain;
XP_013829374.2	276	3.11	Up	0.000104527	S	PREDICTED: zinc transporter SLC39A7 [Capra hircus]	1	0.00021759	50.752	EKQS(1)S(1)EEEEKEAGALR	4	-0.2328	1	0.481	0.463	0.41	1.467	1.286	plasma membrane	GO:0006810 transport; GO:0055085 transmembrane transport; GO:0006812 cation transport; GO:0030001 metal ion transport; GO:0006811 ion transport; GO:0051179 localization; GO:0051234 establishment of localization;	GO:0016020 membrane;	GO:0046873 metal ion transmembrane transporter activity; GO:0015075 ion transmembrane transporter activity; GO:0022892 substrate-specific transporter activity; GO:0022890 inorganic cation transmembrane transporter activity; GO:0008324 cation transmembrane transporter activity; GO:0022891 substrate-specific transmembrane transporter activity; GO:0005215 transporter activity; GO:0022857 transmembra…	K14713
XP_013829374.2	275	3.11	Up	0.000104527	S	PREDICTED: zinc transporter SLC39A7 [Capra hircus]	1	0.00021759	50.752	EKQS(1)S(1)EEEEKEAGALR	4	-0.2328	1	0.481	0.463	0.41	1.467	1.286	plasma membrane	GO:0006810 transport; GO:0055085 transmembrane transport; GO:0006812 cation transport; GO:0030001 metal ion transport; GO:0006811 ion transport; GO:0051179 localization; GO:0051234 establishment of localization;	GO:0016020 membrane;	GO:0046873 metal ion transmembrane transporter activity; GO:0015075 ion transmembrane transporter activity; GO:0022892 substrate-specific transporter activity; GO:0022890 inorganic cation transmembrane transporter activity; GO:0008324 cation transmembrane transporter activity; GO:0022891 substrate-specific transmembrane transporter activity; GO:0005215 transporter activity; GO:0022857 transmembra…	K14713
XP_017899739.1	178	0.488	Down	0.0044777	S	PREDICTED: MAP7 domain-containing protein 3 [Capra hircus]	0.961602	8.35e-43	168.99	HS(0.001)T(0.003)S(0.962)T(0.035)EKLEQGTCGLHR	4	1.6421	1	1.424	1.423	1.436	0.619	0.787	nucleus	GO:0000226 microtubule cytoskeleton organization; GO:0016043 cellular component organization; GO:0007010 cytoskeleton organization; GO:0007017 microtubule-based process; GO:0009987 cellular process; GO:0006996 organelle organization; GO:0071840 cellular component organization or biogenesis;	GO:0043226 organelle; GO:0005856 cytoskeleton; GO:0043229 intracellular organelle; GO:0015630 microtubule cytoskeleton; GO:0043232 intracellular non-membrane-bounded organelle; GO:0044464 cell part; GO:0005622 intracellular; GO:0044424 intracellular part; GO:0005623 cell; GO:0043228 non-membrane-bounded organelle;		K16807
XP_017895632.1	130	3.5	Up	8.34e-05	S	PREDICTED: putative oxidoreductase GLYR1 [Capra hircus]	0.99658	0.00389081	59.418	KLS(0.997)LS(0.003)EGK	3	0.17558	1	0.405	0.379	0.443	1.539	1.329	nucleus	GO:0044699 single-organism process; GO:0008152 metabolic process; GO:0055114 oxidation-reduction process; GO:0044710 single-organism metabolic process;		GO:0097159 organic cyclic compound binding; GO:1901363 heterocyclic compound binding; GO:0016614 oxidoreductase activity, acting on CH-OH group of donors; GO:0016616 oxidoreductase activity, acting on the CH-OH group of donors, NAD or NADP as acceptor; GO:0004616 phosphogluconate dehydrogenase (decarboxylating) activity; GO:1901265 nucleoside phosphate binding; GO:0051287 NAD binding; GO:0003824 …				IPR006115; IPR008927; IPR013328; IPR016040; IPR000313; IPR029154;	6-phosphogluconate dehydrogenase, NADP-binding; 6-phosphogluconate dehydrogenase C-terminal domain-like; 6-phosphogluconate dehydrogenase, domain 2; NAD(P)-binding domain; PWWP domain; 3-hydroxyisobutyrate dehydrogenase, NAD-binding domain;
XP_017897371.1	621	2.413	Up	0.000119225	S	PREDICTED: long-chain-fatty-acid--CoA ligase 1 isoform X2 [Capra hircus]	1	3.88e-05	88.092	GIVGS(1)FEELCR	2	-1.2932	1	0.543	0.604	0.506	1.414	1.308	cytoplasm	GO:0008152 metabolic process;		GO:0003824 catalytic activity;	K01897	ACSL; long-chain acyl-CoA synthetase [EC:6.2.1.3]	chx00071 Fatty acid degradation - Capra hircus (goat); chx01212 Fatty acid metabolism - Capra hircus (goat); chx04146 Peroxisome - Capra hircus (goat); chx00061 Fatty acid biosynthesis - Capra hircus (goat); chx04216 Ferroptosis - Capra hircus (goat); chx01100 Metabolic pathways - Capra hircus (goat); chx04920 Adipocytokine signaling pathway - Capra hircus (goat); chx03320 PPAR signaling pathway …	IPR000873;	AMP-dependent synthetase/ligase;
XP_017902675.1	978	0.514	Down	0.00034101	T	PREDICTED: hepatocyte growth factor receptor isoform X1 [Capra hircus]	1	0.0226049	46.352	VHT(1)PHLDR	3	1.1101	1	1.481	1.425	1.3	0.693	0.695	extracellular	GO:0050794 regulation of cellular process; GO:0044700 single organism signaling; GO:0016310 phosphorylation; GO:0051716 cellular response to stimulus; GO:0007166 cell surface receptor signaling pathway; GO:0044267 cellular protein metabolic process; GO:0007169 transmembrane receptor protein tyrosine kinase signaling pathway; GO:0044699 single-organism process; GO:0044238 primary metabolic process…	GO:0031224 intrinsic component of membrane; GO:0016020 membrane; GO:0016021 integral component of membrane; GO:0044425 membrane part;	GO:1901265 nucleoside phosphate binding; GO:0016773 phosphotransferase activity, alcohol group as acceptor; GO:0004713 protein tyrosine kinase activity; GO:0005515 protein binding; GO:0004672 protein kinase activity; GO:0004888 transmembrane signaling receptor activity; GO:0004871 signal transducer activity; GO:0004714 transmembrane receptor protein tyrosine kinase activity; GO:0097159 organic cy…	K05099	MET; proto-oncogene tyrosine-protein kinase Met [EC:2.7.10.1]	chx05100 Bacterial invasion of epithelial cells - Capra hircus (goat); chx01521 EGFR tyrosine kinase inhibitor resistance - Capra hircus (goat); chx04144 Endocytosis - Capra hircus (goat); chx05206 MicroRNAs in cancer - Capra hircus (goat); chx04014 Ras signaling pathway - Capra hircus (goat); chx05211 Renal cell carcinoma - Capra hircus (goat); chx05218 Melanoma - Capra hircus (goat); chx05230 C…	IPR014756; IPR016201; IPR001245; IPR002909; IPR011009; IPR000719; IPR013783; IPR015943; IPR020635; IPR001627;	Immunoglobulin E-set; PSI domain; Serine-threonine/tyrosine-protein kinase catalytic domain; IPT domain; Protein kinase-like domain; Protein kinase domain; Immunoglobulin-like fold; WD40/YVTN repeat-like-containing domain; Tyrosine-protein kinase, catalytic domain; Sema domain;
XP_017915098.1	340	1.627	Up	1.5e-05	S	PREDICTED: phosphatidylinositol 4-phosphate 3-kinase C2 domain-containing subunit alpha [Capra hircus]	0.999776	0.0107063	90.263	SQS(1)LNIR	2	-0.55724	1	0.728	0.714	0.763	1.192	1.184	cytoplasm,nucleus			GO:0016301 kinase activity; GO:0003824 catalytic activity; GO:0005488 binding; GO:0035091 phosphatidylinositol binding; GO:0005543 phospholipid binding; GO:0043167 ion binding; GO:0008289 lipid binding; GO:0043168 anion binding; GO:0005515 protein binding; GO:0016740 transferase activity; GO:0016772 transferase activity, transferring phosphorus-containing groups;	K00923	PIK3C2; phosphatidylinositol-4-phosphate 3-kinase [EC:2.7.1.154]	chx01100 Metabolic pathways - Capra hircus (goat); chx00562 Inositol phosphate metabolism - Capra hircus (goat); chx04070 Phosphatidylinositol signaling system - Capra hircus (goat);	IPR001263; IPR000403; IPR002420; IPR029071; IPR016024; IPR001683; IPR000008; IPR000341; IPR011009;	Phosphoinositide 3-kinase, accessory (PIK) domain; Phosphatidylinositol 3-/4-kinase, catalytic domain; Phosphatidylinositol 3-kinase, C2 domain; Ubiquitin-related domain; Armadillo-type fold; Phox homologous domain; C2 domain; Phosphatidylinositol 3-kinase Ras-binding (PI3K RBD) domain; Protein kinase-like domain;
XP_005679219.1	168	0.53	Down	0.00027731	S	PREDICTED: testin [Capra hircus]	1	0.00454969	72.23	CHELS(1)PK	3	2.3558	1	1.327	1.429	1.386	0.78	0.773	nucleus			GO:0043169 cation binding; GO:0046872 metal ion binding; GO:0008270 zinc ion binding; GO:0046914 transition metal ion binding; GO:0005488 binding; GO:0043167 ion binding;				IPR001781; IPR033724; IPR010442;	Zinc finger, LIM-type; PET testin; PET domain;
XP_017896456.1	112	2.557	Up	8.07e-07	S	"PREDICTED: selenide, water dikinase 2 [Capra hircus]"	0.999923	4.21e-09	97.124	AEPS(1)PPFPSLGIGMDSCVIPLR	3	0.281	2	0.545	0.514	0.52	1.338	1.377	cytoplasm			GO:0005524 ATP binding; GO:1901265 nucleoside phosphate binding; GO:0001882 nucleoside binding; GO:0043167 ion binding; GO:0000166 nucleotide binding; GO:0097159 organic cyclic compound binding; GO:1901363 heterocyclic compound binding; GO:0032549 ribonucleoside binding; GO:0097367 carbohydrate derivative binding; GO:0032553 ribonucleotide binding; GO:0005488 binding; GO:0032550 purine ribonucleo…	K01008	selD; selenide, water dikinase [EC:2.7.9.3]	chx01100 Metabolic pathways - Capra hircus (goat); chx00450 Selenocompound metabolism - Capra hircus (goat);	IPR016188; IPR010918;	PurM-like, N-terminal domain; AIR synthase-related protein, C-terminal domain;
XP_017913996.1	296	1.579	Up	0.00049515	S	"PREDICTED: 39S ribosomal protein L15, mitochondrial [Capra hircus]"	0.755622	0.0278532	56.659	LLEY(0.001)Y(0.001)S(0.756)S(0.243)	2	0.070879	1	0.794	0.733	0.725	1.21	1.232	mitochondria	GO:0006518 peptide metabolic process; GO:0043043 peptide biosynthetic process; GO:0044267 cellular protein metabolic process; GO:0006807 nitrogen compound metabolic process; GO:0009058 biosynthetic process; GO:0043603 cellular amide metabolic process; GO:0044238 primary metabolic process; GO:1901566 organonitrogen compound biosynthetic process; GO:1901576 organic substance biosynthetic process; G…	GO:0043229 intracellular organelle; GO:0005840 ribosome; GO:0043232 intracellular non-membrane-bounded organelle; GO:0005737 cytoplasm; GO:0044446 intracellular organelle part; GO:0032991 macromolecular complex; GO:0044424 intracellular part; GO:0005623 cell; GO:0044422 organelle part; GO:0043228 non-membrane-bounded organelle; GO:0043226 organelle; GO:0015934 large ribosomal subunit; GO:0044464 …	GO:0003735 structural constituent of ribosome; GO:0005198 structural molecule activity;	K02876	RP-L15; large subunit ribosomal protein L15	chx03010 Ribosome - Capra hircus (goat);	IPR021131;	Ribosomal protein L18e/L15P;
XP_017909312.1	108	1.885	Up	0.025463	T	PREDICTED: eukaryotic translation initiation factor 3 subunit J [Capra hircus]	1	6.67e-11	110.78	RLEEPEEPKVLT(1)PEEQLADK	4	-0.97872	1	0.67	0.661	0.652	1.11	1.429	nucleus		GO:0044464 cell part; GO:0005622 intracellular; GO:0005737 cytoplasm; GO:0032991 macromolecular complex; GO:0044424 intracellular part; GO:0043234 protein complex; GO:0005623 cell; GO:0044444 cytoplasmic part; GO:0005852 eukaryotic translation initiation factor 3 complex;	GO:0097159 organic cyclic compound binding; GO:1901363 heterocyclic compound binding; GO:0003723 RNA binding; GO:0008135 translation factor activity, RNA binding; GO:0005488 binding; GO:0003676 nucleic acid binding; GO:0003743 translation initiation factor activity;	K03245	EIF3J; translation initiation factor 3 subunit J	chx03013 RNA transport - Capra hircus (goat);	IPR023194;	Eukaryotic translation initiation factor 3-like domain;
XP_017913720.1	23	0.522	Down	0.00029881	S	PREDICTED: GTP-binding protein GEM isoform X2 [Capra hircus]	1	0.0175862	55.353	WS(1)IPADGR	2	-1.6702	1	1.5	1.341	1.337	0.713	0.762	nucleus	GO:0050794 regulation of cellular process; GO:0044700 single organism signaling; GO:0051716 cellular response to stimulus; GO:0007165 signal transduction; GO:0050789 regulation of biological process; GO:0007154 cell communication; GO:0035556 intracellular signal transduction; GO:0044699 single-organism process; GO:0007264 small GTPase mediated signal transduction; GO:0023052 signaling; GO:0050896…	GO:0016020 membrane;	GO:1901265 nucleoside phosphate binding; GO:0001882 nucleoside binding; GO:0043167 ion binding; GO:0000166 nucleotide binding; GO:0097159 organic cyclic compound binding; GO:1901363 heterocyclic compound binding; GO:0032549 ribonucleoside binding; GO:0097367 carbohydrate derivative binding; GO:0032553 ribonucleotide binding; GO:0005488 binding; GO:0032550 purine ribonucleoside binding; GO:0043168…	K07846			IPR005225; IPR027417;	Small GTP-binding protein domain; P-loop containing nucleoside triphosphate hydrolase;
XP_017910397.1	516	1.737	Up	0.0023811	S	PREDICTED: uncharacterized protein KIAA1211-like homolog isoform X5 [Capra hircus]	0.805796	2.33e-08	53.553	EPLPALDLPT(0.002)PGGAGPES(0.192)PAAAPS(0.806)PPPPK	4	-0.15519	1	0.759	0.649	0.697	1.131	1.354	nucleus							IPR028030;	Domain of unknown function DUF4592;
XP_017910397.1	120	1.523	Up	0.0094188	S	PREDICTED: uncharacterized protein KIAA1211-like homolog isoform X5 [Capra hircus]	0.993694	8.64e-15	122.18	ALS(0.994)HDS(0.006)IFIPESGQDPPRPVR	4	0.30865	2	0.682	0.737	0.881	1.059	1.273	nucleus							IPR028030;	Domain of unknown function DUF4592;
XP_017917991.1	47	1.516	Up	0.0022043	S	PREDICTED: prenylated Rab acceptor protein 1 [Capra hircus]	0.999229	0.00191526	75.739	S(0.001)WGS(0.999)FVDQR	2	0.62738	1	0.837	0.771	0.71	1.093	1.176	plasma membrane				K20359
XP_017917532.1	26	1.85	Up	0.00084453	S	PREDICTED: coiled-coil domain-containing protein 102A [Capra hircus]	0.761401	0.00011899	65.175	GSLLT(0.002)ILGS(0.761)PS(0.236)PER	3	-2.2828	1	0.645	0.717	0.652	1.192	1.174	nucleus		GO:0043229 intracellular organelle; GO:0043232 intracellular non-membrane-bounded organelle; GO:0044430 cytoskeletal part; GO:0044446 intracellular organelle part; GO:0032991 macromolecular complex; GO:0044424 intracellular part; GO:0005623 cell; GO:0015629 actin cytoskeleton; GO:0044422 organelle part; GO:0043228 non-membrane-bounded organelle; GO:0043226 organelle; GO:0005856 cytoskeleton; GO:0…	GO:0003774 motor activity; GO:0016462 pyrophosphatase activity; GO:0003824 catalytic activity; GO:0016817 hydrolase activity, acting on acid anhydrides; GO:0016787 hydrolase activity; GO:0016818 hydrolase activity, acting on acid anhydrides, in phosphorus-containing anhydrides; GO:0017111 nucleoside-triphosphatase activity;	K16759			IPR002928;	Myosin tail;
XP_017896219.1	227	0.64	Down	5.59e-05	S	PREDICTED: paired immunoglobulin-like type 2 receptor alpha [Capra hircus]	0.999629	0.00961439	48.981	TPARES(1)FR	3	-0.27913	1	1.294	1.252	1.262	0.771	0.825	extracellular			GO:0005515 protein binding; GO:0005488 binding;	K15411	PILRA; paired immunoglobulin-like type 2 receptor alpha	chx05168 Herpes simplex infection - Capra hircus (goat);	IPR007110; IPR013783; IPR013106; IPR003599;	Immunoglobulin-like domain; Immunoglobulin-like fold; Immunoglobulin V-set domain; Immunoglobulin subtype;
XP_013829378.1	96	2.518	Up	8.17e-05	S	PREDICTED: cysteine-rich protein 3 isoform X2 [Capra hircus]	0.999507	1.29e-13	128.95	LNPSSFS(1)PPRPR	3	-0.48637	1	0.515	0.542	0.539	1.287	1.437	nucleus			GO:0043169 cation binding; GO:0046872 metal ion binding; GO:0008270 zinc ion binding; GO:0046914 transition metal ion binding; GO:0005488 binding; GO:0043167 ion binding;				IPR001781;	Zinc finger, LIM-type;
XP_017902957.1	174	0.554	Down	0.0035198	S	"PREDICTED: LOW QUALITY PROTEIN: anion exchange protein 2, partial [Capra hircus]"	0.897455	1.03e-07	77.939	KAET(0.02)T(0.02)S(0.063)PS(0.897)PPPPQPHQEAAPR	4	-0.20617	3	1.21	1.43	1.42	0.87	0.64	plasma membrane	GO:0006820 anion transport; GO:0006810 transport; GO:0051179 localization; GO:0006811 ion transport; GO:0051234 establishment of localization;	GO:0031224 intrinsic component of membrane; GO:0016020 membrane; GO:0016021 integral component of membrane; GO:0044425 membrane part;	GO:0022804 active transmembrane transporter activity; GO:0015291 secondary active transmembrane transporter activity; GO:0005452 inorganic anion exchanger activity; GO:0015075 ion transmembrane transporter activity; GO:0022892 substrate-specific transporter activity; GO:0015103 inorganic anion transmembrane transporter activity; GO:0008509 anion transmembrane transporter activity; GO:0022891 subs…	K13855	SLC4A2; solute carrier family 4 (anion exchanger), member 2	chx04971 Gastric acid secretion - Capra hircus (goat); chx04970 Salivary secretion - Capra hircus (goat); chx04972 Pancreatic secretion - Capra hircus (goat); chx04976 Bile secretion - Capra hircus (goat);	IPR011531; IPR013769; IPR016152;	Bicarbonate transporter, C-terminal; Band 3 cytoplasmic domain; Phosphotransferase/anion transporter;
XP_017897396.1	1572	2.959	Up	1.68e-07	S	PREDICTED: DNA topoisomerase 2-beta isoform X3 [Capra hircus]	0.99104	5.31e-22	126.93	T(0.004)S(0.004)FDEDS(0.991)DVDLFPSDLTTEPPSLPR	3	1.4294	3	0.495	0.449	0.463	1.395	1.382	nucleus	GO:0016043 cellular component organization; GO:0006725 cellular aromatic compound metabolic process; GO:0006259 DNA metabolic process; GO:1901360 organic cyclic compound metabolic process; GO:0006807 nitrogen compound metabolic process; GO:0044238 primary metabolic process; GO:0044237 cellular metabolic process; GO:0006265 DNA topological change; GO:0071704 organic substance metabolic process; GO…	GO:0043226 organelle; GO:0043231 intracellular membrane-bounded organelle; GO:0043229 intracellular organelle; GO:0005634 nucleus; GO:0044464 cell part; GO:0005622 intracellular; GO:0044424 intracellular part; GO:0043227 membrane-bounded organelle; GO:0005623 cell;	GO:0003677 DNA binding; GO:0005524 ATP binding; GO:1901265 nucleoside phosphate binding; GO:0001882 nucleoside binding; GO:0043167 ion binding; GO:0016817 hydrolase activity, acting on acid anhydrides; GO:0016787 hydrolase activity; GO:0000166 nucleotide binding; GO:0017111 nucleoside-triphosphatase activity; GO:0016887 ATPase activity; GO:1901363 heterocyclic compound binding; GO:0097159 organic…	K03164	TOP2; DNA topoisomerase II [EC:5.99.1.3]	chx01524 Platinum drug resistance - Capra hircus (goat);	IPR002205; IPR013758; IPR012542; IPR031660; IPR013757; IPR013506; IPR003594; IPR034157; IPR013759; IPR006171; IPR020568; IPR024946; IPR014721; IPR013760;	DNA topoisomerase, type IIA, subunit A/C-terminal; DNA topoisomerase, type IIA, subunit A/ C-terminal, alpha-beta; DTHCT; C-terminal associated domain of TOPRIM; Type IIA DNA topoisomerase subunit A, alpha-helical domain; DNA topoisomerase, type IIA, subunit B, domain 2; Histidine kinase-like ATPase, C-terminal domain; DNA topoisomerase 2, TOPRIM domain; DNA topoisomerase, type IIA, central domai…
XP_017902330.1	269	0.46	Down	2.06e-05	S	PREDICTED: zyxin [Capra hircus]	0.999999	2.07e-06	95.429	FS(1)PGAPGGPGSQPHQK	3	-0.65154	1	1.425	1.485	1.481	0.729	0.651	nucleus			GO:0043169 cation binding; GO:0046872 metal ion binding; GO:0008270 zinc ion binding; GO:0046914 transition metal ion binding; GO:0005488 binding; GO:0043167 ion binding;	K06273	ZYX; zyxin	chx04510 Focal adhesion - Capra hircus (goat);	IPR001781;	Zinc finger, LIM-type;
XP_017902330.1	249	0.383	Down	3.32e-06	S	PREDICTED: zyxin [Capra hircus]	1	0.00189941	56.205	GPLAPS(1)PAPK	3	0.51843	2	1.596	1.562	1.539	0.559	0.65	nucleus			GO:0043169 cation binding; GO:0046872 metal ion binding; GO:0008270 zinc ion binding; GO:0046914 transition metal ion binding; GO:0005488 binding; GO:0043167 ion binding;	K06273	ZYX; zyxin	chx04510 Focal adhesion - Capra hircus (goat);	IPR001781;	Zinc finger, LIM-type;
XP_017902330.1	297	0.426	Down	5.44e-07	S	PREDICTED: zyxin [Capra hircus]	0.999903	2.21e-09	109.36	GS(1)PQPPSVTYAQQK	3	0.47256	15	1.476	1.512	1.532	0.638	0.631	nucleus			GO:0043169 cation binding; GO:0046872 metal ion binding; GO:0008270 zinc ion binding; GO:0046914 transition metal ion binding; GO:0005488 binding; GO:0043167 ion binding;	K06273	ZYX; zyxin	chx04510 Focal adhesion - Capra hircus (goat);	IPR001781;	Zinc finger, LIM-type;
XP_005675276.1	1075	1.564	Up	0.000140832	S	PREDICTED: probable phospholipid-transporting ATPase IF isoform X3 [Capra hircus]	0.937711	0.00487516	47.113	S(0.012)WS(0.938)AS(0.043)DPFY(0.006)T(0.002)NDR	2	-0.24507	1	0.794	0.746	0.729	1.212	1.138	plasma membrane	GO:0006869 lipid transport; GO:0044699 single-organism process; GO:0071702 organic substance transport; GO:0010876 lipid localization; GO:0015914 phospholipid transport; GO:0051234 establishment of localization; GO:0006820 anion transport; GO:0006810 transport; GO:0015748 organophosphate ester transport; GO:0015711 organic anion transport; GO:1902578 single-organism localization; GO:0006811 ion t…	GO:0031224 intrinsic component of membrane; GO:0016020 membrane; GO:0016021 integral component of membrane; GO:0044425 membrane part;	GO:1901265 nucleoside phosphate binding; GO:0005319 lipid transporter activity; GO:0016817 hydrolase activity, acting on acid anhydrides; GO:0022892 substrate-specific transporter activity; GO:0016787 hydrolase activity; GO:0016887 ATPase activity; GO:0097159 organic cyclic compound binding; GO:1901363 heterocyclic compound binding; GO:0016462 pyrophosphatase activity; GO:0003824 catalytic activi…	K01530			IPR032630; IPR023299; IPR008250; IPR023214;	P-type ATPase, C-terminal; P-type ATPase, cytoplasmic domain N; P-type ATPase, A domain; HAD-like domain;
XP_005682169.1	609	0.651	Down	0.00109635	S	"PREDICTED: cAMP-specific 3',5'-cyclic phosphodiesterase 4C isoform X1 [Capra hircus]"	0.997649	0.00336092	46.156	IPRS(0.998)PEDPT(0.002)S(0.001)PK	3	-0.38404	1	1.313	1.207	1.262	0.84	0.74	nucleus	GO:0050794 regulation of cellular process; GO:0044700 single organism signaling; GO:0051716 cellular response to stimulus; GO:0007165 signal transduction; GO:0050789 regulation of biological process; GO:0007154 cell communication; GO:0044699 single-organism process; GO:0023052 signaling; GO:0050896 response to stimulus; GO:0009987 cellular process; GO:0065007 biological regulation;		GO:0004114 3',5'-cyclic-nucleotide phosphodiesterase activity; GO:0016787 hydrolase activity; GO:0008081 phosphoric diester hydrolase activity; GO:0004112 cyclic-nucleotide phosphodiesterase activity; GO:0003824 catalytic activity; GO:0042578 phosphoric ester hydrolase activity; GO:0016788 hydrolase activity, acting on ester bonds;	K13293	PDE4; cAMP-specific phosphodiesterase 4 [EC:3.1.4.53]	chx04024 cAMP signaling pathway - Capra hircus (goat); chx05032 Morphine addiction - Capra hircus (goat); chx00230 Purine metabolism - Capra hircus (goat);	IPR002073; IPR003607;	3'5'-cyclic nucleotide phosphodiesterase, catalytic domain; HD/PDEase domain;
XP_005695379.2	323	3.253	Up	1.73e-05	S	PREDICTED: thyroid receptor-interacting protein 11 isoform X2 [Capra hircus]	0.95763	8.49e-07	95.197	KLS(0.958)S(0.042)AENDRDVLR	4	-0.79403	1	0.409	0.499	0.395	1.455	1.39	nucleus	GO:0046907 intracellular transport; GO:0034067 protein localization to Golgi apparatus; GO:0072594 establishment of protein localization to organelle; GO:0006891 intra-Golgi vesicle-mediated transport; GO:0016192 vesicle-mediated transport; GO:0000301 retrograde transport, vesicle recycling within Golgi; GO:0072600 establishment of protein localization to Golgi; GO:0048193 Golgi vesicle transport…		GO:0005515 protein binding; GO:0005488 binding;				IPR000237;	GRIP domain;
XP_013824877.2	115	1.609	Up	0.034536	S	PREDICTED: coiled-coil domain-containing protein 82 isoform X2 [Capra hircus]	1	4.88e-06	95.264	HGS(1)IDLADHEK	3	-0.62662	1	0.56	0.905	0.75	1.282	1.299	nucleus							IPR025244; IPR025451;	Domain of unknown function DUF4196; Domain of unknown function DUF4211;
XP_017910565.1	76	1.75	Up	2.25e-06	S	PREDICTED: N-acetyl-D-glucosamine kinase [Capra hircus]	0.994933	3.59e-06	97.256	SLGLS(0.005)LS(0.995)GGDQEDAVR	2	-1.7166	6	0.72	0.68	0.697	1.22	1.207	cytoplasm				K00884	NAGK; N-acetylglucosamine kinase [EC:2.7.1.59]	chx01100 Metabolic pathways - Capra hircus (goat); chx00520 Amino sugar and nucleotide sugar metabolism - Capra hircus (goat);	IPR002731;	ATPase, BadF/BadG/BcrA/BcrD type;
XP_005680423.1	57	0.396	Down	4.45e-06	S	PREDICTED: myosin light polypeptide 6 isoform X2 [Capra hircus]	1	4.04e-12	123.02	VLGNPKS(1)DEMNVK	4	-1.0131	4	1.496	1.544	1.598	0.639	0.608	cytoplasm			GO:0043169 cation binding; GO:0046872 metal ion binding; GO:0005509 calcium ion binding; GO:0005488 binding; GO:0043167 ion binding;	K12751	MYL6; myosin light chain 6	chx04921 Oxytocin signaling pathway - Capra hircus (goat); chx04530 Tight junction - Capra hircus (goat); chx04270 Vascular smooth muscle contraction - Capra hircus (goat);	IPR011992; IPR002048;	EF-hand domain pair; EF-hand domain;
XP_017907994.1	878	2.184	Up	0.00112167	S	PREDICTED: lysine-specific demethylase PHF2 isoform X2 [Capra hircus]	0.999109	1.51e-56	187.86	DSDYVYPS(0.001)LES(0.999)DEDSPVFK	2	-0.75788	3	0.562	0.593	0.629	1.427	1.146	nucleus			GO:0043169 cation binding; GO:0046872 metal ion binding; GO:0005515 protein binding; GO:0008270 zinc ion binding; GO:0046914 transition metal ion binding; GO:0005488 binding; GO:0043167 ion binding;	K19414			IPR003347; IPR013083; IPR001965; IPR011011; IPR019787;	JmjC domain; Zinc finger, RING/FYVE/PHD-type; Zinc finger, PHD-type; Zinc finger, FYVE/PHD-type; Zinc finger, PHD-finger;
XP_005693743.2	15	1.663	Up	0.00028256	S	PREDICTED: solute carrier family 35 member B1 [Capra hircus]	0.999993	7.61e-07	66.772	LDLS(1)PPPLPAVSGSPVGSSGR	3	1.0255	1	0.752	0.673	0.746	1.142	1.225	plasma membrane	GO:0006810 transport; GO:0055085 transmembrane transport; GO:0051179 localization; GO:0051234 establishment of localization;			K15275
XP_005686089.1	1235	0.361	Down	0.000124214	S	PREDICTED: signal-induced proliferation-associated 1-like protein 1 isoform X4 [Capra hircus]	0.95282	0.00319472	46.318	VLPAFRES(0.953)PS(0.047)GR	3	-1.2119	1	1.72	1.482	1.598	0.567	0.561	nucleus	GO:0050794 regulation of cellular process; GO:0050789 regulation of biological process; GO:0010646 regulation of cell communication; GO:1902531 regulation of intracellular signal transduction; GO:0023051 regulation of signaling; GO:0048583 regulation of response to stimulus; GO:0009966 regulation of signal transduction; GO:0051056 regulation of small GTPase mediated signal transduction; GO:006500…		GO:0030234 enzyme regulator activity; GO:0060589 nucleoside-triphosphatase regulator activity; GO:0005488 binding; GO:0030695 GTPase regulator activity; GO:0005515 protein binding; GO:0098772 molecular function regulator; GO:0008047 enzyme activator activity; GO:0005096 GTPase activator activity;	K17701	SIPA1L1; signal-induced proliferation-associated 1 like protein 1	chx04015 Rap1 signaling pathway - Capra hircus (goat);	IPR021818; IPR001478; IPR000331;	Signal-induced proliferation-associated 1-like protein, C-terminal; PDZ domain; Rap GTPase activating protein domain;
XP_005686089.1	1529	0.629	Down	0.00052101	S	PREDICTED: signal-induced proliferation-associated 1-like protein 1 isoform X4 [Capra hircus]	0.983312	4.8e-06	93.181	LIDLES(0.983)PT(0.017)PDSQK	3	-0.60608	2	1.352	1.268	1.224	0.8	0.762	nucleus	GO:0050794 regulation of cellular process; GO:0050789 regulation of biological process; GO:0010646 regulation of cell communication; GO:1902531 regulation of intracellular signal transduction; GO:0023051 regulation of signaling; GO:0048583 regulation of response to stimulus; GO:0009966 regulation of signal transduction; GO:0051056 regulation of small GTPase mediated signal transduction; GO:006500…		GO:0030234 enzyme regulator activity; GO:0060589 nucleoside-triphosphatase regulator activity; GO:0005488 binding; GO:0030695 GTPase regulator activity; GO:0005515 protein binding; GO:0098772 molecular function regulator; GO:0008047 enzyme activator activity; GO:0005096 GTPase activator activity;	K17701	SIPA1L1; signal-induced proliferation-associated 1 like protein 1	chx04015 Rap1 signaling pathway - Capra hircus (goat);	IPR021818; IPR001478; IPR000331;	Signal-induced proliferation-associated 1-like protein, C-terminal; PDZ domain; Rap GTPase activating protein domain;
XP_005686089.1	1413	0.598	Down	0.021024	S	PREDICTED: signal-induced proliferation-associated 1-like protein 1 isoform X4 [Capra hircus]	0.91757	0.000543248	57.796	HS(0.082)AS(0.918)PVVFTSAR	3	1.7732	1	1.462	1.201	1.275	0.782	0.79	nucleus	GO:0050794 regulation of cellular process; GO:0050789 regulation of biological process; GO:0010646 regulation of cell communication; GO:1902531 regulation of intracellular signal transduction; GO:0023051 regulation of signaling; GO:0048583 regulation of response to stimulus; GO:0009966 regulation of signal transduction; GO:0051056 regulation of small GTPase mediated signal transduction; GO:006500…		GO:0030234 enzyme regulator activity; GO:0060589 nucleoside-triphosphatase regulator activity; GO:0005488 binding; GO:0030695 GTPase regulator activity; GO:0005515 protein binding; GO:0098772 molecular function regulator; GO:0008047 enzyme activator activity; GO:0005096 GTPase activator activity;	K17701	SIPA1L1; signal-induced proliferation-associated 1 like protein 1	chx04015 Rap1 signaling pathway - Capra hircus (goat);	IPR021818; IPR001478; IPR000331;	Signal-induced proliferation-associated 1-like protein, C-terminal; PDZ domain; Rap GTPase activating protein domain;
XP_017905907.1	519	1.941	Up	0.00044396	S	PREDICTED: RNA-binding protein MEX3D [Capra hircus]	0.816386	1.61e-09	108.08	HS(0.816)PT(0.184)LPEPGGLGLELPLAR	3	-0.50499	1	0.62	0.651	0.675	1.35	1.159	cytoplasm,nucleus			GO:0097159 organic cyclic compound binding; GO:1901363 heterocyclic compound binding; GO:0003723 RNA binding; GO:0046914 transition metal ion binding; GO:0005488 binding; GO:0043167 ion binding; GO:0003676 nucleic acid binding; GO:0043169 cation binding; GO:0046872 metal ion binding; GO:0005515 protein binding; GO:0008270 zinc ion binding;	K15686			IPR004087; IPR001841; IPR004088; IPR013083;	K Homology domain; Zinc finger, RING-type; K Homology domain, type 1; Zinc finger, RING/FYVE/PHD-type;
XP_005683844.3	213	1.892	Up	4.46e-05	S	PREDICTED: osteoclast-stimulating factor 1 [Capra hircus]	1	5.21e-40	171.44	SLSNAEDYLDDEDS(1)D	2	0.81003	3	0.684	0.641	0.658	1.308	1.213	mitochondria			GO:0005515 protein binding; GO:0005488 binding;				IPR001452; IPR020683;	SH3 domain; Ankyrin repeat-containing domain;
XP_005682448.1	15	0.589	Down	0.00025725	S	PREDICTED: calponin-1 [Capra hircus]	0.998968	0.00101151	56.956	GPAY(0.001)GLS(0.999)AEVK	3	0.68277	1	1.365	1.277	1.318	0.732	0.751	mitochondria	GO:0031032 actomyosin structure organization; GO:0016043 cellular component organization; GO:1902589 single-organism organelle organization; GO:0030036 actin cytoskeleton organization; GO:0006996 organelle organization; GO:0030029 actin filament-based process; GO:0044763 single-organism cellular process; GO:0044699 single-organism process; GO:0007010 cytoskeleton organization; GO:0009987 cellular…		GO:0003779 actin binding; GO:0005515 protein binding; GO:0008092 cytoskeletal protein binding; GO:0005488 binding;				IPR001715;	Calponin homology domain;
XP_017899741.1	155	1.923	Up	1.95e-05	S	PREDICTED: PHD finger protein 6 isoform X2 [Capra hircus]	0.9906	7.72e-23	131.82	TAHNSEADLEESFNEHELEPS(0.009)S(0.991)PK	4	-1.1632	4	0.635	0.675	0.649	1.29	1.213	nucleus			GO:0043169 cation binding; GO:0046872 metal ion binding; GO:0005515 protein binding; GO:0008270 zinc ion binding; GO:0046914 transition metal ion binding; GO:0005488 binding; GO:0043167 ion binding;				IPR001965; IPR013083;	Zinc finger, PHD-type; Zinc finger, RING/FYVE/PHD-type;
XP_017899741.1	154	1.643	Up	9.53e-05	S	PREDICTED: PHD finger protein 6 isoform X2 [Capra hircus]	0.759326	7.72e-23	131.82	TAHNSEADLEES(0.006)FNEHELEPS(0.759)S(0.234)PK	5	-0.22743	4	0.717	0.785	0.689	1.193	1.192	nucleus			GO:0043169 cation binding; GO:0046872 metal ion binding; GO:0005515 protein binding; GO:0008270 zinc ion binding; GO:0046914 transition metal ion binding; GO:0005488 binding; GO:0043167 ion binding;				IPR001965; IPR013083;	Zinc finger, PHD-type; Zinc finger, RING/FYVE/PHD-type;
XP_005678741.1	100	1.622	Up	0.00180208	S	PREDICTED: smad nuclear-interacting protein 1 [Capra hircus]	0.990205	0.00695493	51.276	S(0.99)PHHS(0.01)AIK	3	-2.9109	1	0.623	0.796	0.788	1.178	1.158	nucleus			GO:0005515 protein binding; GO:0005488 binding;	K13108			IPR008984; IPR000253;	SMAD/FHA domain; Forkhead-associated (FHA) domain;
NP_001272524.1	245	2.604	Up	1.93e-05	S	perilipin-3 [Capra hircus]	0.9745	0.0264057	57.249	LGS(0.975)LS(0.025)ER	2	0.96781	1	0.461	0.576	0.519	1.331	1.352	cytoplasm				K20287
XP_005679988.1	483	1.84	Up	0.0039614	S	"PREDICTED: keratin, type II cytoskeletal 8 [Capra hircus]"	0.999991	2.79e-09	115.12	LVSESSDVLS(1)K	2	1.3594	2	0.682	0.671	0.67	1.307	1.185	nucleus		GO:0043229 intracellular organelle; GO:0099513 polymeric cytoskeletal fiber; GO:0043232 intracellular non-membrane-bounded organelle; GO:0044430 cytoskeletal part; GO:0044446 intracellular organelle part; GO:0099512 supramolecular fiber; GO:0044424 intracellular part; GO:0005623 cell; GO:0099080 supramolecular complex; GO:0044422 organelle part; GO:0045095 keratin filament; GO:0099081 supramolecu…	GO:0005198 structural molecule activity;	K07605			IPR032444;	Keratin type II head;
XP_005679988.1	476	1.739	Up	0.00023654	S	"PREDICTED: keratin, type II cytoskeletal 8 [Capra hircus]"	0.981789	8.3e-06	91.202	LVS(0.982)ES(0.018)SDVLSK	3	-0.97975	1	0.728	0.626	0.751	1.24	1.19	nucleus		GO:0043229 intracellular organelle; GO:0099513 polymeric cytoskeletal fiber; GO:0043232 intracellular non-membrane-bounded organelle; GO:0044430 cytoskeletal part; GO:0044446 intracellular organelle part; GO:0099512 supramolecular fiber; GO:0044424 intracellular part; GO:0005623 cell; GO:0099080 supramolecular complex; GO:0044422 organelle part; GO:0045095 keratin filament; GO:0099081 supramolecu…	GO:0005198 structural molecule activity;	K07605			IPR032444;	Keratin type II head;
XP_005679988.1	34	1.823	Up	0.00071714	S	"PREDICTED: keratin, type II cytoskeletal 8 [Capra hircus]"	0.946164	0.0360341	46.844	IS(0.946)S(0.048)S(0.003)AFS(0.003)R	2	-0.098392	1	0.571	0.773	0.689	1.254	1.224	nucleus		GO:0043229 intracellular organelle; GO:0099513 polymeric cytoskeletal fiber; GO:0043232 intracellular non-membrane-bounded organelle; GO:0044430 cytoskeletal part; GO:0044446 intracellular organelle part; GO:0099512 supramolecular fiber; GO:0044424 intracellular part; GO:0005623 cell; GO:0099080 supramolecular complex; GO:0044422 organelle part; GO:0045095 keratin filament; GO:0099081 supramolecu…	GO:0005198 structural molecule activity;	K07605			IPR032444;	Keratin type II head;
XP_005679988.1	43	3.374	Up	0.0059598	S	"PREDICTED: keratin, type II cytoskeletal 8 [Capra hircus]"	0.929498	0.00475011	77.533	VGS(0.929)GS(0.036)S(0.034)FR	2	0.40956	1	0.401	0.423	0.44	1.351	1.339	nucleus		GO:0043229 intracellular organelle; GO:0099513 polymeric cytoskeletal fiber; GO:0043232 intracellular non-membrane-bounded organelle; GO:0044430 cytoskeletal part; GO:0044446 intracellular organelle part; GO:0099512 supramolecular fiber; GO:0044424 intracellular part; GO:0005623 cell; GO:0099080 supramolecular complex; GO:0044422 organelle part; GO:0045095 keratin filament; GO:0099081 supramolecu…	GO:0005198 structural molecule activity;	K07605			IPR032444;	Keratin type II head;
XP_017917776.1	182	1.941	Up	4.22e-05	S	PREDICTED: protein LSM14 homolog A isoform X3 [Capra hircus]	0.927482	0.000786989	91.313	S(0.927)S(0.073)PQLDPLR	2	-0.80965	5	0.669	0.646	0.631	1.258	1.208	nucleus				K18749			IPR025761; IPR025609; IPR025768; IPR019050; IPR010920; IPR025762;	FFD box; Lsm14-like, N-terminal; TFG box; FDF domain; LSM domain; DFDF domain;
XP_017917776.1	178	1.97	Up	0.0091008	S	PREDICTED: protein LSM14 homolog A isoform X3 [Capra hircus]	0.999426	0.0398639	51.762	T(0.001)QLS(0.999)QGR	2	0.068595	1	0.472	0.573	0.871	1.263	1.347	nucleus				K18749			IPR025761; IPR025609; IPR025768; IPR019050; IPR010920; IPR025762;	FFD box; Lsm14-like, N-terminal; TFG box; FDF domain; LSM domain; DFDF domain;
XP_017896131.1	159	0.539	Down	3.8e-05	S	PREDICTED: transforming growth factor beta-1-induced transcript 1 protein isoform X2 [Capra hircus]	0.980337	0.0138128	41.567	LMAS(0.98)LS(0.02)DFR	2	2.4219	2	1.413	1.373	1.331	0.698	0.757	nucleus			GO:0043169 cation binding; GO:0046872 metal ion binding; GO:0008270 zinc ion binding; GO:0046914 transition metal ion binding; GO:0005488 binding; GO:0043167 ion binding;				IPR001781;	Zinc finger, LIM-type;
XP_017896131.1	161	0.331	Down	2.08e-05	S	PREDICTED: transforming growth factor beta-1-induced transcript 1 protein isoform X2 [Capra hircus]	0.884401	5.48e-05	110.88	LMAS(0.116)LS(0.884)DFR	2	-0.89551	1	1.701	1.605	1.631	0.532	0.485	nucleus			GO:0043169 cation binding; GO:0046872 metal ion binding; GO:0008270 zinc ion binding; GO:0046914 transition metal ion binding; GO:0005488 binding; GO:0043167 ion binding;				IPR001781;	Zinc finger, LIM-type;
XP_017896131.1	63	0.519	Down	1.65e-05	S	PREDICTED: transforming growth factor beta-1-induced transcript 1 protein isoform X2 [Capra hircus]	0.999108	9.27e-13	79.069	S(0.999)PKPAAPAT(0.956)PPFS(0.03)S(0.011)S(0.004)CGVLGTGLCELDR	3	-1.2784	5	1.357	1.382	1.438	0.706	0.722	nucleus			GO:0043169 cation binding; GO:0046872 metal ion binding; GO:0008270 zinc ion binding; GO:0046914 transition metal ion binding; GO:0005488 binding; GO:0043167 ion binding;				IPR001781;	Zinc finger, LIM-type;
XP_017896131.1	71	0.614	Down	0.000103965	T	PREDICTED: transforming growth factor beta-1-induced transcript 1 protein isoform X2 [Capra hircus]	0.999967	2.38e-22	129.51	PAAPAT(1)PPFSSSCGVLGTGLCELDR	3	1.4609	18	1.237	1.3	1.342	0.799	0.772	nucleus			GO:0043169 cation binding; GO:0046872 metal ion binding; GO:0008270 zinc ion binding; GO:0046914 transition metal ion binding; GO:0005488 binding; GO:0043167 ion binding;				IPR001781;	Zinc finger, LIM-type;
XP_017896131.1	138	0.312	Down	1.67e-08	S	PREDICTED: transforming growth factor beta-1-induced transcript 1 protein isoform X2 [Capra hircus]	0.830968	7.52e-05	67.227	KRPS(0.995)PPPS(0.174)PS(0.831)PVLPK	5	-0.57475	6	1.669	1.669	1.685	0.538	0.51	nucleus			GO:0043169 cation binding; GO:0046872 metal ion binding; GO:0008270 zinc ion binding; GO:0046914 transition metal ion binding; GO:0005488 binding; GO:0043167 ion binding;				IPR001781;	Zinc finger, LIM-type;
XP_017896131.1	413	0.529	Down	0.0147351	S	PREDICTED: transforming growth factor beta-1-induced transcript 1 protein isoform X2 [Capra hircus]	1	0.0284055	56.434	CVS(1)ALGR	2	-1.5436	1	1.3	1.3	1.538	0.735	0.74	nucleus			GO:0043169 cation binding; GO:0046872 metal ion binding; GO:0008270 zinc ion binding; GO:0046914 transition metal ion binding; GO:0005488 binding; GO:0043167 ion binding;				IPR001781;	Zinc finger, LIM-type;
XP_017896131.1	136	0.479	Down	4.18e-06	S	PREDICTED: transforming growth factor beta-1-induced transcript 1 protein isoform X2 [Capra hircus]	0.995318	1.94e-11	79.293	RPS(1)PPPS(0.995)PS(0.005)PVLPK	3	1.1727	5	1.4	1.438	1.478	0.698	0.665	nucleus			GO:0043169 cation binding; GO:0046872 metal ion binding; GO:0008270 zinc ion binding; GO:0046914 transition metal ion binding; GO:0005488 binding; GO:0043167 ion binding;				IPR001781;	Zinc finger, LIM-type;
XP_017896131.1	132	0.452	Down	3.64e-07	S	PREDICTED: transforming growth factor beta-1-induced transcript 1 protein isoform X2 [Capra hircus]	0.999998	1.94e-11	99.413	RPS(1)PPPS(0.995)PS(0.005)PVLPK	3	1.1727	14	1.462	1.477	1.481	0.689	0.641	nucleus			GO:0043169 cation binding; GO:0046872 metal ion binding; GO:0008270 zinc ion binding; GO:0046914 transition metal ion binding; GO:0005488 binding; GO:0043167 ion binding;				IPR001781;	Zinc finger, LIM-type;
XP_017896131.1	175	0.415	Down	1.7e-06	T	PREDICTED: transforming growth factor beta-1-induced transcript 1 protein isoform X2 [Capra hircus]	0.896641	3.4e-18	84.369	VQNHLPAS(0.101)GPT(0.897)PPPVPS(0.001)S(0.001)MS(0.001)EDAPSPPGPNSK	5	1.0483	5	1.51	1.555	1.501	0.658	0.598	nucleus			GO:0043169 cation binding; GO:0046872 metal ion binding; GO:0008270 zinc ion binding; GO:0046914 transition metal ion binding; GO:0005488 binding; GO:0043167 ion binding;				IPR001781;	Zinc finger, LIM-type;
XP_017905837.1	37	0.476	Down	0.0002372	S	PREDICTED: transforming growth factor-beta-induced protein ig-h3 [Capra hircus]	0.999177	0.00915006	41.014	SPY(0.001)QLVLQHS(0.999)R	3	1.2578	1	1.441	1.413	1.471	0.651	0.8	plasma membrane			GO:0005515 protein binding; GO:0005488 binding;	K19519			IPR011489; IPR000782;	EMI domain; FAS1 domain;
XP_017914124.1	1022	1.765	Up	0.00027681	S	PREDICTED: E3 ubiquitin-protein ligase TRIP12 isoform X9 [Capra hircus]	0.946084	1.73e-08	104.88	Y(0.054)S(0.946)PPRDDDKVDNQAK	3	-1.543	1	0.779	0.655	0.651	1.207	1.253	nucleus			GO:0019787 ubiquitin-like protein transferase activity; GO:0003824 catalytic activity; GO:0016740 transferase activity; GO:0005488 binding; GO:0004842 ubiquitin-protein transferase activity;	K10590	TRIP12; E3 ubiquitin-protein ligase TRIP12 [EC:2.3.2.26]	chx04120 Ubiquitin mediated proteolysis - Capra hircus (goat);	IPR011989; IPR004170; IPR016024; IPR000569;	Armadillo-like helical; WWE domain; Armadillo-type fold; HECT domain;
XP_017914124.1	312	1.548	Up	0.00055958	S	PREDICTED: E3 ubiquitin-protein ligase TRIP12 isoform X9 [Capra hircus]	0.959423	1.99e-07	106.66	S(0.041)ES(0.959)PPAELPSLR	2	-1.2616	4	0.816	0.739	0.73	1.147	1.148	nucleus			GO:0019787 ubiquitin-like protein transferase activity; GO:0003824 catalytic activity; GO:0016740 transferase activity; GO:0005488 binding; GO:0004842 ubiquitin-protein transferase activity;	K10590	TRIP12; E3 ubiquitin-protein ligase TRIP12 [EC:2.3.2.26]	chx04120 Ubiquitin mediated proteolysis - Capra hircus (goat);	IPR011989; IPR004170; IPR016024; IPR000569;	Armadillo-like helical; WWE domain; Armadillo-type fold; HECT domain;
XP_017914124.1	1021	2.099	Up	0.00047959	Y	PREDICTED: E3 ubiquitin-protein ligase TRIP12 isoform X9 [Capra hircus]	0.947089	7e-05	76.526	Y(0.947)S(0.053)PPRDDDKVDNQAK	4	-0.96397	1	0.554	0.577	0.703	1.262	1.218	nucleus			GO:0019787 ubiquitin-like protein transferase activity; GO:0003824 catalytic activity; GO:0016740 transferase activity; GO:0005488 binding; GO:0004842 ubiquitin-protein transferase activity;	K10590	TRIP12; E3 ubiquitin-protein ligase TRIP12 [EC:2.3.2.26]	chx04120 Ubiquitin mediated proteolysis - Capra hircus (goat);	IPR011989; IPR004170; IPR016024; IPR000569;	Armadillo-like helical; WWE domain; Armadillo-type fold; HECT domain;
XP_005676356.1	142	1.549	Up	0.00072428	T	PREDICTED: splicing factor 3B subunit 1 isoform X1 [Capra hircus]	1	2.9e-08	82.946	T(0.12)MIIS(0.88)PERLDPFADGGKT(1)PDPK	5	1.7291	2	0.823	0.723	0.739	1.186	1.121	plasma membrane			GO:0005488 binding;	K12828	SF3B1; splicing factor 3B subunit 1	chx03040 Spliceosome - Capra hircus (goat);	IPR011989; IPR015016; IPR016024;	Armadillo-like helical; Splicing factor 3B subunit 1; Armadillo-type fold;
XP_005676356.1	211	1.639	Up	0.00040024	T	PREDICTED: splicing factor 3B subunit 1 isoform X1 [Capra hircus]	0.999796	1.36e-05	97.271	RWDQTADQTPGAT(1)PK	4	0.5866	3	0.666	0.752	0.773	1.242	1.203	plasma membrane			GO:0005488 binding;	K12828	SF3B1; splicing factor 3B subunit 1	chx03040 Spliceosome - Capra hircus (goat);	IPR011989; IPR015016; IPR016024;	Armadillo-like helical; Splicing factor 3B subunit 1; Armadillo-type fold;
XP_005676356.1	244	1.872	Up	0.00064283	T	PREDICTED: splicing factor 3B subunit 1 isoform X1 [Capra hircus]	0.965874	0.00978441	55.755	GS(0.012)ET(0.966)PGAT(0.02)PGS(0.002)K	2	-0.96067	1	0.62	0.693	0.684	1.356	1.205	plasma membrane			GO:0005488 binding;	K12828	SF3B1; splicing factor 3B subunit 1	chx03040 Spliceosome - Capra hircus (goat);	IPR011989; IPR015016; IPR016024;	Armadillo-like helical; Splicing factor 3B subunit 1; Armadillo-type fold;
XP_017912786.1	2047	1.869	Up	0.00012044	S	PREDICTED: protein FAM208B isoform X4 [Capra hircus]	0.999587	1.01e-06	102.87	HSALS(1)PGAFPK	3	-0.58377	1	0.715	0.62	0.665	1.19	1.273	cytoplasm							IPR022168; IPR022188;	Domain of unknown function DUF3699; Protein of unknown function DUF3715;
XP_005709583.3	308	3.193	Up	9.91e-07	S	PREDICTED: 60S acidic ribosomal protein P0 isoform X1 [Capra hircus]	1	2.04e-06	63.095	VEAKEES(1)EES(1)DEDMGFGLFD	3	2.1765	4	0.41	0.481	0.431	1.394	1.401	cytoplasm,nucleus	GO:0044085 cellular component biogenesis; GO:0042254 ribosome biogenesis; GO:0022613 ribonucleoprotein complex biogenesis; GO:0071840 cellular component organization or biogenesis;	GO:0005623 cell; GO:0005622 intracellular; GO:0044464 cell part;		K02941	RP-LP0; large subunit ribosomal protein LP0	chx03010 Ribosome - Capra hircus (goat);
XP_005709583.3	305	3.193	Up	9.91e-07	S	PREDICTED: 60S acidic ribosomal protein P0 isoform X1 [Capra hircus]	1	2.04e-06	63.095	VEAKEES(1)EES(1)DEDMGFGLFD	3	2.1765	4	0.41	0.481	0.431	1.394	1.401	cytoplasm,nucleus	GO:0044085 cellular component biogenesis; GO:0042254 ribosome biogenesis; GO:0022613 ribonucleoprotein complex biogenesis; GO:0071840 cellular component organization or biogenesis;	GO:0005623 cell; GO:0005622 intracellular; GO:0044464 cell part;		K02941	RP-LP0; large subunit ribosomal protein LP0	chx03010 Ribosome - Capra hircus (goat);
XP_005695370.1	52	3.018	Up	5.64e-05	S	PREDICTED: microfibrillar-associated protein 1 [Capra hircus]	1	4.3e-11	110.01	RPDYAPMES(1)S(1)DEEDEEFQFIK	3	-0.35457	2	0.436	0.454	0.495	1.449	1.298	nucleus				K13110			IPR009730;	Micro-fibrillar-associated protein 1, C-terminal;
XP_005695370.1	53	3.018	Up	5.64e-05	S	PREDICTED: microfibrillar-associated protein 1 [Capra hircus]	1	4.3e-11	110.01	RPDYAPMES(1)S(1)DEEDEEFQFIK	3	-0.35457	2	0.436	0.454	0.495	1.449	1.298	nucleus				K13110			IPR009730;	Micro-fibrillar-associated protein 1, C-terminal;
XP_017914561.1	247	1.737	Up	2.31e-05	S	PREDICTED: solute carrier family 43 member 3 [Capra hircus]	0.972852	4.72e-05	77.505	KLELQS(0.973)EEFLS(0.027)PK	3	-0.90195	1	0.713	0.708	0.687	1.265	1.196	plasma membrane	GO:0006810 transport; GO:0055085 transmembrane transport; GO:0051179 localization; GO:0051234 establishment of localization;	GO:0031224 intrinsic component of membrane; GO:0016020 membrane; GO:0016021 integral component of membrane; GO:0044425 membrane part;		K08230			IPR020846;	Major facilitator superfamily domain;
XP_017907991.1	382	1.994	Up	0.00045602	S	PREDICTED: constitutive coactivator of PPAR-gamma-like protein 1 isoform X2 [Capra hircus]	0.972387	3.9e-14	62.862	PVAPQVPS(0.972)PGAPGQGPHPY(0.028)NLAEPALTLETSGK	4	-2.8335	1	0.73	0.595	0.586	1.343	1.249	nucleus							IPR029060;	PIN domain-like;
XP_017913781.1	1002	1.529	Up	0.00114486	S	PREDICTED: vacuolar protein sorting-associated protein 13B isoform X6 [Capra hircus]	0.971557	0.00189386	43.946	RKEDEVS(0.028)VGS(0.972)APLAK	4	0.60215	1	0.694	0.82	0.785	1.131	1.151	nucleus				K19526			IPR026854;	Vacuolar protein sorting-associated protein 13, N-terminal domain;
XP_005677481.2	129	5.442	Up	0.00028249	S	PREDICTED: pre-B-cell leukemia transcription factor-interacting protein 1 isoform X2 [Capra hircus]	0.991807	0.00464469	70.256	S(0.992)LPS(0.008)SPK	3	-0.27733	1	0.216	0.31	0.313	1.665	1.57	plasma membrane
XP_017913226.1	148	0.605	Down	0.000104335	S	PREDICTED: adenosylhomocysteinase [Capra hircus]	0.997693	0.0112763	55.604	Y(0.002)PQLLS(0.998)GIR	2	-0.61962	1	1.338	1.287	1.287	0.755	0.764	cytoplasm	GO:1901606 alpha-amino acid catabolic process; GO:0009116 nucleoside metabolic process; GO:0042278 purine nucleoside metabolic process; GO:0046498 S-adenosylhomocysteine metabolic process; GO:0006725 cellular aromatic compound metabolic process; GO:0044699 single-organism process; GO:0072523 purine-containing compound catabolic process; GO:0044237 cellular metabolic process; GO:0071704 organic su…		GO:0097159 organic cyclic compound binding; GO:1901363 heterocyclic compound binding; GO:0004013 adenosylhomocysteinase activity; GO:0016801 hydrolase activity, acting on ether bonds; GO:1901265 nucleoside phosphate binding; GO:0051287 NAD binding; GO:0003824 catalytic activity; GO:0005488 binding; GO:0016787 hydrolase activity; GO:0000166 nucleotide binding; GO:0048037 cofactor binding; GO:00168…	K01251	E3.3.1.1; adenosylhomocysteinase [EC:3.3.1.1]	chx01100 Metabolic pathways - Capra hircus (goat); chx00270 Cysteine and methionine metabolism - Capra hircus (goat);	IPR016040; IPR015878;	NAD(P)-binding domain; S-adenosyl-L-homocysteine hydrolase, NAD binding domain;
NP_001272518.1	46	2.024	Up	2.47e-05	T	eukaryotic translation initiation factor 4E-binding protein 1 [Capra hircus]	0.836447	4.03e-11	68.161	VVLADGVQLPPGDY(0.187)S(0.236)T(0.266)T(0.3)PGGT(0.015)LFS(0.075)T(0.069)T(0.836)PGGT(0.015)R	3	1.1687	8	0.652	0.621	0.614	1.329	1.252	mitochondria	GO:0050794 regulation of cellular process; GO:0060255 regulation of macromolecule metabolic process; GO:0010608 posttranscriptional regulation of gene expression; GO:0045947 negative regulation of translational initiation; GO:0017148 negative regulation of translation; GO:0048523 negative regulation of cellular process; GO:0031324 negative regulation of cellular metabolic process; GO:0048519 nega…		GO:0008190 eukaryotic initiation factor 4E binding; GO:0005515 protein binding; GO:0005488 binding; GO:0031369 translation initiation factor binding;	K07205	EIF4EBP1; eukaryotic translation initiation factor 4E binding protein 1	chx01521 EGFR tyrosine kinase inhibitor resistance - Capra hircus (goat); chx04152 AMPK signaling pathway - Capra hircus (goat); chx05165 Human papillomavirus infection - Capra hircus (goat); chx05221 Acute myeloid leukemia - Capra hircus (goat); chx05231 Choline metabolism in cancer - Capra hircus (goat); chx04910 Insulin signaling pathway - Capra hircus (goat); chx04218 Cellular senescence - Ca…
NP_001272518.1	65	1.534	Up	0.000102337	S	eukaryotic translation initiation factor 4E-binding protein 1 [Capra hircus]	0.997804	1.96e-06	83.692	FLMECRNS(0.998)PVT(0.661)KT(0.341)PPR	4	0.97743	9	0.779	0.777	0.743	1.205	1.128	mitochondria	GO:0050794 regulation of cellular process; GO:0060255 regulation of macromolecule metabolic process; GO:0010608 posttranscriptional regulation of gene expression; GO:0045947 negative regulation of translational initiation; GO:0017148 negative regulation of translation; GO:0048523 negative regulation of cellular process; GO:0031324 negative regulation of cellular metabolic process; GO:0048519 nega…		GO:0008190 eukaryotic initiation factor 4E binding; GO:0005515 protein binding; GO:0005488 binding; GO:0031369 translation initiation factor binding;	K07205	EIF4EBP1; eukaryotic translation initiation factor 4E binding protein 1	chx01521 EGFR tyrosine kinase inhibitor resistance - Capra hircus (goat); chx04152 AMPK signaling pathway - Capra hircus (goat); chx05165 Human papillomavirus infection - Capra hircus (goat); chx05221 Acute myeloid leukemia - Capra hircus (goat); chx05231 Choline metabolism in cancer - Capra hircus (goat); chx04910 Insulin signaling pathway - Capra hircus (goat); chx04218 Cellular senescence - Ca…
XP_017920309.1	974	0.535	Down	1.74e-05	S	PREDICTED: myosin phosphatase Rho-interacting protein isoform X10 [Capra hircus]	1	0.00116802	87.568	S(1)NPDFLK	2	2.2096	6	1.39	1.4	1.341	0.763	0.703	nucleus							IPR011993; IPR001849;	PH domain-like; Pleckstrin homology domain;
XP_013830317.2	668	1.875	Up	0.00019865	T	PREDICTED: nuclear envelope pore membrane protein POM 121C [Capra hircus]	0.845504	0.000302948	68.044	SQALS(0.124)T(0.846)PPPS(0.03)PK	3	0.41954	3	0.699	0.654	0.644	1.328	1.225	plasma membrane				K14316	POM121; nuclear pore complex protein Nup121	chx03013 RNA transport - Capra hircus (goat);
XP_017915029.1	189	1.742	Up	0.00035887	S	PREDICTED: eukaryotic translation initiation factor 4 gamma 2 isoform X2 [Capra hircus]	0.951542	0.0145238	77.732	FS(0.952)PT(0.048)MGR	2	-1.1483	2	0.691	0.695	0.716	1.161	1.19	cytoplasm			GO:0097159 organic cyclic compound binding; GO:1901363 heterocyclic compound binding; GO:0003723 RNA binding; GO:0005515 protein binding; GO:0005488 binding; GO:0003676 nucleic acid binding;	K03260	EIF4G; translation initiation factor 4G	chx03013 RNA transport - Capra hircus (goat); chx05416 Viral myocarditis - Capra hircus (goat);	IPR003891; IPR003307; IPR016024; IPR003890; IPR016021;	Initiation factor eIF-4 gamma, MA3; W2 domain; Armadillo-type fold; MIF4G-like, type 3; MIF4G-like domain;
XP_017907000.1	930	1.546	Up	0.0184162	S	PREDICTED: manganese-transporting ATPase 13A1 isoform X2 [Capra hircus]	1	0.00206957	70.942	DRLS(1)QVLR	3	0.85647	1	0.935	0.768	0.588	1.159	1.262	plasma membrane	GO:0006810 transport; GO:0051179 localization; GO:0006812 cation transport; GO:0006811 ion transport; GO:0051234 establishment of localization;	GO:0031224 intrinsic component of membrane; GO:0016020 membrane; GO:0016021 integral component of membrane; GO:0044425 membrane part;	GO:1901265 nucleoside phosphate binding; GO:0043167 ion binding; GO:0016817 hydrolase activity, acting on acid anhydrides; GO:0016787 hydrolase activity; GO:0000166 nucleotide binding; GO:0017111 nucleoside-triphosphatase activity; GO:0016887 ATPase activity; GO:1901363 heterocyclic compound binding; GO:0097159 organic cyclic compound binding; GO:0016462 pyrophosphatase activity; GO:0003824 catal…	K14950			IPR008250; IPR023299; IPR023214;	P-type ATPase, A domain; P-type ATPase, cytoplasmic domain N; HAD-like domain;
XP_005692720.2	329	0.554	Down	0.000123382	S	PREDICTED: C5a anaphylatoxin chemotactic receptor 1 [Capra hircus]	0.999999	0.00018024	83.182	GVLTEES(1)VRR	3	0.079418	3	1.408	1.282	1.379	0.774	0.759	plasma membrane	GO:0050794 regulation of cellular process; GO:0044700 single organism signaling; GO:0051716 cellular response to stimulus; GO:0044699 single-organism process; GO:0023052 signaling; GO:0050896 response to stimulus; GO:0006935 chemotaxis; GO:0007186 G-protein coupled receptor signaling pathway; GO:0009605 response to external stimulus; GO:0007165 signal transduction; GO:0050789 regulation of biolog…	GO:0031224 intrinsic component of membrane; GO:0016020 membrane; GO:0016021 integral component of membrane; GO:0044425 membrane part;	GO:0038023 signaling receptor activity; GO:0060089 molecular transducer activity; GO:0001847 opsonin receptor activity; GO:0004872 receptor activity; GO:0004878 complement component C5a receptor activity; GO:0004875 complement receptor activity; GO:0004930 G-protein coupled receptor activity; GO:0004888 transmembrane signaling receptor activity; GO:0004871 signal transducer activity; GO:0099600 t…	K04010	C5AR1; C5a anaphylatoxin chemotactic receptor	chx05150 Staphylococcus aureus infection - Capra hircus (goat); chx04610 Complement and coagulation cascades - Capra hircus (goat); chx04080 Neuroactive ligand-receptor interaction - Capra hircus (goat);	IPR017452;	GPCR, rhodopsin-like, 7TM;
XP_017915640.1	293	0.316	Down	4.84e-06	T	PREDICTED: microtubule-associated protein 2 isoform X16 [Capra hircus]	1	0.0458808	53.237	VAIIRT(1)PPK	3	0.20674	1	1.643	1.688	1.673	0.542	0.454	cytoplasm			GO:0015631 tubulin binding; GO:0005515 protein binding; GO:0008092 cytoskeletal protein binding; GO:0005488 binding;	K10430			IPR018459;	RII binding domain;
XP_017919973.1	973	1.63	Up	0.00044372	Y	PREDICTED: misshapen-like kinase 1 isoform X16 [Capra hircus]	0.953267	0.000270401	67.227	GQS(0.046)PPLKDGGS(0.001)DY(0.953)QSR	3	0.16493	1	0.712	0.786	0.703	1.154	1.265	nucleus	GO:0016310 phosphorylation; GO:0044267 cellular protein metabolic process; GO:0044238 primary metabolic process; GO:0044237 cellular metabolic process; GO:0006796 phosphate-containing compound metabolic process; GO:0071704 organic substance metabolic process; GO:0008152 metabolic process; GO:0006468 protein phosphorylation; GO:0006793 phosphorus metabolic process; GO:0044260 cellular macromolecul…		GO:0005524 ATP binding; GO:1901265 nucleoside phosphate binding; GO:0016773 phosphotransferase activity, alcohol group as acceptor; GO:0001882 nucleoside binding; GO:0043167 ion binding; GO:0004672 protein kinase activity; GO:0000166 nucleotide binding; GO:0097159 organic cyclic compound binding; GO:1901363 heterocyclic compound binding; GO:0032549 ribonucleoside binding; GO:0097367 carbohydrate …	K04413			IPR000719; IPR011009;	Protein kinase domain; Protein kinase-like domain;
XP_017919973.1	806	1.647	Up	3.55e-05	S	PREDICTED: misshapen-like kinase 1 isoform X16 [Capra hircus]	0.999925	1.18e-06	97.223	LDNS(1)PVLSPGNK	3	2.4693	3	0.701	0.757	0.729	1.214	1.169	nucleus	GO:0016310 phosphorylation; GO:0044267 cellular protein metabolic process; GO:0044238 primary metabolic process; GO:0044237 cellular metabolic process; GO:0006796 phosphate-containing compound metabolic process; GO:0071704 organic substance metabolic process; GO:0008152 metabolic process; GO:0006468 protein phosphorylation; GO:0006793 phosphorus metabolic process; GO:0044260 cellular macromolecul…		GO:0005524 ATP binding; GO:1901265 nucleoside phosphate binding; GO:0016773 phosphotransferase activity, alcohol group as acceptor; GO:0001882 nucleoside binding; GO:0043167 ion binding; GO:0004672 protein kinase activity; GO:0000166 nucleotide binding; GO:0097159 organic cyclic compound binding; GO:1901363 heterocyclic compound binding; GO:0032549 ribonucleoside binding; GO:0097367 carbohydrate …	K04413			IPR000719; IPR011009;	Protein kinase domain; Protein kinase-like domain;
XP_017908067.1	615	0.623	Down	0.00070416	S	PREDICTED: A-kinase anchor protein 2 isoform X3 [Capra hircus]	0.998458	1.63e-60	183.85	DVLGDSLQLPVS(0.998)PS(0.001)SSTSSR	2	-1.7759	3	1.327	1.293	1.239	0.714	0.831	nucleus	GO:0050794 regulation of cellular process; GO:0065008 regulation of biological quality; GO:0050789 regulation of biological process; GO:0008360 regulation of cell shape; GO:0022603 regulation of anatomical structure morphogenesis; GO:0051128 regulation of cellular component organization; GO:0050793 regulation of developmental process; GO:0022604 regulation of cell morphogenesis; GO:0065007 biolog…	GO:0016020 membrane;		K16519
XP_017908067.1	350	0.43	Down	0.00022308	S	PREDICTED: A-kinase anchor protein 2 isoform X3 [Capra hircus]	1	2.87e-05	76.492	AELVLIDEDDEKS(1)LREK	4	-1.9842	1	1.532	1.418	1.557	0.723	0.546	nucleus	GO:0050794 regulation of cellular process; GO:0065008 regulation of biological quality; GO:0050789 regulation of biological process; GO:0008360 regulation of cell shape; GO:0022603 regulation of anatomical structure morphogenesis; GO:0051128 regulation of cellular component organization; GO:0050793 regulation of developmental process; GO:0022604 regulation of cell morphogenesis; GO:0065007 biolog…	GO:0016020 membrane;		K16519
XP_017908067.1	1092	0.629	Down	0.000179166	S	PREDICTED: A-kinase anchor protein 2 isoform X3 [Capra hircus]	0.763406	6.28e-08	67.76	APSSEKPQS(0.001)MFEPPQVS(0.763)S(0.236)PVQEK	5	0.38124	4	1.236	1.273	1.33	0.849	0.777	nucleus	GO:0050794 regulation of cellular process; GO:0065008 regulation of biological quality; GO:0050789 regulation of biological process; GO:0008360 regulation of cell shape; GO:0022603 regulation of anatomical structure morphogenesis; GO:0051128 regulation of cellular component organization; GO:0050793 regulation of developmental process; GO:0022604 regulation of cell morphogenesis; GO:0065007 biolog…	GO:0016020 membrane;		K16519
XP_017908067.1	838	1.501	Up	6.41e-05	S	PREDICTED: A-kinase anchor protein 2 isoform X3 [Capra hircus]	0.964734	9.67e-08	79.663	T(0.003)LT(0.008)IS(0.024)RPAS(0.965)IGAPPEDSSAAK	3	-0.67267	2	0.803	0.775	0.754	1.175	1.133	nucleus	GO:0050794 regulation of cellular process; GO:0065008 regulation of biological quality; GO:0050789 regulation of biological process; GO:0008360 regulation of cell shape; GO:0022603 regulation of anatomical structure morphogenesis; GO:0051128 regulation of cellular component organization; GO:0050793 regulation of developmental process; GO:0022604 regulation of cell morphogenesis; GO:0065007 biolog…	GO:0016020 membrane;		K16519
XP_017900231.1	63	0.474	Down	1.2e-06	S	PREDICTED: transcription factor AP-1 [Capra hircus]	0.885425	1.69e-11	116.6	NSDLLT(0.115)S(0.885)PDVGLLK	2	-1.3951	1	1.46	1.457	1.422	0.715	0.667	nucleus	GO:0050794 regulation of cellular process; GO:0010468 regulation of gene expression; GO:0006355 regulation of transcription, DNA-templated; GO:0031326 regulation of cellular biosynthetic process; GO:0080090 regulation of primary metabolic process; GO:0060255 regulation of macromolecule metabolic process; GO:0019219 regulation of nucleobase-containing compound metabolic process; GO:0010556 regulat…		GO:0097159 organic cyclic compound binding; GO:1901363 heterocyclic compound binding; GO:0003677 DNA binding; GO:0005488 binding; GO:0001071 nucleic acid binding transcription factor activity; GO:0003676 nucleic acid binding; GO:0043565 sequence-specific DNA binding; GO:0003700 transcription factor activity, sequence-specific DNA binding;	K04448	JUN; transcription factor AP-1	chx05169 Epstein-Barr virus infection - Capra hircus (goat); chx05140 Leishmaniasis - Capra hircus (goat); chx04932 Non-alcoholic fatty liver disease (NAFLD) - Capra hircus (goat); chx04912 GnRH signaling pathway - Capra hircus (goat); chx05166 HTLV-I infection - Capra hircus (goat); chx05211 Renal cell carcinoma - Capra hircus (goat); chx04621 NOD-like receptor signaling pathway - Capra hircus (…	IPR004827; IPR005643; IPR008917;	Basic-leucine zipper domain; Jun-like transcription factor; Transcription factor, Skn-1-like, DNA-binding domain;
XP_017915916.1	144	0.656	Down	0.00050223	S	PREDICTED: pleckstrin homology domain-containing family G member 5 isoform X7 [Capra hircus]	1	7.31e-06	94.45	RES(1)LDILAPGR	3	-1.7195	1	1.289	1.22	1.255	0.775	0.8	nucleus	GO:0050794 regulation of cellular process; GO:0050789 regulation of biological process; GO:0010646 regulation of cell communication; GO:1902531 regulation of intracellular signal transduction; GO:0023051 regulation of signaling; GO:0048583 regulation of response to stimulus; GO:0046578 regulation of Ras protein signal transduction; GO:0035023 regulation of Rho protein signal transduction; GO:0009…		GO:0005088 Ras guanyl-nucleotide exchange factor activity; GO:0098772 molecular function regulator; GO:0005085 guanyl-nucleotide exchange factor activity; GO:0005089 Rho guanyl-nucleotide exchange factor activity;	K19464	PLEKHG5; pleckstrin homology domain-containing family G member 5	chx05200 Pathways in cancer - Capra hircus (goat);	IPR011993; IPR029071; IPR000219; IPR001849;	PH domain-like; Ubiquitin-related domain; Dbl homology (DH) domain; Pleckstrin homology domain;
XP_017914461.1	1261	0.611	Down	0.0002221	S	PREDICTED: striated muscle preferentially expressed protein kinase isoform X6 [Capra hircus]	0.881706	7.99e-27	143.04	AAS(0.118)S(0.882)EAAPHYQHPPEAR	3	0.60866	4	1.28	1.251	1.36	0.815	0.746	nucleus	GO:0016310 phosphorylation; GO:0044267 cellular protein metabolic process; GO:0044238 primary metabolic process; GO:0044237 cellular metabolic process; GO:0006796 phosphate-containing compound metabolic process; GO:0071704 organic substance metabolic process; GO:0008152 metabolic process; GO:0006468 protein phosphorylation; GO:0006793 phosphorus metabolic process; GO:0044260 cellular macromolecul…		GO:0005524 ATP binding; GO:1901265 nucleoside phosphate binding; GO:0016773 phosphotransferase activity, alcohol group as acceptor; GO:0001882 nucleoside binding; GO:0043167 ion binding; GO:0005515 protein binding; GO:0004672 protein kinase activity; GO:0000166 nucleotide binding; GO:0097159 organic cyclic compound binding; GO:1901363 heterocyclic compound binding; GO:0032549 ribonucleoside bindi…	K08809			IPR003598; IPR007110; IPR013783; IPR000719; IPR003599; IPR003961; IPR013098; IPR011009;	Immunoglobulin subtype 2; Immunoglobulin-like domain; Immunoglobulin-like fold; Protein kinase domain; Immunoglobulin subtype; Fibronectin type III; Immunoglobulin I-set; Protein kinase-like domain;
XP_017914461.1	2003	0.608	Down	8.26e-05	T	PREDICTED: striated muscle preferentially expressed protein kinase isoform X6 [Capra hircus]	1	0.00270165	47.301	AVGPPPQT(1)PPRK	3	1.2049	1	1.28	1.336	1.285	0.801	0.742	nucleus	GO:0016310 phosphorylation; GO:0044267 cellular protein metabolic process; GO:0044238 primary metabolic process; GO:0044237 cellular metabolic process; GO:0006796 phosphate-containing compound metabolic process; GO:0071704 organic substance metabolic process; GO:0008152 metabolic process; GO:0006468 protein phosphorylation; GO:0006793 phosphorus metabolic process; GO:0044260 cellular macromolecul…		GO:0005524 ATP binding; GO:1901265 nucleoside phosphate binding; GO:0016773 phosphotransferase activity, alcohol group as acceptor; GO:0001882 nucleoside binding; GO:0043167 ion binding; GO:0005515 protein binding; GO:0004672 protein kinase activity; GO:0000166 nucleotide binding; GO:0097159 organic cyclic compound binding; GO:1901363 heterocyclic compound binding; GO:0032549 ribonucleoside bindi…	K08809			IPR003598; IPR007110; IPR013783; IPR000719; IPR003599; IPR003961; IPR013098; IPR011009;	Immunoglobulin subtype 2; Immunoglobulin-like domain; Immunoglobulin-like fold; Protein kinase domain; Immunoglobulin subtype; Fibronectin type III; Immunoglobulin I-set; Protein kinase-like domain;
XP_005698783.1	18	0.645	Down	9.7e-05	S	PREDICTED: PDZ and LIM domain protein 3 isoform X2 [Capra hircus]	1	1.01e-24	138.97	LS(1)GGIDFNQPLVITR	3	-1.8296	2	1.283	1.221	1.29	0.828	0.839	cytoplasm			GO:0043169 cation binding; GO:0046872 metal ion binding; GO:0005515 protein binding; GO:0008270 zinc ion binding; GO:0046914 transition metal ion binding; GO:0005488 binding; GO:0043167 ion binding;				IPR001781; IPR006643; IPR001478; IPR031847;	Zinc finger, LIM-type; Zasp-like motif; PDZ domain; Domain of unknown function DUF4749;
XP_013824646.1	748	2.294	Up	0.00028321	S	PREDICTED: deubiquitinating protein VCIP135 [Capra hircus]	0.808371	0.0111224	59.067	T(0.031)VS(0.808)PS(0.139)T(0.021)VR	2	-1.7471	2	0.524	0.627	0.566	1.419	1.283	cytoplasm,nucleus				K11861			IPR029071; IPR003323;	Ubiquitin-related domain; OTU domain;
XP_005699856.1	111	4.54	Up	5.94e-05	S	PREDICTED: 4F2 cell-surface antigen heavy chain [Capra hircus]	0.986854	0.00355189	47.037	FT(0.013)GLS(0.987)KEELLK	3	-1.0562	1	0.37	0.331	0.285	1.585	1.378	cytoplasm	GO:0008152 metabolic process; GO:0005975 carbohydrate metabolic process; GO:0044238 primary metabolic process; GO:0071704 organic substance metabolic process;		GO:0003824 catalytic activity;	K06519	SLC3A2; solute carrier family 3, member 2	chx04216 Ferroptosis - Capra hircus (goat); chx04974 Protein digestion and absorption - Capra hircus (goat); chx04150 mTOR signaling pathway - Capra hircus (goat);	IPR013780; IPR031984; IPR017853; IPR013781; IPR006047;	Glycosyl hydrolase, all-beta; Solute carrier family 3 member 2, N-terminal domain; Glycoside hydrolase superfamily; Glycoside hydrolase, catalytic domain; Glycosyl hydrolase, family 13, catalytic domain;
XP_017922487.1	1054	0.447	Down	1.9e-05	S	PREDICTED: leucine-rich repeats and immunoglobulin-like domains protein 1 isoform X2 [Capra hircus]	0.859373	2.64e-05	109.16	S(0.859)T(0.141)PLLFAPK	3	2.2952	1	1.421	1.526	1.49	0.676	0.631	extracellular			GO:0005515 protein binding; GO:0005488 binding;				IPR003598; IPR007110; IPR000483; IPR013783; IPR000372; IPR003599; IPR032675; IPR013098;	Immunoglobulin subtype 2; Immunoglobulin-like domain; Cysteine-rich flanking region, C-terminal; Immunoglobulin-like fold; Leucine-rich repeat N-terminal domain; Immunoglobulin subtype; Leucine-rich repeat domain, L domain-like; Immunoglobulin I-set;
XP_017919314.1	118	1.536	Up	0.000161967	S	PREDICTED: ADP-ribosylation factor-binding protein GGA3 isoform X2 [Capra hircus]	0.994937	3.16e-05	84.169	T(0.005)LIPS(0.995)PPPRPK	3	-0.60522	3	0.72	0.807	0.766	1.174	1.202	nucleus	GO:0045184 establishment of protein localization; GO:0006810 transport; GO:0046907 intracellular transport; GO:0070727 cellular macromolecule localization; GO:0051649 establishment of localization in cell; GO:0016192 vesicle-mediated transport; GO:0006886 intracellular protein transport; GO:0071702 organic substance transport; GO:0008104 protein localization; GO:0033036 macromolecule localization…	GO:0016020 membrane; GO:0030119 AP-type membrane coat adaptor complex; GO:0098796 membrane protein complex; GO:0048475 coated membrane; GO:0005737 cytoplasm; GO:0032991 macromolecular complex; GO:0044424 intracellular part; GO:0005623 cell; GO:0044464 cell part; GO:0005622 intracellular; GO:0044425 membrane part; GO:0030131 clathrin adaptor complex; GO:0030118 clathrin coat; GO:0030117 membrane c…		K12404	GGA; ADP-ribosylation factor-binding protein GGA	chx04142 Lysosome - Capra hircus (goat);	IPR002014; IPR008152; IPR004152; IPR008153; IPR013041; IPR008942;	VHS domain; Clathrin adaptor, alpha/beta/gamma-adaptin, appendage, Ig-like subdomain; GAT domain; Clathrin adaptor, gamma-adaptin, appendage; Coatomer/clathrin adaptor appendage, Ig-like subdomain; ENTH/VHS;
XP_017918528.1	815	1.788	Up	0.000257	S	PREDICTED: HMG box transcription factor BBX isoform X3 [Capra hircus]	0.98741	2.78e-06	88.945	T(0.005)ADGRVS(0.987)PAGGT(0.007)LDDKPR	3	-0.14784	4	0.67	0.755	0.64	1.272	1.178	nucleus				K21643			IPR009071; IPR019102;	High mobility group box domain; HMG box transcription factor BBX, domain of unknown function DUF2028;
XP_017895539.1	331	0.522	Down	0.00031628	S	PREDICTED: C-Jun-amino-terminal kinase-interacting protein 3 isoform X15 [Capra hircus]	0.971714	4.54e-17	140.31	LFSS(0.001)S(0.003)S(0.025)S(0.972)PPPAK	2	0.38346	1	1.501	1.352	1.325	0.76	0.705	nucleus			GO:0005515 protein binding; GO:0005488 binding;	K04436	MAPK8IP3; mitogen-activated protein kinase 8 interacting protein 3	chx04010 MAPK signaling pathway - Capra hircus (goat);	IPR032486; IPR017986; IPR015943;	JNK-interacting protein, leucine zipper II; WD40-repeat-containing domain; WD40/YVTN repeat-like-containing domain;
XP_005695260.1	302	1.76	Up	0.000158429	S	PREDICTED: sec1 family domain-containing protein 1 [Capra hircus]	1	2.94e-27	138.82	VNLEESSGMENS(1)PAGARPK	4	3.4475	3	0.695	0.676	0.715	1.285	1.228	plasma membrane	GO:0006904 vesicle docking involved in exocytosis; GO:0016192 vesicle-mediated transport; GO:0044763 single-organism cellular process; GO:0044699 single-organism process; GO:0048278 vesicle docking; GO:0022406 membrane docking; GO:0051234 establishment of localization; GO:0006810 transport; GO:1902578 single-organism localization; GO:0032940 secretion by cell; GO:0051179 localization; GO:0009987 …			K19998			IPR027482;	Sec1-like, domain 2;
XP_017895023.1	49	2.046	Up	0.000120449	S	PREDICTED: lisH domain and HEAT repeat-containing protein KIAA1468 homolog isoform X4 [Capra hircus]	0.968043	1.04e-16	90.015	LGAGGGLDPGS(0.968)ADS(0.032)LSPQDPVALGSSAR	4	1.6333	2	0.677	0.602	0.595	1.286	1.213	nucleus			GO:0005515 protein binding; GO:0005488 binding;				IPR011989; IPR016024; IPR006594;	Armadillo-like helical; Armadillo-type fold; LIS1 homology motif;
XP_017895023.1	139	2.389	Up	6.31e-05	T	PREDICTED: lisH domain and HEAT repeat-containing protein KIAA1468 homolog isoform X4 [Capra hircus]	0.986686	5.3e-16	114.71	QS(0.013)GT(0.987)PPGTGAPGIPGAAGLGGAGGR	2	0.77021	1	0.575	0.519	0.572	1.333	1.253	nucleus			GO:0005515 protein binding; GO:0005488 binding;				IPR011989; IPR016024; IPR006594;	Armadillo-like helical; Armadillo-type fold; LIS1 homology motif;
XP_017895023.1	188	2.554	Up	0.0028638	Y	PREDICTED: lisH domain and HEAT repeat-containing protein KIAA1468 homolog isoform X4 [Capra hircus]	0.997054	0.0194902	88.37	Y(0.997)S(0.003)DDGNR	2	-0.24207	1	0.473	0.632	0.478	1.576	1.25	nucleus			GO:0005515 protein binding; GO:0005488 binding;				IPR011989; IPR016024; IPR006594;	Armadillo-like helical; Armadillo-type fold; LIS1 homology motif;
XP_017922538.1	548	1.766	Up	0.00026393	S	PREDICTED: transketolase [Capra hircus]	1	0.0175812	63.816	LILDS(1)AR	2	0.63153	1	0.728	0.72	0.637	1.287	1.173	cytoplasm	GO:0008152 metabolic process;		GO:0003824 catalytic activity;	K00615	E2.2.1.1; transketolase [EC:2.2.1.1]	chx01100 Metabolic pathways - Capra hircus (goat); chx01200 Carbon metabolism - Capra hircus (goat); chx01230 Biosynthesis of amino acids - Capra hircus (goat); chx00030 Pentose phosphate pathway - Capra hircus (goat);	IPR005474; IPR009014; IPR033248; IPR005475; IPR029061;	Transketolase, N-terminal; Transketolase C-terminal/Pyruvate-ferredoxin oxidoreductase domain II; Transketolase, C-terminal domain; Transketolase-like, pyrimidine-binding domain; Thiamin diphosphate-binding fold;
XP_017922538.1	305	1.615	Up	0.00041513	T	PREDICTED: transketolase [Capra hircus]	0.961944	0.00890132	56.632	MPT(0.962)PPS(0.002)Y(0.036)K	3	-1.325	1	0.822	0.7	0.698	1.199	1.178	cytoplasm	GO:0008152 metabolic process;		GO:0003824 catalytic activity;	K00615	E2.2.1.1; transketolase [EC:2.2.1.1]	chx01100 Metabolic pathways - Capra hircus (goat); chx01200 Carbon metabolism - Capra hircus (goat); chx01230 Biosynthesis of amino acids - Capra hircus (goat); chx00030 Pentose phosphate pathway - Capra hircus (goat);	IPR005474; IPR009014; IPR033248; IPR005475; IPR029061;	Transketolase, N-terminal; Transketolase C-terminal/Pyruvate-ferredoxin oxidoreductase domain II; Transketolase, C-terminal domain; Transketolase-like, pyrimidine-binding domain; Thiamin diphosphate-binding fold;
[truncated: 1,398 more rows]
