# Supplementary material for: Exploration of the lactation function of protein phosphorylation sites in goat mammary tissues by phosphoproteome analysis
Source: BMC Genomics. 2021 Sep 28;22:703. doi: 10.1186/s12864-021-07993-5 (PMC8479986; doi:10.1186/s12864-021-07993-5)
Supplement: Supplementary file 12 — Additional file 12: Table S2. Detailed information of all differentially phosphorylated proteins and modified modification sites. [file 12864_2021_7993_MOESM12_ESM.xlsx]

## Sheet: Annotation_Combine
Table S2 Detailed information of all differentially phosphorylated proteins and modified modification sites.
Protein accession	Position	Amino acid	Protein description	Localization probability	PEP	Score	Modified sequence	Motif Logo	Charge	Mass error [ppm]	MS/MS Count	GN1	GN2	GN3	MR1	MR2	MR3	MR/GN Ratio	MR/GN P value	Subcellular localization	Biological Process	Cellular Component	Molecular Function	KEGG KO No.	KEGG Gene	KEGG pathway	IPR ID	Domain description
XP_013829489.1	245	S	PREDICTED: butyrophilin subfamily 1 member A1 isoform X2 [Capra hircus]	0.816544	0.00513404	48.568	RNEFS(0.183)S(0.817)KEK	......S.E....	4	0.41415	1	0.03	0	0.088	1.439	1.358	1.426	35.788	1.43e-06	cytoplasm			GO:0005515 protein binding; GO:0005488 binding;	K06712			IPR007110; IPR006574; IPR013162; IPR001870; IPR013320; IPR003877; IPR013783; IPR013106; IPR003879;	Immunoglobulin-like domain; SPRY-associated; CD80-like, immunoglobulin C2-set; B30.2/SPRY domain; Concanavalin A-like lectin/glucanase domain; SPRY domain; Immunoglobulin-like fold; Immunoglobulin V-set domain; Butyrophylin-like;
NP_001272514.1	36	Y	alpha-S2-casein precursor [Capra hircus]	0.753745	3.3e-09	100.7	MEHVS(0.384)S(0.891)S(0.971)EEPINIFQEIY(0.754)K		2	-0.23115	4	0.127	0.035	0.046	1.732	1.63	1.67	24.192	1.32e-06	extracellular	GO:0006810 transport; GO:0051179 localization; GO:0051234 establishment of localization;	GO:0005576 extracellular region;	GO:0005215 transporter activity;
XP_017917336.1	86	S	PREDICTED: zinc finger CCCH domain-containing protein 18 isoform X2 [Capra hircus]	1	0.0235193	58.426	GPAS(1)PPR	......SPP....	2	1.2264	1	0	0.094	0.106	1.675	1.393	1.096	20.82	0.00149665	nucleus			GO:0046872 metal ion binding; GO:0043169 cation binding; GO:0005488 binding; GO:0043167 ion binding;	K13092			IPR000571;	Zinc finger, CCCH-type;
XP_005685537.1	45	S	PREDICTED: signal recognition particle 14 kDa protein [Capra hircus]	0.999969	1.02e-06	93.495	KGS(1)VEGFEPSDNK	...R..S......	4	0.24841	1	0.068	0.083	0.096	1.628	1.694	1.669	20.206	9.09e-08	nucleus	GO:0046907 intracellular transport; GO:0072599 establishment of protein localization to endoplasmic reticulum; GO:0072594 establishment of protein localization to organelle; GO:0072657 protein localization to membrane; GO:0045047 protein targeting to ER; GO:0071702 organic substance transport; GO:0006613 cotranslational protein targeting to membrane; GO:0015031 protein transport; GO:0051641 cellu…	GO:0005786 signal recognition particle, endoplasmic reticulum targeting; GO:0044464 cell part; GO:0005622 intracellular; GO:0048500 signal recognition particle; GO:0005737 cytoplasm; GO:0032991 macromolecular complex; GO:0044424 intracellular part; GO:1990904 ribonucleoprotein complex; GO:0005623 cell; GO:0030529 intracellular ribonucleoprotein complex; GO:0044444 cytoplasmic part;	GO:0097159 organic cyclic compound binding; GO:1901363 heterocyclic compound binding; GO:0005048 signal sequence binding; GO:0003723 RNA binding; GO:0042277 peptide binding; GO:0005488 binding; GO:0003676 nucleic acid binding; GO:0033218 amide binding; GO:0030942 endoplasmic reticulum signal peptide binding; GO:0008312 7S RNA binding;	K03104	SRP14; signal recognition particle subunit SRP14	chx03060 Protein export - Capra hircus (goat);	IPR009018;	Signal recognition particle, SRP9/SRP14 subunit;
XP_017901281.1	638	S	PREDICTED: LOW QUALITY PROTEIN: choline transporter-like protein 3 [Capra hircus]	0.89112	0.000296963	58.093	NKNS(0.891)LT(0.088)S(0.02)EEGT(0.001)ELRPL		3	-0.31111	1	0.119	0.049	0.096	1.629	1.61	1.748	18.89	2.54e-06	plasma membrane				K15282	SLC44A3; solute carrier family 44 (choline transporter-like protein), member 3	chx05231 Choline metabolism in cancer - Capra hircus (goat);
XP_017913424.1	441	S	PREDICTED: zinc finger SWIM domain-containing protein 3 [Capra hircus]	0.999986	0.0285434	47.603	S(1)ANT(0.5)APKS(0.5)K	...R..S......	2	-3.6531	1	0.095	0.051	0.13	1.595	1.694	1.68	18.004	1.09e-06	nucleus			GO:0043169 cation binding; GO:0046872 metal ion binding; GO:0008270 zinc ion binding; GO:0046914 transition metal ion binding; GO:0005488 binding; GO:0043167 ion binding;	K17604			IPR007527;	Zinc finger, SWIM-type;
XP_005675395.1	158	T	PREDICTED: translocation protein SEC62 [Capra hircus]	0.999619	0.00116248	63.091	KEETPGT(1)PK	......TP.....	4	0.5512	2	0.095	0.162	0.093	1.784	1.536	1.608	14.08	3.92e-05	plasma membrane	GO:0045184 establishment of protein localization; GO:0006810 transport; GO:0071702 organic substance transport; GO:0051179 localization; GO:0033036 macromolecule localization; GO:0008104 protein localization; GO:0015031 protein transport; GO:0051234 establishment of localization;	GO:0031224 intrinsic component of membrane; GO:0016020 membrane; GO:0016021 integral component of membrane; GO:0044425 membrane part;	GO:0022892 substrate-specific transporter activity; GO:0008565 protein transporter activity; GO:0005215 transporter activity;	K12275	SEC62; translocation protein SEC62	chx04141 Protein processing in endoplasmic reticulum - Capra hircus (goat); chx03060 Protein export - Capra hircus (goat);
XP_017900669.1	37	S	PREDICTED: LOW QUALITY PROTEIN: protein scribble homolog [Capra hircus]	1	6.49e-06	85.493	S(1)LEELLLDANQLR	......S.E....	3	-1.5131	1	0.145	0	0.2	1.31	1.352	1.398	11.768	4.21e-05	nucleus			GO:0005515 protein binding; GO:0005488 binding;	K16175	SCRIB; protein scribble	chx05203 Viral carcinogenesis - Capra hircus (goat); chx05165 Human papillomavirus infection - Capra hircus (goat); chx04530 Tight junction - Capra hircus (goat); chx04390 Hippo signaling pathway - Capra hircus (goat);	IPR001478; IPR032675;	PDZ domain; Leucine-rich repeat domain, L domain-like;
XP_017905645.1	236	S	PREDICTED: treacle protein isoform X1 [Capra hircus]	0.999939	0.000559282	61.409	ASAAAVKES(1)PR	......SP.....	3	2.2655	1	0.155	0.124	0.144	1.88	1.583	1.411	11.522	0.0084566	nucleus			GO:0005515 protein binding; GO:0005488 binding;	K14562	TCOF1; Treacher Collins syndrome protein	chx03008 Ribosome biogenesis in eukaryotes - Capra hircus (goat);	IPR003993; IPR006594;	Treacher Collins syndrome, treacle; LIS1 homology motif;
NP_001272514.1	25	S	alpha-S2-casein precursor [Capra hircus]	1	1.84e-56	180.86	MEHVS(1)S(1)S(1)EEPINIFQEIYK	......S.E....	4	3.5608	170	0.162	0.146	0.152	1.625	1.617	1.598	10.522	4.87e-09	extracellular	GO:0006810 transport; GO:0051179 localization; GO:0051234 establishment of localization;	GO:0005576 extracellular region;	GO:0005215 transporter activity;
NP_001272514.1	23	S	alpha-S2-casein precursor [Capra hircus]	1	4.14e-46	167.99	MEHVS(1)S(1)S(1)EEPINIFQEIYK		4	3.5608	99	0.163	0.149	0.151	1.629	1.617	1.594	10.454	1.03e-08	extracellular	GO:0006810 transport; GO:0051179 localization; GO:0051234 establishment of localization;	GO:0005576 extracellular region;	GO:0005215 transporter activity;
XP_005675463.2	105	S	PREDICTED: translocon-associated protein subunit gamma [Capra hircus]	1	0.00274748	65.179	KLS(1)EADNRK	...R..S......	4	-0.239	3	0.158	0.157	0.182	1.695	1.543	1.58	9.694	3.23e-06	plasma membrane	GO:0046907 intracellular transport; GO:0072599 establishment of protein localization to endoplasmic reticulum; GO:0072594 establishment of protein localization to organelle; GO:0072657 protein localization to membrane; GO:0045047 protein targeting to ER; GO:0071702 organic substance transport; GO:0006613 cotranslational protein targeting to membrane; GO:0015031 protein transport; GO:0051641 cellu…	GO:0031224 intrinsic component of membrane; GO:0016020 membrane; GO:0016021 integral component of membrane; GO:0044425 membrane part;		K13251	SSR3; translocon-associated protein subunit gamma	chx04141 Protein processing in endoplasmic reticulum - Capra hircus (goat);
XP_017907101.1	436	S	PREDICTED: TBC1 domain family member 9B isoform X3 [Capra hircus]	0.982354	2.6e-18	78.156	ASIVDAAPEPS(0.001)PAPQELS(0.017)EQPARPPS(0.982)PLGGLPGGR	...R..SP.....	3	-0.57934	1	0.148	0.207	0.148	1.601	1.622	1.587	9.563	1.69e-07	endoplasmic reticulum			GO:0043169 cation binding; GO:0046872 metal ion binding; GO:0005509 calcium ion binding; GO:0005488 binding; GO:0043167 ion binding;	K19951			IPR002048; IPR004182; IPR011992; IPR000195;	EF-hand domain; GRAM domain; EF-hand domain pair; Rab-GTPase-TBC domain;
NP_001272514.1	154	T	alpha-S2-casein precursor [Capra hircus]	0.800357	0.00021474	40.086	EQLS(0.262)T(0.39)S(0.602)EENS(0.8)KKT(0.8)IDMES(0.092)T(0.049)EVFT(0.004)K		3	1.3707	1	0.199	0.139	0.187	1.689	1.554	1.558	9.145	3.83e-06	extracellular	GO:0006810 transport; GO:0051179 localization; GO:0051234 establishment of localization;	GO:0005576 extracellular region;	GO:0005215 transporter activity;
NP_001272514.1	151	S	alpha-S2-casein precursor [Capra hircus]	0.800357	0.00021474	40.086	EQLS(0.262)T(0.39)S(0.602)EENS(0.8)KKT(0.8)IDMES(0.092)T(0.049)EVFT(0.004)K		3	1.3707	1	0.199	0.139	0.187	1.689	1.554	1.558	9.145	3.83e-06	extracellular	GO:0006810 transport; GO:0051179 localization; GO:0051234 establishment of localization;	GO:0005576 extracellular region;	GO:0005215 transporter activity;
XP_013820128.2	143	S	PREDICTED: alpha-S2-casein isoform X2 [Capra hircus]	0.800357	0.00021474	40.086	EQLS(0.262)T(0.39)S(0.602)EENS(0.8)KKT(0.8)IDMES(0.092)T(0.049)EVFT(0.004)K		3	1.3707	1	0.199	0.139	0.187	1.689	1.554	1.558	9.145	3.83e-06	extracellular	GO:0006810 transport; GO:0051179 localization; GO:0051234 establishment of localization;	GO:0005576 extracellular region;	GO:0005215 transporter activity;
XP_005690475.2	666	S	PREDICTED: polymeric immunoglobulin receptor [Capra hircus]	1	0.00107751	66.267	NVDRIS(1)IR	....R.S......	3	0.73047	3	0.188	0.201	0.169	1.658	1.504	1.615	8.561	3.66e-06	extracellular			GO:0005515 protein binding; GO:0005488 binding;	K13073	PIGR; polymeric immunoglobulin receptor	chx04672 Intestinal immune network for IgA production - Capra hircus (goat);	IPR007110; IPR013783; IPR003599; IPR013106;	Immunoglobulin-like domain; Immunoglobulin-like fold; Immunoglobulin subtype; Immunoglobulin V-set domain;
XP_013820153.1	172	S	PREDICTED: beta-casein isoform X2 [Capra hircus]	0.996548	1.53e-45	165.38	YPVEPFT(0.001)ES(0.997)QS(0.003)LTLTDVEK		2	-1.4435	4	0.174	0.214	0.18	1.663	1.512	1.593	8.394	3.29e-06	mitochondria	GO:0006810 transport; GO:0051179 localization; GO:0051234 establishment of localization;	GO:0005576 extracellular region;	GO:0005215 transporter activity;	K17107	CSN2; beta-casein	chx04917 Prolactin signaling pathway - Capra hircus (goat);
NP_001272514.1	24	S	alpha-S2-casein precursor [Capra hircus]	1	5.86e-67	196.56	MEHVS(1)S(1)S(1)EEPINIFQEIYK	......S.E....	4	3.5608	345	0.196	0.185	0.19	1.594	1.612	1.556	8.34	6.28e-08	extracellular	GO:0006810 transport; GO:0051179 localization; GO:0051234 establishment of localization;	GO:0005576 extracellular region;	GO:0005215 transporter activity;
XP_017894245.1	880	S	PREDICTED: F-actin-uncapping protein LRRC16A isoform X5 [Capra hircus]	0.999892	1.16e-10	111.97	TLLLQDS(1)LEMELAEEKPVK	......S.E....	4	-1.2829	1	0.182	0.224	0.176	1.678	1.392	1.694	8.186	0.0050362	nucleus			GO:0005515 protein binding; GO:0005488 binding;	K20493			IPR031943; IPR032675;	CARMIL, C-terminal domain; Leucine-rich repeat domain, L domain-like;
XP_017911300.1	623	S	PREDICTED: niban-like protein 1 [Capra hircus]	0.999856	4.1e-15	72.437	QVVS(1)VVQDEDAGLPFEAAPEPAPSSPDSVTELR		4	1.6329	1	0	0.28	0.226	1.335	1.438	1.155	7.763	0.00066247	cytoplasm							IPR011993; IPR001849;	PH domain-like; Pleckstrin homology domain;
XP_017921170.1	411	Y	PREDICTED: occludin isoform X2 [Capra hircus]	0.999782	9.26e-48	195.77	SFDTGLQEY(1)K		2	-2.1943	1	0.204	0.202	0.238	1.547	1.765	1.386	7.295	0.0066165	plasma membrane	GO:0044085 cellular component biogenesis; GO:0043297 apical junction assembly; GO:0016043 cellular component organization; GO:0034329 cell junction assembly; GO:0007043 cell-cell junction assembly; GO:0034330 cell junction organization; GO:0022607 cellular component assembly; GO:0044763 single-organism cellular process; GO:0045216 cell-cell junction organization; GO:0044699 single-organism proces…	GO:0016020 membrane; GO:0070160 occluding junction; GO:0030054 cell junction; GO:0044425 membrane part; GO:0031224 intrinsic component of membrane; GO:0005911 cell-cell junction; GO:0005923 bicellular tight junction; GO:0016021 integral component of membrane; GO:0043296 apical junction complex;		K06088	OCLN; occludin	chx05160 Hepatitis C - Capra hircus (goat); chx04670 Leukocyte transendothelial migration - Capra hircus (goat); chx04514 Cell adhesion molecules (CAMs) - Capra hircus (goat); chx04530 Tight junction - Capra hircus (goat);	IPR008253; IPR010844; IPR020846;	Marvel domain; Occludin homology domain; Major facilitator superfamily domain;
XP_017894245.1	1289	S	PREDICTED: F-actin-uncapping protein LRRC16A isoform X5 [Capra hircus]	0.9202	1.07e-06	92.551	TASRPEDVPDSPS(0.076)S(0.92)PGS(0.004)PK	....P.SP.....	3	-0.14109	1	0.349	0.149	0.171	1.604	1.629	1.468	7.027	7.81e-05	nucleus			GO:0005515 protein binding; GO:0005488 binding;	K20493			IPR031943; IPR032675;	CARMIL, C-terminal domain; Leucine-rich repeat domain, L domain-like;
XP_017901722.1	625	S	PREDICTED: mucin-1 [Capra hircus]	0.926232	0.00306082	74.173	FVPPGS(0.926)T(0.074)K	.....GS......	3	-0.60789	7	0.255	0.237	0.237	1.635	1.479	1.54	6.384	0.00122115	plasma membrane				K06568			IPR000082;	SEA domain;
XP_005681875.2	431	S	PREDICTED: cGMP-dependent protein kinase 2 [Capra hircus]	1	1.22e-13	139.78	ALS(1)LEMIQLK	...K..S.E....	2	2.9879	4	0.247	0.255	0.238	1.575	1.517	1.55	6.273	9.82e-08	nucleus	GO:0016310 phosphorylation; GO:0044267 cellular protein metabolic process; GO:0044238 primary metabolic process; GO:0044237 cellular metabolic process; GO:0006796 phosphate-containing compound metabolic process; GO:0071704 organic substance metabolic process; GO:0008152 metabolic process; GO:0006468 protein phosphorylation; GO:0006793 phosphorus metabolic process; GO:0044260 cellular macromolecul…		GO:0005524 ATP binding; GO:1901265 nucleoside phosphate binding; GO:0016773 phosphotransferase activity, alcohol group as acceptor; GO:0001882 nucleoside binding; GO:0043167 ion binding; GO:0000166 nucleotide binding; GO:0004672 protein kinase activity; GO:0097159 organic cyclic compound binding; GO:1901363 heterocyclic compound binding; GO:0032549 ribonucleoside binding; GO:0097367 carbohydrate …	K19477	PRKG2; cGMP-dependent protein kinase 2 [EC:2.7.11.12]	chx04730 Long-term depression - Capra hircus (goat); chx04022 cGMP-PKG signaling pathway - Capra hircus (goat); chx04923 Regulation of lipolysis in adipocytes - Capra hircus (goat); chx04540 Gap junction - Capra hircus (goat); chx04970 Salivary secretion - Capra hircus (goat); chx04740 Olfactory transduction - Capra hircus (goat); chx04713 Circadian entrainment - Capra hircus (goat); chx04611 Pla…	IPR000595; IPR000719; IPR018490; IPR014710; IPR011009; IPR000961;	Cyclic nucleotide-binding domain; Protein kinase domain; Cyclic nucleotide-binding-like; RmlC-like jelly roll fold; Protein kinase-like domain; AGC-kinase, C-terminal;
XP_017922617.1	54	S	PREDICTED: sodium-coupled neutral amino acid transporter 3 [Capra hircus]	0.998966	4.38e-09	105.9	RPS(0.999)KEPHFT(0.001)DFEGK	...K..S.E....	5	0.037977	4	0.23	0.239	0.272	1.641	1.457	1.546	6.267	1.92e-05	plasma membrane				K13576	SLC38A3; solute carrier family 38 (sodium-coupled neutral amino acid transporter), member 3	chx04727 GABAergic synapse - Capra hircus (goat); chx04724 Glutamatergic synapse - Capra hircus (goat); chx04964 Proximal tubule bicarbonate reclamation - Capra hircus (goat);	IPR013057;	Amino acid transporter, transmembrane domain;
XP_017903949.1	63	S	PREDICTED: protein FAM234B isoform X2 [Capra hircus]	1	6.67e-20	127.53	SPLGEAPEPDS(1)DAEVAGAGKPR	......SD.E...	2	-0.90143	4	0.189	0.313	0.265	1.493	1.519	1.606	6.021	1.67e-05	plasma membrane							IPR011047;	Quinoprotein alcohol dehydrogenase-like superfamily;
XP_013827998.1	410	Y	PREDICTED: zinc finger protein Helios isoform X4 [Capra hircus]	0.835464	0.00846514	50.353	KQS(0.165)PAY(0.835)MK		3	-1.1334	1	0.214	0.258	0.302	1.682	1.508	1.424	5.961	8.48e-05	nucleus			GO:0097159 organic cyclic compound binding; GO:1901363 heterocyclic compound binding; GO:0005488 binding; GO:0003676 nucleic acid binding; GO:0043167 ion binding; GO:0043169 cation binding; GO:0046872 metal ion binding;	K09220			IPR015880; IPR007087; IPR013087;	Zinc finger, C2H2-like; Zinc finger, C2H2; Zinc finger C2H2-type/integrase DNA-binding domain;
XP_017901223.1	64	S	PREDICTED: DBIRD complex subunit ZNF326 isoform X3 [Capra hircus]	0.976467	0.00462544	57.532	S(0.976)PT(0.019)KT(0.004)DPK	......SP.....	3	-1.4639	1	0.26	0.268	0.254	1.624	1.397	1.598	5.907	0.0031401	nucleus		GO:0043226 organelle; GO:0043231 intracellular membrane-bounded organelle; GO:0043229 intracellular organelle; GO:0005634 nucleus; GO:0044464 cell part; GO:0005622 intracellular; GO:0044424 intracellular part; GO:0043227 membrane-bounded organelle; GO:0005623 cell;	GO:0097159 organic cyclic compound binding; GO:1901363 heterocyclic compound binding; GO:0003677 DNA binding; GO:0005488 binding; GO:0003676 nucleic acid binding;	K13204
XP_013821613.1	6	S	PREDICTED: solute carrier family 28 member 3 isoform X2 [Capra hircus]	0.75725	0.00335158	60.255	KS(0.243)S(0.757)VELQR		3	0.61023	1	0.246	0.24	0.297	1.658	1.432	1.523	5.891	4.38e-05	plasma membrane	GO:0006810 transport; GO:0055085 transmembrane transport; GO:1902578 single-organism localization; GO:0015931 nucleobase-containing compound transport; GO:1901264 carbohydrate derivative transport; GO:0044699 single-organism process; GO:0071702 organic substance transport; GO:1901642 nucleoside transmembrane transport; GO:0051179 localization; GO:0071705 nitrogen compound transport; GO:0015858 nu…	GO:0016020 membrane;	GO:1901505 carbohydrate derivative transporter activity; GO:0022892 substrate-specific transporter activity; GO:0005337 nucleoside transmembrane transporter activity; GO:0005215 transporter activity; GO:0022857 transmembrane transporter activity; GO:0022891 substrate-specific transmembrane transporter activity; GO:0015932 nucleobase-containing compound transmembrane transporter activity;	K11536			IPR011642; IPR011657; IPR002668;	Nucleoside transporter/FeoB GTPase, Gate domain; Concentrative nucleoside transporter C-terminal domain; Concentrative nucleoside transporter N-terminal domain;
XP_005677481.2	129	S	PREDICTED: pre-B-cell leukemia transcription factor-interacting protein 1 isoform X2 [Capra hircus]	0.991807	0.00464469	70.256	S(0.992)LPS(0.008)SPK	......S.P....	3	-0.27733	1	0.216	0.31	0.313	1.665	1.57	1.331	5.442	0.00028249	plasma membrane
XP_017920607.1	597	Y	PREDICTED: signal transducer and activator of transcription 5B isoform X2 [Capra hircus]	1	2.28e-13	133.81	AVDGY(1)VKPQIK		4	-1.6708	7	0.289	0.269	0.291	1.645	1.439	1.485	5.382	0.0025585	cytoplasm	GO:0050794 regulation of cellular process; GO:0044700 single organism signaling; GO:0010468 regulation of gene expression; GO:0051716 cellular response to stimulus; GO:0006355 regulation of transcription, DNA-templated; GO:0031326 regulation of cellular biosynthetic process; GO:0080090 regulation of primary metabolic process; GO:0060255 regulation of macromolecule metabolic process; GO:0019219 re…		GO:0097159 organic cyclic compound binding; GO:1901363 heterocyclic compound binding; GO:0003677 DNA binding; GO:0005488 binding; GO:0001071 nucleic acid binding transcription factor activity; GO:0003676 nucleic acid binding; GO:0003700 transcription factor activity, sequence-specific DNA binding;	K11224	STAT5B; signal transducer and activator of transcription 5B	chx05221 Acute myeloid leukemia - Capra hircus (goat); chx05166 HTLV-I infection - Capra hircus (goat); chx04630 Jak-STAT signaling pathway - Capra hircus (goat); chx05203 Viral carcinogenesis - Capra hircus (goat); chx04217 Necroptosis - Capra hircus (goat); chx04659 Th17 cell differentiation - Capra hircus (goat); chx05220 Chronic myeloid leukemia - Capra hircus (goat); chx05161 Hepatitis B - C…	IPR000980; IPR013801; IPR012345; IPR008967; IPR013800; IPR011992; IPR015988;	SH2 domain; STAT transcription factor, DNA-binding; STAT transcription factor, DNA-binding, subdomain; p53-like transcription factor, DNA-binding; STAT transcription factor, all-alpha domain; EF-hand domain pair; STAT transcription factor, coiled coil;
XP_017912853.1	24	S	PREDICTED: transmembrane protein 230 isoform X1 [Capra hircus]	0.967917	2.84e-96	232.01	LS(0.003)S(0.968)T(0.029)DDGYIDLQFK	...R..S.D....	2	2.5178	2	0.299	0.305	0.254	1.515	1.481	1.565	5.316	9.39e-07	plasma membrane
XP_017903816.1	139	S	"PREDICTED: FYVE, RhoGEF and PH domain-containing protein 4 isoform X4 [Capra hircus]"	0.960202	4.32e-12	96.068	QET(0.001)T(0.003)T(0.015)GPAS(0.96)PT(0.015)T(0.004)NSCHEDASDSSCR	....P.SP.....	3	0.66137	1	0.285	0.149	0.425	1.317	1.452	1.779	5.295	0.00149588	nucleus	GO:0050794 regulation of cellular process; GO:0050789 regulation of biological process; GO:0010646 regulation of cell communication; GO:1902531 regulation of intracellular signal transduction; GO:0023051 regulation of signaling; GO:0048583 regulation of response to stimulus; GO:0046578 regulation of Ras protein signal transduction; GO:0035023 regulation of Rho protein signal transduction; GO:0009…		GO:0005085 guanyl-nucleotide exchange factor activity; GO:0005488 binding; GO:0043167 ion binding; GO:0043169 cation binding; GO:0046872 metal ion binding; GO:0005088 Ras guanyl-nucleotide exchange factor activity; GO:0098772 molecular function regulator; GO:0005089 Rho guanyl-nucleotide exchange factor activity;	K05723			IPR000306; IPR017455; IPR011993; IPR013083; IPR000219; IPR001849;	FYVE zinc finger; Zinc finger, FYVE-related; PH domain-like; Zinc finger, RING/FYVE/PHD-type; Dbl homology (DH) domain; Pleckstrin homology domain;
XP_005679501.1	69	S	PREDICTED: calumenin isoform X2 [Capra hircus]	0.999935	3.45e-11	118.21	TFDQLTPEES(1)KER	......S.E....	2	0.14282	2	0.298	0.308	0.263	1.555	1.47	1.527	5.238	8.67e-07	extracellular			GO:0043169 cation binding; GO:0046872 metal ion binding; GO:0005509 calcium ion binding; GO:0005488 binding; GO:0043167 ion binding;				IPR011992; IPR002048;	EF-hand domain pair; EF-hand domain;
XP_013820128.2	139	S	PREDICTED: alpha-S2-casein isoform X2 [Capra hircus]	0.992615	2.05e-07	109.79	EQLS(0.137)T(0.87)S(0.993)EENSKK	......S.E....	2	-1.2575	25	0.298	0.281	0.292	1.585	1.436	1.532	5.227	0.00127814	extracellular	GO:0006810 transport; GO:0051179 localization; GO:0051234 establishment of localization;	GO:0005576 extracellular region;	GO:0005215 transporter activity;
XP_017904286.1	494	S	PREDICTED: protein FAM83F [Capra hircus]	0.938537	6.27e-08	87.511	RPNEGSSADIS(0.002)GKGS(0.939)PS(0.06)PAK	......SP.....	5	-0.60696	1	0.297	0.254	0.32	1.598	1.54	1.41	5.222	3.57e-05	nucleus
XP_017913771.1	628	S	PREDICTED: nucleolin [Capra hircus]	1	9.39e-08	99.392	GFGFVDFNS(1)EEDAK	......S.E....	2	-1.5458	1	0.28	0.275	0.317	1.55	1.489	1.508	5.214	3.33e-07	nucleus			GO:0097159 organic cyclic compound binding; GO:1901363 heterocyclic compound binding; GO:1901265 nucleoside phosphate binding; GO:0005488 binding; GO:0003676 nucleic acid binding; GO:0000166 nucleotide binding; GO:0036094 small molecule binding;	K11294			IPR034230; IPR034235; IPR000504; IPR012677; IPR034233; IPR003954; IPR034234;	Nucleolin, RNA recognition motif 1; Nucleolin, RNA recognition motif 4; RNA recognition motif domain; Nucleotide-binding alpha-beta plait domain; Nucleolin, RNA recognition motif 2; RNA recognition motif domain, eukaryote; Nucleolin, RNA recognition motif 3;
XP_017919660.1	25	S	PREDICTED: acetyl-CoA carboxylase 1 isoform X3 [Capra hircus]	0.988224	4.23e-61	184.35	FIIGS(0.012)VS(0.988)EDNSEDEISNLVK	......S.D....	3	-0.53734	4	0.287	0.336	0.254	1.511	1.544	1.486	5.178	9.69e-07	cytoplasm	GO:0044711 single-organism biosynthetic process; GO:0016053 organic acid biosynthetic process; GO:0044281 small molecule metabolic process; GO:0044763 single-organism cellular process; GO:0044699 single-organism process; GO:0009058 biosynthetic process; GO:0044255 cellular lipid metabolic process; GO:0006631 fatty acid metabolic process; GO:0044238 primary metabolic process; GO:0044237 cellular m…		GO:0005524 ATP binding; GO:1901265 nucleoside phosphate binding; GO:0016885 ligase activity, forming carbon-carbon bonds; GO:0001882 nucleoside binding; GO:0043167 ion binding; GO:0016874 ligase activity; GO:0000166 nucleotide binding; GO:1901363 heterocyclic compound binding; GO:0003989 acetyl-CoA carboxylase activity; GO:0016879 ligase activity, forming carbon-nitrogen bonds; GO:0097159 organic…	K11262	ACACA; acetyl-CoA carboxylase / biotin carboxylase 1 [EC:6.4.1.2 6.3.4.14]	chx04152 AMPK signaling pathway - Capra hircus (goat); chx01212 Fatty acid metabolism - Capra hircus (goat); chx00620 Pyruvate metabolism - Capra hircus (goat); chx00061 Fatty acid biosynthesis - Capra hircus (goat); chx01100 Metabolic pathways - Capra hircus (goat); chx04910 Insulin signaling pathway - Capra hircus (goat); chx00640 Propanoate metabolism - Capra hircus (goat); chx04922 Glucagon s…	IPR011762; IPR000022; IPR029045; IPR005481; IPR000089; IPR016185; IPR011761; IPR005482; IPR011053; IPR005479; IPR013815; IPR013537; IPR011764; IPR013816; IPR011763; IPR011054;	Acetyl-coenzyme A carboxyltransferase, N-terminal; Carboxyl transferase; ClpP/crotonase-like domain; Biotin carboxylase-like, N-terminal domain; Biotin/lipoyl attachment; Pre-ATP-grasp domain; ATP-grasp fold; Biotin carboxylase, C-terminal; Single hybrid motif; Carbamoyl-phosphate synthetase large subunit-like, ATP-binding domain; ATP-grasp fold, subdomain 1; Acetyl-CoA carboxylase, central domai…
XP_017919462.1	43	S	PREDICTED: cordon-bleu protein-like 1 isoform X4 [Capra hircus]	0.857562	8.75e-28	142.45	CLDAS(0.142)S(0.858)VDDSVESSAFIMDQK	......S.D....	3	-0.5608	1	0.315	0.315	0.255	1.433	1.551	1.552	5.125	1.52e-05	nucleus							IPR019025;	Cordon-bleu, ubiquitin-like domain;
XP_017913771.1	589	S	PREDICTED: nucleolin [Capra hircus]	0.933495	8.61e-07	69.876	GLS(0.933)EDT(0.035)T(0.03)EET(0.001)LKESFDGSIR	...K..S.D....	3	0.14188	1	0.333	0.29	0.282	1.571	1.456	1.501	5.003	2.63e-06	nucleus			GO:0097159 organic cyclic compound binding; GO:1901363 heterocyclic compound binding; GO:1901265 nucleoside phosphate binding; GO:0005488 binding; GO:0003676 nucleic acid binding; GO:0000166 nucleotide binding; GO:0036094 small molecule binding;	K11294			IPR034230; IPR034235; IPR000504; IPR012677; IPR034233; IPR003954; IPR034234;	Nucleolin, RNA recognition motif 1; Nucleolin, RNA recognition motif 4; RNA recognition motif domain; Nucleotide-binding alpha-beta plait domain; Nucleolin, RNA recognition motif 2; RNA recognition motif domain, eukaryote; Nucleolin, RNA recognition motif 3;
NP_001272514.1	159	S	alpha-S2-casein precursor [Capra hircus]	0.996114	6.71e-63	206.27	TIDMES(0.996)T(0.004)EVFTKK	......S.E....	2	-0.28946	447	0.306	0.302	0.304	1.512	1.532	1.471	4.951	0.00022216	extracellular	GO:0006810 transport; GO:0051179 localization; GO:0051234 establishment of localization;	GO:0005576 extracellular region;	GO:0005215 transporter activity;
XP_013825884.2	138	S	PREDICTED: protein transport protein Sec16B isoform X2 [Capra hircus]	0.999679	3.25e-66	193.39	TSAAWS(1)PVQAEDISAAGPK	......SP.....	2	-1.3357	8	0.312	0.301	0.301	1.54	1.484	1.493	4.942	1.43e-07	nucleus				K20353			IPR024340; IPR024298;	Sec16, central conserved domain; Ancestral coatomer element 1, Sec16/Sec31;
XP_005678203.2	150	S	PREDICTED: 15 kDa selenoprotein [Capra hircus]	0.995085	3.53e-09	105.89	WNT(0.005)DS(0.995)VEEFLSEK	......S.E....	2	0.67527	2	0.306	0.302	0.31	1.528	1.459	1.529	4.919	0.00037834	extracellular							IPR012336;	Thioredoxin-like fold;
XP_005699711.2	86	S	PREDICTED: coiled-coil domain-containing protein 86 [Capra hircus]	0.90278	1.12e-11	118.72	KQPELDS(0.097)GS(0.903)PQGQR	......SP...R.	2	0.77741	3	0.251	0.304	0.383	1.689	1.441	1.369	4.796	0.00033957	nucleus				K14822
XP_017911783.1	211	S	PREDICTED: multidrug resistance-associated protein 4-like [Capra hircus]	0.856604	0.0156151	74.464	TY(0.143)S(0.857)EFLK	...R..S......	2	1.3858	1	0.354	0.314	0.274	1.547	1.457	1.5	4.781	2.19e-06	plasma membrane	GO:0006810 transport; GO:0055085 transmembrane transport; GO:0051179 localization; GO:0051234 establishment of localization;	GO:0031224 intrinsic component of membrane; GO:0016020 membrane; GO:0016021 integral component of membrane; GO:0044425 membrane part;	GO:1901265 nucleoside phosphate binding; GO:0015399 primary active transmembrane transporter activity; GO:0016817 hydrolase activity, acting on acid anhydrides; GO:0016787 hydrolase activity; GO:0016887 ATPase activity; GO:0097159 organic cyclic compound binding; GO:1901363 heterocyclic compound binding; GO:0016462 pyrophosphatase activity; GO:0003824 catalytic activity; GO:0032553 ribonucleotide…	K05673	ABCC4; ATP-binding cassette, subfamily C (CFTR/MRP), member 4	chx02010 ABC transporters - Capra hircus (goat); chx01523 Antifolate resistance - Capra hircus (goat); chx04024 cAMP signaling pathway - Capra hircus (goat); chx04976 Bile secretion - Capra hircus (goat);	IPR003593; IPR003439; IPR011527; IPR027417;	AAA+ ATPase domain; ABC transporter-like; ABC transporter type 1, transmembrane domain; P-loop containing nucleoside triphosphate hydrolase;
XP_005685587.1	540	S	PREDICTED: transmembrane protein 87A isoform X2 [Capra hircus]	0.999715	1.13e-16	116.82	WVEENVPSSVTDVALPALLDS(1)DEER	......SDE....	4	0.24659	3	0.278	0.318	0.347	1.523	1.478	1.491	4.764	5.12e-07	plasma membrane		GO:0031224 intrinsic component of membrane; GO:0016020 membrane; GO:0016021 integral component of membrane; GO:0044425 membrane part;
NP_001272558.1	2120	S	fatty acid synthase [Capra hircus]	0.998859	0.000303526	73.138	AAS(0.999)RGPS(0.001)GSQQDLVK	...K..S......	2	-0.55233	1	0.354	0.274	0.322	1.422	1.441	1.631	4.731	7.75e-05	plasma membrane	GO:0044699 single-organism process; GO:0009058 biosynthetic process; GO:0008152 metabolic process; GO:0055114 oxidation-reduction process; GO:0044710 single-organism metabolic process;		GO:0016417 S-acyltransferase activity; GO:0004319 enoyl-[acyl-carrier-protein] reductase (NADPH, B-specific) activity; GO:0016628 oxidoreductase activity, acting on the CH-CH group of donors, NAD or NADP as acceptor; GO:0016787 hydrolase activity; GO:0016835 carbon-oxygen lyase activity; GO:0016614 oxidoreductase activity, acting on CH-OH group of donors; GO:0016297 acyl-[acyl-carrier-protein] hy…	K00665	FASN; fatty acid synthase, animal type [EC:2.3.1.85]	chx04910 Insulin signaling pathway - Capra hircus (goat); chx01100 Metabolic pathways - Capra hircus (goat); chx04152 AMPK signaling pathway - Capra hircus (goat); chx01212 Fatty acid metabolism - Capra hircus (goat); chx00061 Fatty acid biosynthesis - Capra hircus (goat);	IPR016035; IPR020807; IPR013149; IPR020841; IPR011032; IPR020843; IPR016036; IPR013968; IPR032821; IPR029058; IPR014031; IPR029063; IPR014043; IPR014030; IPR020801; IPR016039; IPR020806; IPR023102; IPR001227; IPR016040; IPR009081; IPR001031;	Acyl transferase/acyl hydrolase/lysophospholipase; Polyketide synthase, dehydratase domain; Alcohol dehydrogenase, C-terminal; Polyketide synthase, beta-ketoacyl synthase domain; GroES-like; Polyketide synthase, enoylreductase domain; Malonyl-CoA ACP transacylase, ACP-binding; Polyketide synthase, ketoreductase domain; Ketoacyl-synthetase, C-terminal extension; Alpha/Beta hydrolase fold; Beta-ket…
XP_017921781.1	513	S	PREDICTED: cTAGE family member 5 isoform X12 [Capra hircus]	0.999968	3.29e-08	99.711	AFLS(1)PPTLLEGPLR	......SPP....	3	-0.17952	11	0.306	0.345	0.311	1.527	1.457	1.499	4.66	5.01e-07	endoplasmic reticulum
XP_017904620.1	119	S	PREDICTED: alpha-S1-casein isoform X5 [Capra hircus]	1	1.38e-37	160.67	S(1)AEEQLHS(1)MK	......S.E....	3	0.12661	718	0.34	0.313	0.311	1.543	1.498	1.442	4.65	1.4e-06	extracellular	GO:0006810 transport; GO:0051179 localization; GO:0051234 establishment of localization;	GO:0005576 extracellular region;	GO:0005215 transporter activity;
XP_017900206.1	265	T	PREDICTED: zinc finger protein 185 isoform X6 [Capra hircus]	0.933539	0.0135963	67.252	NLT(0.934)S(0.066)EGAFR	...R..T......	2	-0.83385	1	0.219	0.346	0.4	1.516	1.428	1.529	4.635	4.38e-05	cytoplasm			GO:0043169 cation binding; GO:0046872 metal ion binding; GO:0008270 zinc ion binding; GO:0046914 transition metal ion binding; GO:0005488 binding; GO:0043167 ion binding;				IPR001781;	Zinc finger, LIM-type;
NP_001272514.1	147	S	alpha-S2-casein precursor [Capra hircus]	0.992615	2.05e-07	109.79	EQLS(0.137)T(0.87)S(0.993)EENSKK	......S.E....	2	-1.2575	26	0.329	0.312	0.329	1.553	1.416	1.512	4.62	0.00122224	extracellular	GO:0006810 transport; GO:0051179 localization; GO:0051234 establishment of localization;	GO:0005576 extracellular region;	GO:0005215 transporter activity;
XP_005699856.1	111	S	PREDICTED: 4F2 cell-surface antigen heavy chain [Capra hircus]	0.986854	0.00355189	47.037	FT(0.013)GLS(0.987)KEELLK	......S.E....	3	-1.0562	1	0.37	0.331	0.285	1.585	1.378	1.513	4.54	5.94e-05	cytoplasm	GO:0008152 metabolic process; GO:0005975 carbohydrate metabolic process; GO:0044238 primary metabolic process; GO:0071704 organic substance metabolic process;		GO:0003824 catalytic activity;	K06519	SLC3A2; solute carrier family 3, member 2	chx04216 Ferroptosis - Capra hircus (goat); chx04974 Protein digestion and absorption - Capra hircus (goat); chx04150 mTOR signaling pathway - Capra hircus (goat);	IPR013780; IPR031984; IPR017853; IPR013781; IPR006047;	Glycosyl hydrolase, all-beta; Solute carrier family 3 member 2, N-terminal domain; Glycoside hydrolase superfamily; Glycoside hydrolase, catalytic domain; Glycosyl hydrolase, family 13, catalytic domain;
XP_017909758.1	387	S	PREDICTED: cingulin-like protein 1 isoform X2 [Capra hircus]	0.937514	2.73e-15	123.03	S(0.938)VDS(0.062)AFPFGLQGNSEYLTEFSR	...R..S.D....	3	-0.13035	1	0.243	0.35	0.388	1.363	1.586	1.503	4.538	0.000120811	nucleus		GO:0043229 intracellular organelle; GO:0043232 intracellular non-membrane-bounded organelle; GO:0044430 cytoskeletal part; GO:0044446 intracellular organelle part; GO:0032991 macromolecular complex; GO:0044424 intracellular part; GO:0005623 cell; GO:0015629 actin cytoskeleton; GO:0044422 organelle part; GO:0043228 non-membrane-bounded organelle; GO:0043226 organelle; GO:0005856 cytoskeleton; GO:0…	GO:0003774 motor activity; GO:0016462 pyrophosphatase activity; GO:0003824 catalytic activity; GO:0016817 hydrolase activity, acting on acid anhydrides; GO:0016787 hydrolase activity; GO:0016818 hydrolase activity, acting on acid anhydrides, in phosphorus-containing anhydrides; GO:0017111 nucleoside-triphosphatase activity;	K21110	CGNL1; cingulin-like protein 1	chx04530 Tight junction - Capra hircus (goat);	IPR002928;	Myosin tail;
XP_017920214.1	57	S	PREDICTED: centromere protein V isoform X2 [Capra hircus]	0.999986	5.86e-11	58.646	S(1)PPVQEAGPGEPPPVPPLPPPPPAALTASELDLGEQR	......SPP....	4	2.485	3	0.3	0.369	0.316	1.515	1.495	1.455	4.533	9.18e-07	nucleus	GO:0008152 metabolic process;		GO:0016829 lyase activity; GO:0016846 carbon-sulfur lyase activity; GO:0003824 catalytic activity;				IPR006913; IPR011057;	Glutathione-dependent formaldehyde-activating enzyme/centromere protein V; Mss4-like;
XP_005686435.2	536	S	PREDICTED: zinc finger protein 638 isoform X3 [Capra hircus]	1	0.00960442	48.998	NPFRGS(1)PK	....R.SP.....	3	-0.38466	1	0.359	0.326	0.301	1.538	1.45	1.482	4.533	1.46e-06	nucleus		GO:0043226 organelle; GO:0043231 intracellular membrane-bounded organelle; GO:0043229 intracellular organelle; GO:0005634 nucleus; GO:0044464 cell part; GO:0005622 intracellular; GO:0044424 intracellular part; GO:0043227 membrane-bounded organelle; GO:0005623 cell;	GO:0097159 organic cyclic compound binding; GO:1901363 heterocyclic compound binding; GO:1901265 nucleoside phosphate binding; GO:0046914 transition metal ion binding; GO:0005488 binding; GO:0003676 nucleic acid binding; GO:0043167 ion binding; GO:0043169 cation binding; GO:0046872 metal ion binding; GO:0000166 nucleotide binding; GO:0008270 zinc ion binding; GO:0036094 small molecule binding;				IPR015880; IPR000504; IPR003604; IPR012677; IPR000690; IPR007087; IPR022755;	Zinc finger, C2H2-like; RNA recognition motif domain; Zinc finger, U1-type; Nucleotide-binding alpha-beta plait domain; Zinc finger, C2H2-type matrin; Zinc finger, C2H2; Zinc finger, double-stranded RNA binding;
XP_017899134.1	798	S	PREDICTED: RNA-binding protein 10 isoform X8 [Capra hircus]	1	6.15e-09	101.04	AHLS(1)ENELEALEK	......SE.E...	3	-2.3639	1	0.353	0.304	0.336	1.525	1.4	1.54	4.496	1.78e-05	nucleus			GO:0097159 organic cyclic compound binding; GO:1901363 heterocyclic compound binding; GO:1901265 nucleoside phosphate binding; GO:0046914 transition metal ion binding; GO:0005488 binding; GO:0003676 nucleic acid binding; GO:0043167 ion binding; GO:0043169 cation binding; GO:0046872 metal ion binding; GO:0000166 nucleotide binding; GO:0008270 zinc ion binding; GO:0036094 small molecule binding;	K13094			IPR000504; IPR012677; IPR000467; IPR007087; IPR001876;	RNA recognition motif domain; Nucleotide-binding alpha-beta plait domain; G-patch domain; Zinc finger, C2H2; Zinc finger, RanBP2-type;
XP_017903975.1	352	S	PREDICTED: cyclin-L1 isoform X2 [Capra hircus]	0.991291	2.84e-07	97.904	T(0.009)EEKS(0.991)PISSVNVK	......SP.....	4	0.20735	2	0.317	0.308	0.375	1.604	1.368	1.486	4.458	8.28e-05	nucleus	GO:0045859 regulation of protein kinase activity; GO:0050794 regulation of cellular process; GO:0060255 regulation of macromolecule metabolic process; GO:0031399 regulation of protein modification process; GO:0019219 regulation of nucleobase-containing compound metabolic process; GO:1904029 regulation of cyclin-dependent protein kinase activity; GO:0071900 regulation of protein serine/threonine k…	GO:0043226 organelle; GO:0043231 intracellular membrane-bounded organelle; GO:0043229 intracellular organelle; GO:0005634 nucleus; GO:0044464 cell part; GO:0005622 intracellular; GO:0044424 intracellular part; GO:0043227 membrane-bounded organelle; GO:0005623 cell;	GO:0005515 protein binding; GO:0019900 kinase binding; GO:0005488 binding; GO:0019899 enzyme binding; GO:0019901 protein kinase binding;				IPR004367; IPR013763; IPR006671;	Cyclin, C-terminal domain; Cyclin-like; Cyclin, N-terminal;
XP_017918284.1	240	S	"PREDICTED: LOW QUALITY PROTEIN: splicing factor, arginine/serine-rich 19 [Capra hircus]"	0.999718	1.09e-11	103.85	FDIYDPFHPTDEAYS(1)PPPAPEQK	......SPP....	3	-1.3983	9	0.329	0.346	0.348	1.462	1.451	1.523	4.336	5.16e-07	nucleus
XP_017919232.1	65	S	PREDICTED: inactive rhomboid protein 2 [Capra hircus]	0.99635	0.00270868	87.777	S(0.004)VS(0.996)LQEPR	...K..S......	2	0.45803	1	0.308	0.338	0.379	1.392	1.382	1.662	4.328	0.00026394	plasma membrane		GO:0031224 intrinsic component of membrane; GO:0016020 membrane; GO:0016021 integral component of membrane; GO:0044425 membrane part;	GO:0004252 serine-type endopeptidase activity; GO:0004175 endopeptidase activity; GO:0008233 peptidase activity; GO:0003824 catalytic activity; GO:0017171 serine hydrolase activity; GO:0008236 serine-type peptidase activity; GO:0070011 peptidase activity, acting on L-amino acid peptides; GO:0016787 hydrolase activity;				IPR022764;	Peptidase S54, rhomboid domain;
NP_001272514.1	160	T	alpha-S2-casein precursor [Capra hircus]	0.88691	3.03e-50	194.77	KTIDMES(0.113)T(0.887)EVFTK		3	-2.8822	89	0.359	0.332	0.338	1.496	1.498	1.439	4.308	3.51e-07	extracellular	GO:0006810 transport; GO:0051179 localization; GO:0051234 establishment of localization;	GO:0005576 extracellular region;	GO:0005215 transporter activity;
XP_017918147.1	495	S	PREDICTED: LOW QUALITY PROTEIN: neutral amino acid transporter B(0) [Capra hircus]	0.99996	1.41e-29	166.04	SNS(1)VPELIQVK	...K..S.P....	2	-1.9868	17	0.329	0.336	0.367	1.516	1.416	1.5	4.295	2.18e-06	plasma membrane		GO:0031224 intrinsic component of membrane; GO:0016020 membrane; GO:0016021 integral component of membrane; GO:0044425 membrane part;	GO:0022804 active transmembrane transporter activity; GO:0015291 secondary active transmembrane transporter activity; GO:0015293 symporter activity; GO:0005215 transporter activity; GO:0022857 transmembrane transporter activity;	K05616	SLC1A5; solute carrier family 1 (neutral amino acid transporter), member 5	chx05230 Central carbon metabolism in cancer - Capra hircus (goat); chx04974 Protein digestion and absorption - Capra hircus (goat);
XP_017919513.1	525	S	PREDICTED: E3 ubiquitin/ISG15 ligase TRIM25-like [Capra hircus]	1	0.0182131	60.589	S(1)PPLGGR	......SPP....	2	0.40917	1	0.299	0.401	0.335	1.537	1.412	1.481	4.28	1.87e-05	nucleus		GO:0005623 cell; GO:0005622 intracellular; GO:0044464 cell part;	GO:0043169 cation binding; GO:0046872 metal ion binding; GO:0005515 protein binding; GO:0008270 zinc ion binding; GO:0046914 transition metal ion binding; GO:0005488 binding; GO:0043167 ion binding;				IPR001841; IPR013083; IPR001870; IPR013320; IPR003879; IPR000315; IPR003877;	Zinc finger, RING-type; Zinc finger, RING/FYVE/PHD-type; B30.2/SPRY domain; Concanavalin A-like lectin/glucanase domain; Butyrophylin-like; B-box-type zinc finger; SPRY domain;
XP_017918172.1	331	S	PREDICTED: glioma tumor suppressor candidate region gene 2 protein isoform X2 [Capra hircus]	1	0.000101179	74.732	GEAS(1)PAPGRPAALEK	......SP...R.	3	0.52985	1	0.364	0.398	0.28	1.542	1.49	1.396	4.25	3.7e-05	nucleus				K14840	NOP53; nucleolar protein 53	chx05168 Herpes simplex infection - Capra hircus (goat);
XP_017902820.1	547	S	PREDICTED: translation initiation factor eIF-2B subunit epsilon isoform X2 [Capra hircus]	1	8.1e-05	89.43	AGS(1)PQMDDIK	...R..SP.....	2	-0.36412	7	0.32	0.381	0.346	1.488	1.452	1.48	4.222	3.49e-07	endoplasmic reticulum,mitochondria			GO:0005515 protein binding; GO:0005488 binding;	K03240	EIF2B5; translation initiation factor eIF-2B subunit epsilon	chx03013 RNA transport - Capra hircus (goat);	IPR003307; IPR011004; IPR016024; IPR029044; IPR016021;	W2 domain; Trimeric LpxA-like; Armadillo-type fold; Nucleotide-diphospho-sugar transferases; MIF4G-like domain;
XP_005681694.1	566	Y	PREDICTED: signal recognition particle subunit SRP72 [Capra hircus]	0.941808	0.000974542	63.682	NY(0.942)DPKVT(0.058)PDPER		3	-2.6793	2	0.349	0.371	0.329	1.608	1.389	1.429	4.219	7.99e-05	cytoplasm,nucleus	GO:0046907 intracellular transport; GO:0072599 establishment of protein localization to endoplasmic reticulum; GO:0072594 establishment of protein localization to organelle; GO:0072657 protein localization to membrane; GO:0045047 protein targeting to ER; GO:0071702 organic substance transport; GO:0006613 cotranslational protein targeting to membrane; GO:0015031 protein transport; GO:0051641 cellu…	GO:0044464 cell part; GO:0005622 intracellular; GO:0048500 signal recognition particle; GO:0005737 cytoplasm; GO:0032991 macromolecular complex; GO:0044424 intracellular part; GO:1990904 ribonucleoprotein complex; GO:0030529 intracellular ribonucleoprotein complex; GO:0005623 cell; GO:0044444 cytoplasmic part;	GO:0097159 organic cyclic compound binding; GO:1901363 heterocyclic compound binding; GO:0003723 RNA binding; GO:0005488 binding; GO:0003676 nucleic acid binding; GO:0005515 protein binding; GO:0008312 7S RNA binding;	K03108	SRP72; signal recognition particle subunit SRP72	chx03060 Protein export - Capra hircus (goat);	IPR011990; IPR013699; IPR013026;	Tetratricopeptide-like helical domain; Signal recognition particle, SRP72 subunit, RNA-binding; Tetratricopeptide repeat-containing domain;
XP_017919809.1	426	S	PREDICTED: TNF receptor-associated factor 4 [Capra hircus]	0.999961	7.01e-54	190.24	GS(1)LDESALGFGYPK	....R.SL.....	3	-0.24672	2	0.336	0.362	0.354	1.531	1.415	1.475	4.202	2.61e-06	nucleus	GO:0050794 regulation of cellular process; GO:0044700 single organism signaling; GO:0051716 cellular response to stimulus; GO:0010941 regulation of cell death; GO:0016567 protein ubiquitination; GO:0043067 regulation of programmed cell death; GO:0044267 cellular protein metabolic process; GO:0044699 single-organism process; GO:0070647 protein modification by small protein conjugation or removal; …		GO:0019787 ubiquitin-like protein transferase activity; GO:0046914 transition metal ion binding; GO:0003824 catalytic activity; GO:0005488 binding; GO:0004842 ubiquitin-protein transferase activity; GO:0043167 ion binding; GO:0043169 cation binding; GO:0046872 metal ion binding; GO:0005515 protein binding; GO:0008270 zinc ion binding; GO:0016740 transferase activity;	K09848	TRAF4; TNF receptor-associated factor 4	chx05222 Small cell lung cancer - Capra hircus (goat); chx05200 Pathways in cancer - Capra hircus (goat); chx04657 IL-17 signaling pathway - Capra hircus (goat);	IPR001293; IPR008974; IPR001841; IPR002083; IPR013083; IPR018957; IPR013323;	Zinc finger, TRAF-type; TRAF-like; Zinc finger, RING-type; MATH/TRAF domain; Zinc finger, RING/FYVE/PHD-type; Zinc finger, C3HC4 RING-type; SIAH-type domain;
XP_017922710.1	238	S	PREDICTED: sodium bicarbonate cotransporter 3 isoform X3 [Capra hircus]	1	0.0219458	59.067	S(1)FADIGK		2	-1.2481	1	0.307	0.374	0.381	1.58	1.362	1.472	4.156	7.83e-05	plasma membrane	GO:0006820 anion transport; GO:0006810 transport; GO:0051179 localization; GO:0006811 ion transport; GO:0051234 establishment of localization;	GO:0031224 intrinsic component of membrane; GO:0016020 membrane; GO:0016021 integral component of membrane; GO:0044425 membrane part;	GO:0022804 active transmembrane transporter activity; GO:0015291 secondary active transmembrane transporter activity; GO:0005452 inorganic anion exchanger activity; GO:0015075 ion transmembrane transporter activity; GO:0022892 substrate-specific transporter activity; GO:0015103 inorganic anion transmembrane transporter activity; GO:0008509 anion transmembrane transporter activity; GO:0022891 subs…	K13858			IPR011531; IPR013769; IPR016152;	Bicarbonate transporter, C-terminal; Band 3 cytoplasmic domain; Phosphotransferase/anion transporter;
XP_017905616.1	655	Y	PREDICTED: la-related protein 1 [Capra hircus]	0.962619	1.39e-06	105.95	ILIVTQT(0.037)PPY(0.963)MR		2	-0.049516	5	0.29	0.41	0.367	1.461	1.449	1.493	4.127	3.84e-06	nucleus				K18757			IPR011991; IPR006630;	Winged helix-turn-helix DNA-binding domain; RNA-binding protein Lupus La;
NP_001301152.1	478	T	"solute carrier family 2, facilitated glucose transporter member 1 [Capra hircus]"	0.948087	1.37e-05	55.765	QGGAS(0.015)QS(0.036)DKT(0.948)PEELFHPLGADS(0.001)QV	......TP.....	3	-0.76856	1	0.396	0.401	0.279	1.41	1.422	1.575	4.096	7.75e-05	plasma membrane	GO:0006810 transport; GO:0055085 transmembrane transport; GO:0015749 monosaccharide transport; GO:1902578 single-organism localization; GO:0008645 hexose transport; GO:0008643 carbohydrate transport; GO:0015758 glucose transport; GO:0044699 single-organism process; GO:0071702 organic substance transport; GO:0051179 localization; GO:0044765 single-organism transport; GO:0051234 establishment of lo…	GO:0031224 intrinsic component of membrane; GO:0016020 membrane; GO:0016021 integral component of membrane; GO:0044425 membrane part;	GO:0005355 glucose transmembrane transporter activity; GO:0015144 carbohydrate transmembrane transporter activity; GO:0051119 sugar transmembrane transporter activity; GO:1901476 carbohydrate transporter activity; GO:0015149 hexose transmembrane transporter activity; GO:0022892 substrate-specific transporter activity; GO:0015145 monosaccharide transmembrane transporter activity; GO:0022891 substr…	K07299	SLC2A1; MFS transporter, SP family, solute carrier family 2 (facilitated glucose transporter), member 1	chx04919 Thyroid hormone signaling pathway - Capra hircus (goat); chx05166 HTLV-I infection - Capra hircus (goat); chx05211 Renal cell carcinoma - Capra hircus (goat); chx04931 Insulin resistance - Capra hircus (goat); chx05230 Central carbon metabolism in cancer - Capra hircus (goat); chx04920 Adipocytokine signaling pathway - Capra hircus (goat); chx04066 HIF-1 signaling pathway - Capra hircus …	IPR020846;	Major facilitator superfamily domain;
XP_017900141.1	377	S	PREDICTED: 5'-AMP-activated protein kinase catalytic subunit alpha-2 [Capra hircus]	1	0.000195799	77.597	MPPLIADS(1)PK	......SPK....	3	-0.30065	5	0.368	0.369	0.339	1.496	1.454	1.452	4.091	1.81e-07	cytoplasm	GO:0016310 phosphorylation; GO:0044267 cellular protein metabolic process; GO:0044238 primary metabolic process; GO:0044237 cellular metabolic process; GO:0006796 phosphate-containing compound metabolic process; GO:0071704 organic substance metabolic process; GO:0008152 metabolic process; GO:0006468 protein phosphorylation; GO:0006793 phosphorus metabolic process; GO:0044260 cellular macromolecul…		GO:0005524 ATP binding; GO:1901265 nucleoside phosphate binding; GO:0016773 phosphotransferase activity, alcohol group as acceptor; GO:0001882 nucleoside binding; GO:0043167 ion binding; GO:0004672 protein kinase activity; GO:0000166 nucleotide binding; GO:0097159 organic cyclic compound binding; GO:1901363 heterocyclic compound binding; GO:0032549 ribonucleoside binding; GO:0097367 carbohydrate …	K07198	PRKAA; 5'-AMP-activated protein kinase, catalytic alpha subunit [EC:2.7.11.11]	chx04213 Longevity regulating pathway - multiple species - Capra hircus (goat); chx04152 AMPK signaling pathway - Capra hircus (goat); chx04932 Non-alcoholic fatty liver disease (NAFLD) - Capra hircus (goat); chx05418 Fluid shear stress and atherosclerosis - Capra hircus (goat); chx04931 Insulin resistance - Capra hircus (goat); chx04910 Insulin signaling pathway - Capra hircus (goat); chx04710 C…	IPR000719; IPR028375; IPR032270; IPR011009;	Protein kinase domain; KA1 domain/Ssp2, C-terminal; AMPK, C-terminal adenylate sensor domain; Protein kinase-like domain;
XP_017917871.1	475	S	PREDICTED: LOW QUALITY PROTEIN: serine/threonine-protein kinase PAK 4 [Capra hircus]	0.999195	1.84e-12	113.51	S(0.999)LVGTPYWMAPELISR	...RR.S......	2	-2.9312	2	0.316	0.377	0.383	1.482	1.414	1.503	4.088	2.76e-06	nucleus	GO:0016310 phosphorylation; GO:0044267 cellular protein metabolic process; GO:0044238 primary metabolic process; GO:0044237 cellular metabolic process; GO:0006796 phosphate-containing compound metabolic process; GO:0071704 organic substance metabolic process; GO:0008152 metabolic process; GO:0006468 protein phosphorylation; GO:0006793 phosphorus metabolic process; GO:0044260 cellular macromolecul…		GO:0005524 ATP binding; GO:1901265 nucleoside phosphate binding; GO:0016773 phosphotransferase activity, alcohol group as acceptor; GO:0001882 nucleoside binding; GO:0043167 ion binding; GO:0000166 nucleotide binding; GO:0004672 protein kinase activity; GO:0097159 organic cyclic compound binding; GO:1901363 heterocyclic compound binding; GO:0032549 ribonucleoside binding; GO:0097367 carbohydrate …	K05734	PAK4; p21-activated kinase 4 [EC:2.7.11.1]	chx04510 Focal adhesion - Capra hircus (goat); chx04660 T cell receptor signaling pathway - Capra hircus (goat); chx04360 Axon guidance - Capra hircus (goat); chx05206 MicroRNAs in cancer - Capra hircus (goat); chx04014 Ras signaling pathway - Capra hircus (goat); chx05211 Renal cell carcinoma - Capra hircus (goat); chx04012 ErbB signaling pathway - Capra hircus (goat); chx04810 Regulation of act…	IPR000719; IPR033923; IPR000095; IPR011009;	Protein kinase domain; p21 activated kinase binding domain; CRIB domain; Protein kinase-like domain;
XP_017913222.1	109	Y	PREDICTED: RNA-binding protein Raly isoform X2 [Capra hircus]	0.909621	0.0174959	93.195	AAS(0.09)AIY(0.91)R		2	0.82284	1	0.393	0.318	0.368	1.324	1.511	1.56	4.073	0.000122366	nucleus			GO:0097159 organic cyclic compound binding; GO:1901363 heterocyclic compound binding; GO:1901265 nucleoside phosphate binding; GO:0005488 binding; GO:0003676 nucleic acid binding; GO:0000166 nucleotide binding; GO:0036094 small molecule binding;	K12895			IPR000504; IPR012677;	RNA recognition motif domain; Nucleotide-binding alpha-beta plait domain;
XP_017905350.1	399	S	PREDICTED: huntingtin isoform X3 [Capra hircus]	0.949708	7.23e-14	144.42	S(0.05)GS(0.95)IVELIGK	...R..S...L..	2	0.5109	3	0.361	0.371	0.35	1.574	1.376	1.453	4.069	0.0027243	plasma membrane		GO:0043226 organelle; GO:0043231 intracellular membrane-bounded organelle; GO:0043229 intracellular organelle; GO:0005634 nucleus; GO:0044464 cell part; GO:0005622 intracellular; GO:0005737 cytoplasm; GO:0044424 intracellular part; GO:0043227 membrane-bounded organelle; GO:0005623 cell;	GO:0005488 binding;	K04533	HD; huntingtin	chx05016 Huntington's disease - Capra hircus (goat);	IPR011989; IPR016024;	Armadillo-like helical; Armadillo-type fold;
XP_017902070.1	121	S	PREDICTED: C2 calcium-dependent domain-containing protein 4D [Capra hircus]	1	0.000482016	78.342	LHVS(1)APDLR	......S..DL..	3	-0.64714	1	0.413	0.381	0.289	1.431	1.525	1.444	4.063	2e-05	nucleus			GO:0005515 protein binding; GO:0005488 binding;				IPR000008;	C2 domain;
XP_017909558.1	76	S	PREDICTED: pleckstrin homology domain-containing family G member 3 isoform X2 [Capra hircus]	0.998548	0.00077948	99.568	GS(0.001)LS(0.999)PFSK	......SP...R.	3	-0.24895	2	0.333	0.404	0.349	1.517	1.415	1.461	4.045	3.58e-06	nucleus	GO:0050794 regulation of cellular process; GO:0050789 regulation of biological process; GO:0010646 regulation of cell communication; GO:1902531 regulation of intracellular signal transduction; GO:0023051 regulation of signaling; GO:0048583 regulation of response to stimulus; GO:0046578 regulation of Ras protein signal transduction; GO:0035023 regulation of Rho protein signal transduction; GO:0009…		GO:0005088 Ras guanyl-nucleotide exchange factor activity; GO:0098772 molecular function regulator; GO:0005085 guanyl-nucleotide exchange factor activity; GO:0005089 Rho guanyl-nucleotide exchange factor activity;				IPR011993; IPR000219; IPR001849;	PH domain-like; Dbl homology (DH) domain; Pleckstrin homology domain;
XP_017911670.1	25	S	PREDICTED: stathmin [Capra hircus]	1	3.15e-05	83.755	ASGQAFELILS(1)PR	......SP.....	2	3.6328	2	0.37	0.342	0.384	1.614	1.37	1.408	4.007	0.000139346	nucleus	GO:0050794 regulation of cellular process; GO:0032886 regulation of microtubule-based process; GO:0070507 regulation of microtubule cytoskeleton organization; GO:0050789 regulation of biological process; GO:0033043 regulation of organelle organization; GO:0051493 regulation of cytoskeleton organization; GO:0031110 regulation of microtubule polymerization or depolymerization; GO:0051128 regulation…			K04381	STMN1; stathmin	chx05206 MicroRNAs in cancer - Capra hircus (goat); chx04010 MAPK signaling pathway - Capra hircus (goat);
XP_017907407.1	1292	S	PREDICTED: DENN domain-containing protein 4C isoform X1 [Capra hircus]	0.954923	2.18e-05	81.565	S(0.023)T(0.023)S(0.955)MELHGEGSR	...K..S.E....	2	-0.7572	1	0.341	0.326	0.428	1.516	1.338	1.533	4.006	9.84e-05	plasma membrane				K20163			IPR005113; IPR005112; IPR001194; IPR023341;	uDENN domain; dDENN domain; DENN domain; MABP domain;
XP_017916985.1	960	S	PREDICTED: rap guanine nucleotide exchange factor 2 isoform X6 [Capra hircus]	0.958291	0.00136986	82.417	RS(0.042)S(0.958)FLNAK	...RR.S......	2	-0.59462	2	0.376	0.376	0.345	1.579	1.375	1.437	4.003	5.85e-05	cytoplasm	GO:0050794 regulation of cellular process; GO:0044700 single organism signaling; GO:0051716 cellular response to stimulus; GO:0007165 signal transduction; GO:0050789 regulation of biological process; GO:0007154 cell communication; GO:0035556 intracellular signal transduction; GO:0044699 single-organism process; GO:0007264 small GTPase mediated signal transduction; GO:0023052 signaling; GO:0050896…		GO:0005515 protein binding; GO:0098772 molecular function regulator; GO:0005085 guanyl-nucleotide exchange factor activity; GO:0005488 binding;	K08018	RAPGEF2; Rap guanine nucleotide exchange factor 2	chx04015 Rap1 signaling pathway - Capra hircus (goat); chx04530 Tight junction - Capra hircus (goat); chx04010 MAPK signaling pathway - Capra hircus (goat);	IPR000595; IPR001478; IPR018490; IPR029071; IPR023578; IPR001895; IPR000651; IPR014710; IPR000159;	Cyclic nucleotide-binding domain; PDZ domain; Cyclic nucleotide-binding-like; Ubiquitin-related domain; Ras guanine nucleotide exchange factor domain; Ras guanine-nucleotide exchange factors catalytic domain; Ras-like guanine nucleotide exchange factor, N-terminal; RmlC-like jelly roll fold; Ras-associating (RA) domain;
XP_013820153.1	174	S	PREDICTED: beta-casein isoform X2 [Capra hircus]	0.992122	7.68e-92	222.46	Y(0.001)PVEPFTES(0.007)QS(0.992)LTLTDVEK		3	1.6048	5	0.359	0.382	0.36	1.479	1.437	1.466	3.98	9.28e-08	mitochondria	GO:0006810 transport; GO:0051179 localization; GO:0051234 establishment of localization;	GO:0005576 extracellular region;	GO:0005215 transporter activity;	K17107	CSN2; beta-casein	chx04917 Prolactin signaling pathway - Capra hircus (goat);
XP_017901417.1	210	S	PREDICTED: monocarboxylate transporter 1 [Capra hircus]	0.846741	6.76e-05	75.548	S(0.847)KGS(0.153)LQEAGK	...K..S......	3	-0.84865	2	0.392	0.315	0.396	1.62	1.375	1.391	3.976	0.000197442	plasma membrane	GO:0006820 anion transport; GO:0006810 transport; GO:0055085 transmembrane transport; GO:0015711 organic anion transport; GO:1902578 single-organism localization; GO:0015718 monocarboxylic acid transport; GO:0006811 ion transport; GO:0044699 single-organism process; GO:0071702 organic substance transport; GO:0046942 carboxylic acid transport; GO:0051179 localization; GO:0015849 organic acid trans…	GO:0031224 intrinsic component of membrane; GO:0016020 membrane; GO:0016021 integral component of membrane; GO:0044425 membrane part;	GO:0005342 organic acid transmembrane transporter activity; GO:0015075 ion transmembrane transporter activity; GO:0022892 substrate-specific transporter activity; GO:0008028 monocarboxylic acid transmembrane transporter activity; GO:0008514 organic anion transmembrane transporter activity; GO:0046943 carboxylic acid transmembrane transporter activity; GO:0022891 substrate-specific transmembrane t…	K08179			IPR020846;	Major facilitator superfamily domain;
XP_017902629.1	90	T	PREDICTED: homocysteine-responsive endoplasmic reticulum-resident ubiquitin-like domain member 2 protein isoform X2 [Capra hircus]	0.996094	0.026012	49.715	T(0.996)PPS(0.004)SPK	......TPP....	3	0.56241	1	0.325	0.364	0.414	1.679	1.326	1.379	3.975	0.00063757	nucleus			GO:0005515 protein binding; GO:0005488 binding;				IPR029071; IPR000626;	Ubiquitin-related domain; Ubiquitin domain;
XP_005679489.3	426	S	PREDICTED: staphylococcal nuclease domain-containing protein 1 [Capra hircus]	0.844125	7.34e-08	63.111	VNVT(0.004)VDY(0.013)IRPAS(0.844)PAT(0.131)DT(0.008)VPAFS(0.001)ER	...R..SP.....	3	0.45617	1	0.311	0.444	0.348	1.547	1.409	1.426	3.973	4.47e-05	cytoplasm	GO:0010468 regulation of gene expression; GO:0016458 gene silencing; GO:0050789 regulation of biological process; GO:0031047 gene silencing by RNA; GO:0010629 negative regulation of gene expression; GO:0060255 regulation of macromolecule metabolic process; GO:0044763 single-organism cellular process; GO:0019222 regulation of metabolic process; GO:0044699 single-organism process; GO:0048519 negati…	GO:0044464 cell part; GO:0005622 intracellular; GO:0032991 macromolecular complex; GO:0044424 intracellular part; GO:1990904 ribonucleoprotein complex; GO:0031332 RNAi effector complex; GO:0030529 intracellular ribonucleoprotein complex; GO:0005623 cell; GO:0016442 RISC complex;	GO:0097159 organic cyclic compound binding; GO:1901363 heterocyclic compound binding; GO:0003824 catalytic activity; GO:0005488 binding; GO:0003676 nucleic acid binding; GO:0004518 nuclease activity; GO:0016788 hydrolase activity, acting on ester bonds; GO:0016787 hydrolase activity;	K15979	SND1; staphylococcal nuclease domain-containing protein 1	chx05169 Epstein-Barr virus infection - Capra hircus (goat); chx05203 Viral carcinogenesis - Capra hircus (goat);	IPR016071; IPR002999;	Staphylococcal nuclease (SNase-like), OB-fold; Tudor domain;
XP_017917012.1	339	S	PREDICTED: la-related protein 1B isoform X3 [Capra hircus]	0.976931	0.00186758	68.847	IGS(0.977)PLT(0.023)LK	...R..SP.....	3	-0.80366	2	0.402	0.342	0.368	1.749	1.222	1.42	3.949	0.0194413	nucleus				K18757			IPR006630; IPR011991;	RNA-binding protein Lupus La; Winged helix-turn-helix DNA-binding domain;
XP_017921886.1	712	S	PREDICTED: calmin isoform X2 [Capra hircus]	0.958447	1.62e-05	83.395	S(0.042)PS(0.958)EEGLDFKPSPPLSK	...R..S...L..	3	-1.3402	1	0.351	0.364	0.396	1.593	1.393	1.391	3.94	9.53e-05	plasma membrane			GO:0005515 protein binding; GO:0005488 binding;				IPR001715;	Calponin homology domain;
XP_017895960.1	354	S	PREDICTED: ribosomal L1 domain-containing protein 1 [Capra hircus]	1	2.96e-15	125.23	AQDDS(1)EDEIPLLVPLK	......S.DE...	3	-1.6953	8	0.355	0.379	0.377	1.462	1.534	1.374	3.933	2.03e-05	nucleus			GO:0097159 organic cyclic compound binding; GO:1901363 heterocyclic compound binding; GO:0003723 RNA binding; GO:0005488 binding; GO:0003676 nucleic acid binding;	K14775			IPR023674; IPR016094;	Ribosomal protein L1-like; Ribosomal protein L1, 2-layer alpha/beta-sandwich;
XP_013820128.2	138	T	PREDICTED: alpha-S2-casein isoform X2 [Capra hircus]	0.873205	7.11e-13	131.56	EQLS(0.023)T(0.873)S(0.104)EENSKK		4	-0.92804	16	0.364	0.363	0.389	1.493	1.425	1.453	3.917	4.6e-07	extracellular	GO:0006810 transport; GO:0051179 localization; GO:0051234 establishment of localization;	GO:0005576 extracellular region;	GO:0005215 transporter activity;
XP_017911027.1	424	S	PREDICTED: putative Polycomb group protein ASXL2 isoform X2 [Capra hircus]	0.929733	5.19e-07	64.707	S(0.004)T(0.004)LPS(0.029)EAS(0.93)PVS(0.034)IVPVIPQLESK	......SP.....	3	4.0013	1	0.367	0.396	0.356	1.439	1.407	1.525	3.906	4.13e-06	nucleus	GO:0050794 regulation of cellular process; GO:0006725 cellular aromatic compound metabolic process; GO:0097659 nucleic acid-templated transcription; GO:0060255 regulation of macromolecule metabolic process; GO:0019219 regulation of nucleobase-containing compound metabolic process; GO:0009058 biosynthetic process; GO:0044237 cellular metabolic process; GO:0071704 organic substance metabolic proces…		GO:0097159 organic cyclic compound binding; GO:1901363 heterocyclic compound binding; GO:0003677 DNA binding; GO:0005488 binding; GO:0003676 nucleic acid binding;	K11471			IPR026905; IPR007759; IPR028020;	Protein ASX-like, PHD domain; HB1/Asxl, restriction endonuclease HTH domain; ASX homology domain;
XP_017902898.1	839	S	PREDICTED: neurabin-1 isoform X10 [Capra hircus]	0.78614	0.000173501	96.756	RT(0.214)S(0.786)LGEVSK	...RR.S......	2	0.31197	2	0.394	0.35	0.381	1.558	1.353	1.461	3.886	5.89e-05	nucleus			GO:0005515 protein binding; GO:0005488 binding;	K17551			IPR013761; IPR001660; IPR001478;	Sterile alpha motif/pointed domain; Sterile alpha motif domain; PDZ domain;
XP_017905632.1	1117	S	PREDICTED: synaptopodin isoform X1 [Capra hircus]	0.979741	0.000514037	60.549	RGS(0.98)LPT(0.02)EASCTT	....R.SL.....	2	-3.9984	2	0.317	0.26	0.57	1.277	1.493	1.561	3.776	0.00115896	nucleus				K21112	SYNPO; synaptopodin	chx04530 Tight junction - Capra hircus (goat);
XP_005688144.2	519	S	PREDICTED: complement component C1q receptor [Capra hircus]	1	0.0509277	46.462	RPS(1)LPAR	...RR.S......	2	0.20295	1	0.394	0.323	0.436	1.516	1.297	1.537	3.773	0.00021872	plasma membrane			GO:0043169 cation binding; GO:0046872 metal ion binding; GO:0005515 protein binding; GO:0005509 calcium ion binding; GO:0005488 binding; GO:0043167 ion binding;	K06702			IPR001304; IPR026823; IPR016187; IPR001881; IPR000742; IPR009030; IPR016186;	C-type lectin-like; Complement Clr-like EGF domain; C-type lectin fold; EGF-like calcium-binding domain; EGF-like domain; Growth factor receptor cysteine-rich domain; C-type lectin-like/link domain;
XP_005686786.3	155	S	PREDICTED: trans-Golgi network integral membrane protein 2 [Capra hircus]	0.999961	2.51e-06	88.872	RPAETHSDNS(1)GAEQRPGK		5	-0.11165	2	0.32	0.418	0.419	1.392	1.312	1.636	3.751	0.00049886	extracellular
XP_017921170.1	403	S	PREDICTED: occludin isoform X2 [Capra hircus]	0.998945	2.3e-14	143.55	S(0.999)FDTGLQEY(0.001)K	......S.D....	2	0.64736	11	0.393	0.374	0.391	1.523	1.446	1.374	3.75	0.00167503	plasma membrane	GO:0044085 cellular component biogenesis; GO:0043297 apical junction assembly; GO:0016043 cellular component organization; GO:0034329 cell junction assembly; GO:0007043 cell-cell junction assembly; GO:0034330 cell junction organization; GO:0022607 cellular component assembly; GO:0044763 single-organism cellular process; GO:0045216 cell-cell junction organization; GO:0044699 single-organism proces…	GO:0016020 membrane; GO:0070160 occluding junction; GO:0030054 cell junction; GO:0044425 membrane part; GO:0031224 intrinsic component of membrane; GO:0005911 cell-cell junction; GO:0005923 bicellular tight junction; GO:0016021 integral component of membrane; GO:0043296 apical junction complex;		K06088	OCLN; occludin	chx05160 Hepatitis C - Capra hircus (goat); chx04670 Leukocyte transendothelial migration - Capra hircus (goat); chx04514 Cell adhesion molecules (CAMs) - Capra hircus (goat); chx04530 Tight junction - Capra hircus (goat);	IPR008253; IPR010844; IPR020846;	Marvel domain; Occludin homology domain; Major facilitator superfamily domain;
XP_017914353.1	374	S	PREDICTED: insulin receptor substrate 1 [Capra hircus]	0.989951	0.0173872	55.467	S(0.99)IPMPS(0.01)SR	......S.P....	2	-0.76019	1	0.299	0.445	0.414	1.514	1.358	1.466	3.746	7.9e-05	nucleus			GO:0005515 protein binding; GO:0005102 receptor binding; GO:0005488 binding; GO:0005158 insulin receptor binding; GO:0032403 protein complex binding; GO:0044877 macromolecular complex binding;	K16172	IRS1; insulin receptor substrate 1	chx04213 Longevity regulating pathway - multiple species - Capra hircus (goat); chx04923 Regulation of lipolysis in adipocytes - Capra hircus (goat); chx04152 AMPK signaling pathway - Capra hircus (goat); chx04932 Non-alcoholic fatty liver disease (NAFLD) - Capra hircus (goat); chx05206 MicroRNAs in cancer - Capra hircus (goat); chx04068 FoxO signaling pathway - Capra hircus (goat); chx04140 Auto…	IPR011993; IPR002404; IPR001849;	PH domain-like; IRS-type PTB domain; Pleckstrin homology domain;
XP_017911143.1	151	S	PREDICTED: transcription elongation factor B polypeptide 3 [Capra hircus]	0.997825	3.05e-09	115.8	ASSSQS(0.002)Y(0.001)S(0.998)PDNR	......SP....K	2	-2.1183	1	0.297	0.395	0.471	1.553	1.349	1.431	3.726	0.000164956	nucleus	GO:0050794 regulation of cellular process; GO:0010468 regulation of gene expression; GO:0006355 regulation of transcription, DNA-templated; GO:0031326 regulation of cellular biosynthetic process; GO:0080090 regulation of primary metabolic process; GO:0060255 regulation of macromolecule metabolic process; GO:0019219 regulation of nucleobase-containing compound metabolic process; GO:0010556 regulat…	GO:0016020 membrane; GO:0043226 organelle; GO:0043231 intracellular membrane-bounded organelle; GO:0043229 intracellular organelle; GO:0005634 nucleus; GO:0044425 membrane part; GO:0044464 cell part; GO:0005622 intracellular; GO:0031224 intrinsic component of membrane; GO:0044424 intracellular part; GO:0043227 membrane-bounded organelle; GO:0005623 cell; GO:0016021 integral component of membrane;	GO:0005515 protein binding; GO:0005488 binding;	K15076			IPR001810; IPR003617; IPR017923;	F-box domain; Transcription elongation factor, TFIIS/CRSP70, N-terminal, sub-type; Transcription factor IIS, N-terminal;
XP_005699711.2	18	S	PREDICTED: coiled-coil domain-containing protein 86 [Capra hircus]	0.997625	5.02e-06	90.084	RLEGLKPES(0.998)PENPT(0.001)S(0.001)VLR	....P.SP.....	3	-0.59422	3	0.367	0.351	0.451	1.501	1.433	1.395	3.703	1.89e-05	nucleus				K14822
XP_017911020.1	19	S	PREDICTED: histone H3-like centromeric protein A [Capra hircus]	1	0.0328887	42.031	RPVS(1)PAPAAR	...R..SP.P...	2	-0.31518	1	0.131	0.523	0.514	1.493	1.382	1.441	3.695	0.00140005	nucleus		GO:0043229 intracellular organelle; GO:0043232 intracellular non-membrane-bounded organelle; GO:0044446 intracellular organelle part; GO:0032991 macromolecular complex; GO:0044424 intracellular part; GO:0005623 cell; GO:0044422 organelle part; GO:0044427 chromosomal part; GO:0043228 non-membrane-bounded organelle; GO:0000786 nucleosome; GO:0043226 organelle; GO:0000785 chromatin; GO:0044464 cell …	GO:0097159 organic cyclic compound binding; GO:1901363 heterocyclic compound binding; GO:0003677 DNA binding; GO:0046982 protein heterodimerization activity; GO:0005488 binding; GO:0046983 protein dimerization activity; GO:0003676 nucleic acid binding; GO:0005515 protein binding;	K11495			IPR009072; IPR007125;	Histone-fold; Histone H2A/H2B/H3;
XP_017898213.1	172	S	PREDICTED: epidermal growth factor receptor kinase substrate 8-like protein 2 isoform X2 [Capra hircus]	0.854403	0.000665718	84.479	FGADS(0.854)PS(0.145)T(0.001)K	......SP.....	3	0.89525	2	0.418	0.389	0.369	1.502	1.363	1.47	3.686	1.93e-05	cytoplasm			GO:0005515 protein binding; GO:0005488 binding;	K17277			IPR001452; IPR013625; IPR011993; IPR006020; IPR033928;	SH3 domain; Tensin/EPS8 phosphotyrosine-binding domain; PH domain-like; PTB/PI domain; Epidermal growth factor receptor kinase substrate, phosphotyrosine-binding domain;
XP_005690043.1	221	T	PREDICTED: 40S ribosomal protein S3 [Capra hircus]	0.99287	2.31e-10	113.65	DEILPT(0.007)T(0.993)PISEQK	......TP.....	2	-0.59487	9	0.401	0.381	0.397	1.477	1.407	1.445	3.672	4.91e-07	cytoplasm	GO:0006518 peptide metabolic process; GO:0043043 peptide biosynthetic process; GO:0044267 cellular protein metabolic process; GO:0006807 nitrogen compound metabolic process; GO:0009058 biosynthetic process; GO:0043603 cellular amide metabolic process; GO:0044238 primary metabolic process; GO:1901566 organonitrogen compound biosynthetic process; GO:1901576 organic substance biosynthetic process; G…	GO:0005840 ribosome; GO:0043229 intracellular organelle; GO:0043232 intracellular non-membrane-bounded organelle; GO:0015935 small ribosomal subunit; GO:0044446 intracellular organelle part; GO:0005737 cytoplasm; GO:0032991 macromolecular complex; GO:0044424 intracellular part; GO:0005623 cell; GO:0044422 organelle part; GO:0043228 non-membrane-bounded organelle; GO:0043226 organelle; GO:0044391 …	GO:0097159 organic cyclic compound binding; GO:1901363 heterocyclic compound binding; GO:0003723 RNA binding; GO:0005488 binding; GO:0003676 nucleic acid binding; GO:0005198 structural molecule activity; GO:0003735 structural constituent of ribosome;	K02985	RP-S3e; small subunit ribosomal protein S3e	chx03010 Ribosome - Capra hircus (goat);	IPR009019; IPR004044; IPR015946; IPR001351;	K homology domain, prokaryotic type; K Homology domain, type 2; K homology domain-like, alpha/beta; Ribosomal protein S3, C-terminal;
XP_017917336.1	850	S	PREDICTED: zinc finger CCCH domain-containing protein 18 isoform X2 [Capra hircus]	0.856242	0.0187042	53.751	VS(0.144)S(0.856)PKPER	...R..SP.P...	2	0.38718	2	0.329	0.469	0.386	1.484	1.45	1.385	3.648	3.54e-05	nucleus			GO:0046872 metal ion binding; GO:0043169 cation binding; GO:0005488 binding; GO:0043167 ion binding;	K13092			IPR000571;	Zinc finger, CCCH-type;
XP_005689179.1	36	S	PREDICTED: tumor protein D52 isoform X3 [Capra hircus]	0.954426	1.56e-19	126.32	NYLYLSPS(0.004)GNT(0.042)S(0.954)PPGSPTLQK	......SPP....	2	1.7694	5	0.384	0.381	0.421	1.533	1.422	1.366	3.643	3.64e-05	cytoplasm
XP_017919462.1	377	S	PREDICTED: cordon-bleu protein-like 1 isoform X4 [Capra hircus]	0.766546	0.000428535	53.589	T(0.424)GS(0.564)LQLS(0.013)S(0.016)T(0.004)S(0.007)AGNS(0.206)S(0.767)LK		3	0.38935	2	0.37	0.34	0.476	1.3	1.62	1.385	3.63	0.00056358	nucleus							IPR019025;	Cordon-bleu, ubiquitin-like domain;
XP_017894479.1	260	T	PREDICTED: translocon-associated protein subunit alpha isoform X2 [Capra hircus]	0.760192	1.81e-17	95.551	VEMGTSSQNDVDMS(0.001)WIPQET(0.76)LNQINKAS(0.239)PR		4	0.48579	6	0.392	0.401	0.398	1.495	1.358	1.467	3.627	0.00160393	endoplasmic reticulum		GO:0016020 membrane; GO:0043229 intracellular organelle; GO:0005783 endoplasmic reticulum; GO:0042175 nuclear outer membrane-endoplasmic reticulum membrane network; GO:0005737 cytoplasm; GO:0044446 intracellular organelle part; GO:0012505 endomembrane system; GO:0044424 intracellular part; GO:0005623 cell; GO:0044422 organelle part; GO:0043231 intracellular membrane-bounded organelle; GO:0043226 …		K13249	SSR1; translocon-associated protein subunit alpha	chx04141 Protein processing in endoplasmic reticulum - Capra hircus (goat);
XP_017919302.1	537	S	PREDICTED: lethal(2) giant larvae protein homolog 2 isoform X4 [Capra hircus]	0.998675	0.020484	46.001	S(0.001)LRQS(0.999)FR	....R.S......	3	-0.94787	1	0.385	0.365	0.439	1.419	1.494	1.399	3.627	4.45e-06	nucleus			GO:0005515 protein binding; GO:0005488 binding;	K06094	LLGL; lethal(2) giant larvae protein	chx05165 Human papillomavirus infection - Capra hircus (goat); chx04530 Tight junction - Capra hircus (goat); chx04390 Hippo signaling pathway - Capra hircus (goat);	IPR017986; IPR015943; IPR013577;	WD40-repeat-containing domain; WD40/YVTN repeat-like-containing domain; Lethal giant larvae homologue 2;
XP_017912717.1	960	S	PREDICTED: ribosome-binding protein 1 isoform X4 [Capra hircus]	1	4.14e-20	131.95	IRS(1)IEALLEASQAQDAQASR	...R..S...L..	3	-1.4423	3	0.409	0.401	0.382	1.43	1.475	1.412	3.622	4.38e-07	endoplasmic reticulum	GO:0045184 establishment of protein localization; GO:0006810 transport; GO:0071702 organic substance transport; GO:0051179 localization; GO:0033036 macromolecule localization; GO:0008104 protein localization; GO:0015031 protein transport; GO:0051234 establishment of localization;	GO:0016020 membrane; GO:0043229 intracellular organelle; GO:0005783 endoplasmic reticulum; GO:0042175 nuclear outer membrane-endoplasmic reticulum membrane network; GO:0005737 cytoplasm; GO:0044446 intracellular organelle part; GO:0012505 endomembrane system; GO:0031224 intrinsic component of membrane; GO:0044424 intracellular part; GO:0005623 cell; GO:0016021 integral component of membrane; GO:0…		K14000	RRBP1; ribosome-binding protein 1	chx04141 Protein processing in endoplasmic reticulum - Capra hircus (goat);	IPR007794;	Ribosome receptor lysine/proline rich;
XP_017895788.1	1821	S	PREDICTED: trinucleotide repeat-containing gene 18 protein isoform X3 [Capra hircus]	0.999999	3.19e-19	131.45	ALS(1)PGLEESGLGLLAR	...R..SP.....	3	-0.24315	1	0.281	0.262	0.646	1.685	1.486	1.131	3.618	0.0071217	nucleus			GO:0003682 chromatin binding; GO:0005488 binding;				IPR001025;	Bromo adjacent homology (BAH) domain;
XP_017898197.1	102	S	PREDICTED: 60S acidic ribosomal protein P2 [Capra hircus]	1	7.3e-27	141.69	KEES(1)EES(1)DDDMGFGLFD	...K..S.E....	2	1.6779	79	0.37	0.426	0.4	1.452	1.412	1.448	3.605	4.61e-07	mitochondria	GO:0006518 peptide metabolic process; GO:0006414 translational elongation; GO:0043043 peptide biosynthetic process; GO:0044267 cellular protein metabolic process; GO:0006807 nitrogen compound metabolic process; GO:0009058 biosynthetic process; GO:0043603 cellular amide metabolic process; GO:0044238 primary metabolic process; GO:1901566 organonitrogen compound biosynthetic process; GO:1901576 orga…	GO:0005840 ribosome; GO:0043226 organelle; GO:0043229 intracellular organelle; GO:0043232 intracellular non-membrane-bounded organelle; GO:0044464 cell part; GO:0005622 intracellular; GO:0005737 cytoplasm; GO:0032991 macromolecular complex; GO:0044424 intracellular part; GO:1990904 ribonucleoprotein complex; GO:0005623 cell; GO:0030529 intracellular ribonucleoprotein complex; GO:0044444 cytoplasm…	GO:0003735 structural constituent of ribosome; GO:0005198 structural molecule activity;	K02943	RP-LP2; large subunit ribosomal protein LP2	chx03010 Ribosome - Capra hircus (goat);
XP_017912978.1	40	S	PREDICTED: uridine-cytidine kinase-like 1 isoform X6 [Capra hircus]	1	1.3e-13	128.85	LLPPVGAGRS(1)PR	......SP.....	2	-0.38884	5	0.423	0.369	0.404	1.362	1.45	1.5	3.605	1.9e-05	cytoplasm	GO:0009116 nucleoside metabolic process; GO:0006725 cellular aromatic compound metabolic process; GO:0044281 small molecule metabolic process; GO:0044763 single-organism cellular process; GO:0006807 nitrogen compound metabolic process; GO:0044699 single-organism process; GO:1901360 organic cyclic compound metabolic process; GO:0044238 primary metabolic process; GO:0044237 cellular metabolic proce…		GO:0005524 ATP binding; GO:1901265 nucleoside phosphate binding; GO:0001882 nucleoside binding; GO:0043167 ion binding; GO:0000166 nucleotide binding; GO:0097159 organic cyclic compound binding; GO:1901363 heterocyclic compound binding; GO:0032549 ribonucleoside binding; GO:0097367 carbohydrate derivative binding; GO:0016301 kinase activity; GO:0003824 catalytic activity; GO:0032553 ribonucleotid…	K00876	udk; uridine kinase [EC:2.7.1.48]	chx00983 Drug metabolism - other enzymes - Capra hircus (goat); chx01100 Metabolic pathways - Capra hircus (goat); chx00240 Pyrimidine metabolism - Capra hircus (goat);	IPR006083; IPR000836; IPR027417; IPR029057;	Phosphoribulokinase/uridine kinase; Phosphoribosyltransferase domain; P-loop containing nucleoside triphosphate hydrolase; Phosphoribosyltransferase-like;
XP_017902373.1	13	S	PREDICTED: ubinuclein-2 [Capra hircus]	0.999948	1.23e-09	129.87	VAFISLS(1)PVR	......SP...R.	2	3.0159	1	0.405	0.394	0.4	1.503	1.382	1.431	3.6	0.0011556	nucleus				K17492			IPR026947; IPR014840;	Ubinuclein middle domain; Hpc2-related domain;
XP_017913924.1	1079	S	PREDICTED: brefeldin A-inhibited guanine nucleotide-exchange protein 1 [Capra hircus]	0.999232	0.00370132	82.417	EGS(0.999)LT(0.001)GAK	...R..SL.....	2	1.4459	1	0.358	0.438	0.403	1.522	1.337	1.456	3.599	6.03e-05	cytoplasm	GO:0050794 regulation of cellular process; GO:0050789 regulation of biological process; GO:0010646 regulation of cell communication; GO:1902531 regulation of intracellular signal transduction; GO:0023051 regulation of signaling; GO:0048583 regulation of response to stimulus; GO:0046578 regulation of Ras protein signal transduction; GO:0032012 regulation of ARF protein signal transduction; GO:0009…		GO:0098772 molecular function regulator; GO:0005086 ARF guanyl-nucleotide exchange factor activity; GO:0005085 guanyl-nucleotide exchange factor activity; GO:0005488 binding;	K18442	ARFGEF; brefeldin A-inhibited guanine nucleotide-exchange protein	chx04144 Endocytosis - Capra hircus (goat);	IPR023394; IPR032691; IPR011989; IPR000904; IPR032629; IPR016024; IPR015403;	Sec7 domain, alpha orthogonal bundle; Guanine nucleotide exchange factor, N-terminal; Armadillo-like helical; Sec7 domain; Mon2, dimerisation and cyclophilin-binding domain; Armadillo-type fold; Sec7, C-terminal;
XP_005698373.1	312	S	"PREDICTED: aspartate aminotransferase, cytoplasmic [Capra hircus]"	0.905524	2.19e-32	152.89	T(0.094)LS(0.906)DPELFNEWTGNVK	...R..S...L..	2	-0.86191	2	0.405	0.402	0.402	1.492	1.332	1.486	3.565	0.0025586	cytoplasm	GO:0044281 small molecule metabolic process; GO:0044763 single-organism cellular process; GO:0006807 nitrogen compound metabolic process; GO:0044699 single-organism process; GO:0009058 biosynthetic process; GO:0044238 primary metabolic process; GO:0044237 cellular metabolic process; GO:0071704 organic substance metabolic process; GO:0008152 metabolic process; GO:0006520 cellular amino acid metabo…		GO:0097159 organic cyclic compound binding; GO:1901363 heterocyclic compound binding; GO:0016769 transferase activity, transferring nitrogenous groups; GO:0003824 catalytic activity; GO:0005488 binding; GO:0043167 ion binding; GO:0043168 anion binding; GO:0008483 transaminase activity; GO:0016740 transferase activity; GO:0048037 cofactor binding; GO:0030170 pyridoxal phosphate binding;	K14454	GOT1; aspartate aminotransferase, cytoplasmic [EC:2.6.1.1]	chx00220 Arginine biosynthesis - Capra hircus (goat); chx01200 Carbon metabolism - Capra hircus (goat); chx00350 Tyrosine metabolism - Capra hircus (goat); chx00250 Alanine, aspartate and glutamate metabolism - Capra hircus (goat); chx00330 Arginine and proline metabolism - Capra hircus (goat); chx00270 Cysteine and methionine metabolism - Capra hircus (goat); chx00400 Phenylalanine, tyrosine and…	IPR015424; IPR004839; IPR015421;	Pyridoxal phosphate-dependent transferase; Aminotransferase, class I/classII; Pyridoxal phosphate-dependent transferase, major region, subdomain 1;
XP_017919910.1	35	S	PREDICTED: rap1 GTPase-activating protein 2 isoform X5 [Capra hircus]	1	0.0128475	48.568	S(1)AEFFEMLEK	......S.E....	2	4.0288	1	0.445	0.383	0.379	0.957	1.529	1.811	3.56	0.055021	nucleus	GO:0050794 regulation of cellular process; GO:0050789 regulation of biological process; GO:0010646 regulation of cell communication; GO:1902531 regulation of intracellular signal transduction; GO:0023051 regulation of signaling; GO:0048583 regulation of response to stimulus; GO:0009966 regulation of signal transduction; GO:0051056 regulation of small GTPase mediated signal transduction; GO:006500…		GO:0098772 molecular function regulator; GO:0030234 enzyme regulator activity; GO:0008047 enzyme activator activity; GO:0060589 nucleoside-triphosphatase regulator activity; GO:0005096 GTPase activator activity; GO:0030695 GTPase regulator activity;	K17708			IPR000331;	Rap GTPase activating protein domain;
XP_017896215.1	9	S	PREDICTED: H(+)/Cl(-) exchange transporter 7 [Capra hircus]	0.999277	0.00718265	60.102	KVS(0.999)WS(0.001)GR	...K..S......	3	-0.82962	1	0.383	0.383	0.45	1.445	1.317	1.54	3.538	0.000116827	plasma membrane	GO:0006820 anion transport; GO:0006810 transport; GO:0055085 transmembrane transport; GO:0006811 ion transport; GO:0006821 chloride transport; GO:0051179 localization; GO:0015698 inorganic anion transport; GO:0051234 establishment of localization;	GO:0016020 membrane;	GO:0015075 ion transmembrane transporter activity; GO:0022803 passive transmembrane transporter activity; GO:0005253 anion channel activity; GO:0022892 substrate-specific transporter activity; GO:0005254 chloride channel activity; GO:0015103 inorganic anion transmembrane transporter activity; GO:0015267 channel activity; GO:0022891 substrate-specific transmembrane transporter activity; GO:0015108…	K05016			IPR014743; IPR000644;	Chloride channel, core; CBS domain;
XP_017898012.1	419	S	PREDICTED: CTP synthase 1 isoform X2 [Capra hircus]	0.920429	2.7e-48	171.05	S(0.048)GS(0.192)S(0.75)S(0.92)PDS(0.086)EIT(0.004)ELKFPSINHD	......SP.....	3	-3.7553	2	0.393	0.396	0.429	1.532	1.405	1.361	3.529	4.02e-05	cytoplasm	GO:0009116 nucleoside metabolic process; GO:0046132 pyrimidine ribonucleoside biosynthetic process; GO:0009147 pyrimidine nucleoside triphosphate metabolic process; GO:0009117 nucleotide metabolic process; GO:0044699 single-organism process; GO:0009163 nucleoside biosynthetic process; GO:0009058 biosynthetic process; GO:0046036 CTP metabolic process; GO:0044237 cellular metabolic process; GO:0006…		GO:0016879 ligase activity, forming carbon-nitrogen bonds; GO:0003824 catalytic activity; GO:0003883 CTP synthase activity; GO:0016874 ligase activity;	K01937	pyrG; CTP synthase [EC:6.3.4.2]	chx01100 Metabolic pathways - Capra hircus (goat); chx00240 Pyrimidine metabolism - Capra hircus (goat);	IPR017456; IPR027417; IPR017926; IPR033828; IPR029062;	CTP synthase, N-terminal; P-loop containing nucleoside triphosphate hydrolase; Glutamine amidotransferase; CTP synthase GATase domain; Class I glutamine amidotransferase-like;
XP_017917087.1	774	S	PREDICTED: protein FAM160A1 isoform X1 [Capra hircus]	0.950945	4.14e-09	112.42	DLS(0.049)S(0.951)PDALLVAK	..R...SP.....	2	-2.874	4	0.442	0.405	0.373	1.475	1.361	1.468	3.528	1.82e-05	cytoplasm
XP_017919173.1	88	Y	PREDICTED: probable low-specificity L-threonine aldolase 2 [Capra hircus]	0.957435	5e-06	98.062	S(0.001)GS(0.04)LAEIPT(0.002)Y(0.957)VVDLR		2	0.27919	1	0.431	0.413	0.375	1.374	1.407	1.519	3.527	2.28e-05	mitochondria	GO:0044281 small molecule metabolic process; GO:0044763 single-organism cellular process; GO:0006807 nitrogen compound metabolic process; GO:0044699 single-organism process; GO:0044238 primary metabolic process; GO:0044237 cellular metabolic process; GO:0071704 organic substance metabolic process; GO:0008152 metabolic process; GO:0006520 cellular amino acid metabolic process; GO:0044710 single-or…		GO:0016829 lyase activity; GO:0003824 catalytic activity;	K01620	ltaE; threonine aldolase [EC:4.1.2.48]	chx01100 Metabolic pathways - Capra hircus (goat); chx01230 Biosynthesis of amino acids - Capra hircus (goat); chx00260 Glycine, serine and threonine metabolism - Capra hircus (goat);	IPR015424; IPR001597; IPR015422; IPR015421;	Pyridoxal phosphate-dependent transferase; Aromatic amino acid beta-eliminating lyase/threonine aldolase; Pyridoxal phosphate-dependent transferase, major region, subdomain 2; Pyridoxal phosphate-dependent transferase, major region, subdomain 1;
XP_005678255.2	34	S	PREDICTED: PDZ domain-containing protein GIPC2 [Capra hircus]	0.983101	0.00076091	75.819	T(0.017)VPS(0.983)PPAPAR	......SPP....	2	-0.59967	8	0.388	0.415	0.419	1.434	1.384	1.477	3.515	1.81e-06	cytoplasm,nucleus			GO:0005515 protein binding; GO:0005488 binding;	K20056			IPR001478;	PDZ domain;
XP_017922313.1	354	S	PREDICTED: NK-tumor recognition protein isoform X3 [Capra hircus]	0.976425	0.00439948	55.335	IIVPS(0.976)DIES(0.024)LK	......SD.E...	2	-0.50344	1	0.43	0.352	0.441	1.52	1.369	1.41	3.515	4.12e-05	nucleus	GO:0044267 cellular protein metabolic process; GO:0044238 primary metabolic process; GO:0018208 peptidyl-proline modification; GO:0000413 protein peptidyl-prolyl isomerization; GO:0044237 cellular metabolic process; GO:0071704 organic substance metabolic process; GO:0006457 protein folding; GO:0018193 peptidyl-amino acid modification; GO:0008152 metabolic process; GO:0044260 cellular macromolecul…		GO:0003755 peptidyl-prolyl cis-trans isomerase activity; GO:0016853 isomerase activity; GO:0003824 catalytic activity; GO:0016859 cis-trans isomerase activity;	K12740			IPR002130; IPR029000;	Cyclophilin-type peptidyl-prolyl cis-trans isomerase domain; Cyclophilin-like domain;
XP_017895632.1	130	S	PREDICTED: putative oxidoreductase GLYR1 [Capra hircus]	0.99658	0.00389081	59.418	KLS(0.997)LS(0.003)EGK	...R..SL.....	3	0.17558	1	0.405	0.379	0.443	1.539	1.329	1.426	3.5	8.34e-05	nucleus	GO:0044699 single-organism process; GO:0008152 metabolic process; GO:0055114 oxidation-reduction process; GO:0044710 single-organism metabolic process;		GO:0097159 organic cyclic compound binding; GO:1901363 heterocyclic compound binding; GO:0016614 oxidoreductase activity, acting on CH-OH group of donors; GO:0016616 oxidoreductase activity, acting on the CH-OH group of donors, NAD or NADP as acceptor; GO:0004616 phosphogluconate dehydrogenase (decarboxylating) activity; GO:1901265 nucleoside phosphate binding; GO:0051287 NAD binding; GO:0003824 …				IPR006115; IPR008927; IPR013328; IPR016040; IPR000313; IPR029154;	6-phosphogluconate dehydrogenase, NADP-binding; 6-phosphogluconate dehydrogenase C-terminal domain-like; 6-phosphogluconate dehydrogenase, domain 2; NAD(P)-binding domain; PWWP domain; 3-hydroxyisobutyrate dehydrogenase, NAD-binding domain;
XP_017909153.1	106	S	PREDICTED: ERO1-like protein alpha [Capra hircus]	1	7.52e-13	114.63	RDCAVKPCHS(1)DEVPDGIK	......SDE....	4	1.5781	4	0.4	0.424	0.406	1.533	1.329	1.433	3.492	0.0033579	extracellular	GO:0044699 single-organism process; GO:0008152 metabolic process; GO:0055114 oxidation-reduction process; GO:0044710 single-organism metabolic process;	GO:0043226 organelle; GO:0043231 intracellular membrane-bounded organelle; GO:0043229 intracellular organelle; GO:0005783 endoplasmic reticulum; GO:0044464 cell part; GO:0005622 intracellular; GO:0005737 cytoplasm; GO:0012505 endomembrane system; GO:0044424 intracellular part; GO:0043227 membrane-bounded organelle; GO:0005623 cell; GO:0044444 cytoplasmic part;	GO:0016864 intramolecular oxidoreductase activity, transposing S-S bonds; GO:0016853 isomerase activity; GO:0003824 catalytic activity; GO:0016667 oxidoreductase activity, acting on a sulfur group of donors; GO:0016671 oxidoreductase activity, acting on a sulfur group of donors, disulfide as acceptor; GO:0016860 intramolecular oxidoreductase activity; GO:0003756 protein disulfide isomerase activi…	K10950	ERO1L; ERO1-like protein alpha [EC:1.8.4.-]	chx04141 Protein processing in endoplasmic reticulum - Capra hircus (goat);
NP_001272514.1	146	T	alpha-S2-casein precursor [Capra hircus]	0.873205	7.11e-13	131.56	EQLS(0.023)T(0.873)S(0.104)EENSKK		4	-0.92804	17	0.404	0.399	0.432	1.457	1.397	1.433	3.471	4.68e-07	extracellular	GO:0006810 transport; GO:0051179 localization; GO:0051234 establishment of localization;	GO:0005576 extracellular region;	GO:0005215 transporter activity;
XP_013819278.1	269	S	PREDICTED: microspherule protein 1 isoform X3 [Capra hircus]	1	4.98e-13	112.47	GDQVLNFS(1)DAEDLIDDSK	......SD.E...	3	0.55392	1	0.357	0.389	0.489	1.432	1.392	1.455	3.465	2.03e-05	nucleus			GO:0005515 protein binding; GO:0005488 binding;	K11674	MCRS1; microspherule protein 1	chx05168 Herpes simplex infection - Capra hircus (goat);	IPR008984; IPR025999; IPR000253;	SMAD/FHA domain; Microspherule protein, N-terminal domain; Forkhead-associated (FHA) domain;
XP_017921170.1	338	S	PREDICTED: occludin isoform X2 [Capra hircus]	0.886147	5.18e-40	171.47	QPYYS(0.006)S(0.886)S(0.108)GNLETLSK		2	1.5427	1	0.425	0.376	0.44	1.465	1.346	1.474	3.453	2.2e-05	plasma membrane	GO:0044085 cellular component biogenesis; GO:0043297 apical junction assembly; GO:0016043 cellular component organization; GO:0034329 cell junction assembly; GO:0007043 cell-cell junction assembly; GO:0034330 cell junction organization; GO:0022607 cellular component assembly; GO:0044763 single-organism cellular process; GO:0045216 cell-cell junction organization; GO:0044699 single-organism proces…	GO:0016020 membrane; GO:0070160 occluding junction; GO:0030054 cell junction; GO:0044425 membrane part; GO:0031224 intrinsic component of membrane; GO:0005911 cell-cell junction; GO:0005923 bicellular tight junction; GO:0016021 integral component of membrane; GO:0043296 apical junction complex;		K06088	OCLN; occludin	chx05160 Hepatitis C - Capra hircus (goat); chx04670 Leukocyte transendothelial migration - Capra hircus (goat); chx04514 Cell adhesion molecules (CAMs) - Capra hircus (goat); chx04530 Tight junction - Capra hircus (goat);	IPR008253; IPR010844; IPR020846;	Marvel domain; Occludin homology domain; Major facilitator superfamily domain;
XP_017914510.1	347	S	PREDICTED: oxysterol-binding protein 1 isoform X2 [Capra hircus]	1	1.87e-42	160.27	GDLS(1)DEDDENEFFDAPEIITVPENLGHK	......SDE....	5	0.60089	9	0.368	0.419	0.454	1.374	1.608	1.285	3.438	0.00053661	cytoplasm,nucleus				K20456			IPR011993; IPR001849;	PH domain-like; Pleckstrin homology domain;
XP_017912932.1	569	S	PREDICTED: nucleolar protein 56 [Capra hircus]	0.99992	0.000300425	89.272	LSSKEEPLS(1)S(1)GPEEAAASK		3	-0.29842	1	0.461	0.39	0.4	1.575	1.287	1.425	3.427	0.00029969	nucleus				K14564	NOP56; nucleolar protein 56	chx03008 Ribosome biogenesis in eukaryotes - Capra hircus (goat);	IPR002687; IPR012974; IPR012976;	Nop domain; NOP5, N-terminal; NOSIC;
XP_017911116.1	328	S	PREDICTED: phosphatidate phosphatase LPIN1 isoform X3 [Capra hircus]	0.775846	0.0217915	45.28	MKES(0.776)S(0.224)PLNSR	......S.P....	2	2.2276	1	0.345	0.467	0.436	1.358	1.412	1.5	3.421	5.66e-05	nucleus				K15728	LPIN; phosphatidate phosphatase LPIN [EC:3.1.3.4]	chx00564 Glycerophospholipid metabolism - Capra hircus (goat); chx01100 Metabolic pathways - Capra hircus (goat); chx00561 Glycerolipid metabolism - Capra hircus (goat);	IPR013209; IPR031315; IPR007651; IPR031703; IPR023214;	Lipin/Ned1/Smp2 (LNS2); LNS2/PITP; Lipin, N-terminal; Lipin, middle domain; HAD-like domain;
XP_017913071.1	173	S	PREDICTED: RBBP8 N-terminal-like protein isoform X2 [Capra hircus]	1	1.88e-07	98.299	EGVS(1)DPPS(1)PLLLPSLGAQK	......S.P....	3	0.73883	1	0.475	0.443	0.335	1.496	1.319	1.469	3.419	0.000124961	nucleus							IPR019518;	DNA endonuclease Ctp1, N-terminal;
XP_017905645.1	1388	T	PREDICTED: treacle protein isoform X1 [Capra hircus]	1	0.00545081	44.925	EKPVGELGT(1)PK	......TP.....	4	-0.59566	1	0.383	0.419	0.45	1.531	1.283	1.463	3.416	0.000195571	nucleus			GO:0005515 protein binding; GO:0005488 binding;	K14562	TCOF1; Treacher Collins syndrome protein	chx03008 Ribosome biogenesis in eukaryotes - Capra hircus (goat);	IPR003993; IPR006594;	Treacher Collins syndrome, treacle; LIS1 homology motif;
XP_017912455.1	146	S	"PREDICTED: ATP synthase subunit gamma, mitochondrial isoform X2 [Capra hircus]"	0.802598	0.000328426	65.956	T(0.197)HS(0.803)DQFLVTFK	...R..S...L..	3	-1.9401	1	0.397	0.466	0.389	1.531	1.398	1.346	3.415	7.75e-05	mitochondria	GO:0009116 nucleoside metabolic process; GO:0042278 purine nucleoside metabolic process; GO:0009167 purine ribonucleoside monophosphate metabolic process; GO:0009117 nucleotide metabolic process; GO:0044699 single-organism process; GO:0046129 purine ribonucleoside biosynthetic process; GO:0009163 nucleoside biosynthetic process; GO:0009058 biosynthetic process; GO:0009156 ribonucleoside monophosp…	GO:0045261 proton-transporting ATP synthase complex, catalytic core F(1); GO:0016020 membrane; GO:0098796 membrane protein complex; GO:0044425 membrane part; GO:0044464 cell part; GO:0005622 intracellular; GO:0016469 proton-transporting two-sector ATPase complex; GO:0032991 macromolecular complex; GO:0033178 proton-transporting two-sector ATPase complex, catalytic domain; GO:0044424 intracellular…	GO:0022804 active transmembrane transporter activity; GO:0042625 ATPase coupled ion transmembrane transporter activity; GO:0015075 ion transmembrane transporter activity; GO:0022853 active ion transmembrane transporter activity; GO:0015399 primary active transmembrane transporter activity; GO:0022892 substrate-specific transporter activity; GO:0044769 ATPase activity, coupled to transmembrane mov…	K02136	ATPeF1G; F-type H+-transporting ATPase subunit gamma	chx00190 Oxidative phosphorylation - Capra hircus (goat); chx01100 Metabolic pathways - Capra hircus (goat); chx05010 Alzheimer's disease - Capra hircus (goat); chx05016 Huntington's disease - Capra hircus (goat); chx05012 Parkinson's disease - Capra hircus (goat);
NP_001272514.1	184	S	alpha-S2-casein precursor [Capra hircus]	0.756024	0.00403206	59.198	KIS(0.756)QY(0.122)Y(0.122)QK	...K..S......	3	1.7534	1	0.414	0.394	0.449	1.507	1.392	1.373	3.399	2.17e-05	extracellular	GO:0006810 transport; GO:0051179 localization; GO:0051234 establishment of localization;	GO:0005576 extracellular region;	GO:0005215 transporter activity;
XP_017898197.1	105	S	PREDICTED: 60S acidic ribosomal protein P2 [Capra hircus]	1	7.3e-27	141.69	KEES(1)EES(1)DDDMGFGLFD	......S.D....	2	1.6779	81	0.396	0.445	0.419	1.44	1.395	1.432	3.387	4.57e-07	mitochondria	GO:0006518 peptide metabolic process; GO:0006414 translational elongation; GO:0043043 peptide biosynthetic process; GO:0044267 cellular protein metabolic process; GO:0006807 nitrogen compound metabolic process; GO:0009058 biosynthetic process; GO:0043603 cellular amide metabolic process; GO:0044238 primary metabolic process; GO:1901566 organonitrogen compound biosynthetic process; GO:1901576 orga…	GO:0005840 ribosome; GO:0043226 organelle; GO:0043229 intracellular organelle; GO:0043232 intracellular non-membrane-bounded organelle; GO:0044464 cell part; GO:0005622 intracellular; GO:0005737 cytoplasm; GO:0032991 macromolecular complex; GO:0044424 intracellular part; GO:1990904 ribonucleoprotein complex; GO:0005623 cell; GO:0030529 intracellular ribonucleoprotein complex; GO:0044444 cytoplasm…	GO:0003735 structural constituent of ribosome; GO:0005198 structural molecule activity;	K02943	RP-LP2; large subunit ribosomal protein LP2	chx03010 Ribosome - Capra hircus (goat);
XP_017894479.1	268	S	PREDICTED: translocon-associated protein subunit alpha isoform X2 [Capra hircus]	0.999892	4.27e-19	109.53	VEMGTSSQNDVDMSWIPQETLNQINKAS(1)PR	......SP.R...	3	-2.3089	13	0.389	0.452	0.421	1.423	1.394	1.447	3.379	9.53e-07	endoplasmic reticulum		GO:0016020 membrane; GO:0043229 intracellular organelle; GO:0005783 endoplasmic reticulum; GO:0042175 nuclear outer membrane-endoplasmic reticulum membrane network; GO:0005737 cytoplasm; GO:0044446 intracellular organelle part; GO:0012505 endomembrane system; GO:0044424 intracellular part; GO:0005623 cell; GO:0044422 organelle part; GO:0043231 intracellular membrane-bounded organelle; GO:0043226 …		K13249	SSR1; translocon-associated protein subunit alpha	chx04141 Protein processing in endoplasmic reticulum - Capra hircus (goat);
XP_005679988.1	43	S	"PREDICTED: keratin, type II cytoskeletal 8 [Capra hircus]"	0.929498	0.00475011	77.533	VGS(0.929)GS(0.036)S(0.034)FR	...R..S......	2	0.40956	1	0.401	0.423	0.44	1.351	1.339	1.575	3.374	0.0059598	nucleus		GO:0043229 intracellular organelle; GO:0099513 polymeric cytoskeletal fiber; GO:0043232 intracellular non-membrane-bounded organelle; GO:0044430 cytoskeletal part; GO:0044446 intracellular organelle part; GO:0099512 supramolecular fiber; GO:0044424 intracellular part; GO:0005623 cell; GO:0099080 supramolecular complex; GO:0044422 organelle part; GO:0045095 keratin filament; GO:0099081 supramolecu…	GO:0005198 structural molecule activity;	K07605			IPR032444;	Keratin type II head;
XP_017914217.1	20	S	PREDICTED: diacylglycerol O-acyltransferase 1 isoform X1 [Capra hircus]	0.996184	2.17e-08	93.876	T(0.001)GS(0.003)RPS(0.996)IQGGSRPAAAEEEVR	....R.S......	4	0.37464	1	0.479	0.429	0.358	1.537	1.402	1.333	3.374	0.00013702	plasma membrane	GO:0006638 neutral lipid metabolic process; GO:0046486 glycerolipid metabolic process; GO:0044711 single-organism biosynthetic process; GO:0044763 single-organism cellular process; GO:0044699 single-organism process; GO:0009058 biosynthetic process; GO:0046463 acylglycerol biosynthetic process; GO:0044255 cellular lipid metabolic process; GO:0044238 primary metabolic process; GO:0044237 cellular …		GO:0016746 transferase activity, transferring acyl groups; GO:0004144 diacylglycerol O-acyltransferase activity; GO:0003824 catalytic activity; GO:0016740 transferase activity; GO:0016747 transferase activity, transferring acyl groups other than amino-acyl groups; GO:0016411 acylglycerol O-acyltransferase activity; GO:0008374 O-acyltransferase activity;	K11155	DGAT1; diacylglycerol O-acyltransferase 1 [EC:2.3.1.20 2.3.1.75 2.3.1.76]	chx01100 Metabolic pathways - Capra hircus (goat); chx00561 Glycerolipid metabolism - Capra hircus (goat); chx04975 Fat digestion and absorption - Capra hircus (goat); chx00830 Retinol metabolism - Capra hircus (goat);
XP_017901567.1	1276	S	PREDICTED: pogo transposable element with ZNF domain isoform X4 [Capra hircus]	0.787493	4.13e-07	72.302	SFLVASVLPGPDGNMNS(0.787)PT(0.212)R	......SP.R...	3	1.8541	1	0.5	0.349	0.419	1.399	1.376	1.495	3.368	6.06e-05	nucleus			GO:0097159 organic cyclic compound binding; GO:1901363 heterocyclic compound binding; GO:0003677 DNA binding; GO:0005488 binding; GO:0043167 ion binding; GO:0003676 nucleic acid binding; GO:0043169 cation binding; GO:0046872 metal ion binding;				IPR015880; IPR009057; IPR006600; IPR004875; IPR007087;	Zinc finger, C2H2-like; Homeobox domain-like; HTH CenpB-type DNA-binding domain; DDE superfamily endonuclease domain; Zinc finger, C2H2;
XP_017914887.1	913	S	"PREDICTED: cGMP-dependent 3',5'-cyclic phosphodiesterase [Capra hircus]"	0.974144	5.21e-17	116.34	GLPS(0.026)NNS(0.974)LDFLDEEYEVPDLDGAR	......S.D....	3	1.1614	1	0.38	0.258	0.632	1.514	1.329	1.41	3.349	0.00125527	mitochondria	GO:0050794 regulation of cellular process; GO:0044700 single organism signaling; GO:0051716 cellular response to stimulus; GO:0007165 signal transduction; GO:0050789 regulation of biological process; GO:0007154 cell communication; GO:0044699 single-organism process; GO:0023052 signaling; GO:0050896 response to stimulus; GO:0009987 cellular process; GO:0065007 biological regulation;		GO:0004114 3',5'-cyclic-nucleotide phosphodiesterase activity; GO:0004112 cyclic-nucleotide phosphodiesterase activity; GO:0003824 catalytic activity; GO:0042578 phosphoric ester hydrolase activity; GO:0005488 binding; GO:0016788 hydrolase activity, acting on ester bonds; GO:0008081 phosphoric diester hydrolase activity; GO:0016787 hydrolase activity; GO:0005515 protein binding;	K18283	PDE2A; cGMP-dependent 3',5'-cyclic phosphodiesterase [EC:3.1.4.17]	chx04925 Aldosterone synthesis and secretion - Capra hircus (goat); chx04022 cGMP-PKG signaling pathway - Capra hircus (goat); chx05032 Morphine addiction - Capra hircus (goat); chx04740 Olfactory transduction - Capra hircus (goat); chx00230 Purine metabolism - Capra hircus (goat);	IPR002073; IPR029016; IPR003607; IPR003018;	3'5'-cyclic nucleotide phosphodiesterase, catalytic domain; GAF domain-like; HD/PDEase domain; GAF domain;
XP_017894189.1	256	S	PREDICTED: helicase SKI2W [Capra hircus]	0.998602	1.36e-36	181.98	AS(0.001)S(0.999)LEDLVLK	...R..SL.....	2	-0.88924	6	0.435	0.433	0.411	1.493	1.37	1.395	3.329	1.66e-05	cytoplasm	GO:0044265 cellular macromolecule catabolic process; GO:0006725 cellular aromatic compound metabolic process; GO:1901360 organic cyclic compound metabolic process; GO:0006807 nitrogen compound metabolic process; GO:0044238 primary metabolic process; GO:0044237 cellular metabolic process; GO:0071704 organic substance metabolic process; GO:0006401 RNA catabolic process; GO:0016070 RNA metabolic pro…		GO:0003723 RNA binding; GO:0005524 ATP binding; GO:1901265 nucleoside phosphate binding; GO:0004386 helicase activity; GO:0001882 nucleoside binding; GO:0043167 ion binding; GO:0016817 hydrolase activity, acting on acid anhydrides; GO:0016787 hydrolase activity; GO:0000166 nucleotide binding; GO:0017111 nucleoside-triphosphatase activity; GO:1901363 heterocyclic compound binding; GO:0097159 organ…	K12599	SKI2; antiviral helicase SKI2 [EC:3.6.4.-]	chx03018 RNA degradation - Capra hircus (goat);	IPR011545; IPR012961; IPR014001; IPR025696; IPR027417; IPR001650;	DEAD/DEAH box helicase domain; ATP-dependent RNA helicase Ski2, C-terminal; Helicase superfamily 1/2, ATP-binding domain; rRNA-processing arch domain; P-loop containing nucleoside triphosphate hydrolase; Helicase, C-terminal;
XP_017898641.1	60	S	PREDICTED: cleavage and polyadenylation specificity factor subunit 7 isoform X2 [Capra hircus]	1	0.0056922	46.88	QEPS(1)PKPNNK	..R...SP.....	3	-0.79106	1	0.34	0.543	0.397	1.423	1.342	1.488	3.323	0.000178669	nucleus			GO:0097159 organic cyclic compound binding; GO:1901363 heterocyclic compound binding; GO:1901265 nucleoside phosphate binding; GO:0005488 binding; GO:0003676 nucleic acid binding; GO:0000166 nucleotide binding; GO:0036094 small molecule binding;	K14398	CPSF6_7; cleavage and polyadenylation specificity factor subunit 6/7	chx03015 mRNA surveillance pathway - Capra hircus (goat);	IPR000504; IPR012677;	RNA recognition motif domain; Nucleotide-binding alpha-beta plait domain;
XP_017895638.1	1117	S	PREDICTED: serine/arginine repetitive matrix protein 2 isoform X2 [Capra hircus]	0.998414	0.000221231	77.42	LKS(0.001)EIS(0.998)PEQS(0.001)R	......SP...R.	2	-0.28701	3	0.38	0.445	0.459	1.474	1.377	1.397	3.308	1.67e-05	nucleus			GO:0005515 protein binding; GO:0005488 binding;	K13172			IPR024945; IPR013170;	Spt5 C-terminal domain; mRNA splicing factor Cwf21 domain;
XP_017919033.1	415	S	PREDICTED: zinc finger protein 8 isoform X2 [Capra hircus]	1	3.14e-05	53.496	LLFAPAPAWPEPLS(1)PGEGPPR	....P.SP.....	3	0.30922	1	0.361	0.468	0.455	1.426	1.466	1.351	3.305	3.61e-05	nucleus	GO:0050794 regulation of cellular process; GO:0010468 regulation of gene expression; GO:0006355 regulation of transcription, DNA-templated; GO:0031326 regulation of cellular biosynthetic process; GO:0080090 regulation of primary metabolic process; GO:0060255 regulation of macromolecule metabolic process; GO:0019219 regulation of nucleobase-containing compound metabolic process; GO:0010556 regulat…	GO:0005623 cell; GO:0005622 intracellular; GO:0044464 cell part;	GO:0097159 organic cyclic compound binding; GO:1901363 heterocyclic compound binding; GO:0005488 binding; GO:0003676 nucleic acid binding; GO:0043167 ion binding; GO:0043169 cation binding; GO:0046872 metal ion binding;	K09228			IPR015880; IPR007087; IPR001909; IPR013087;	Zinc finger, C2H2-like; Zinc finger, C2H2; Krueppel-associated box; Zinc finger C2H2-type/integrase DNA-binding domain;
XP_017899914.1	9	S	PREDICTED: BET1-like protein isoform X2 [Capra hircus]	1	0.000169511	50.132	AQS(1)PGAVEEILDRENKR	...R..SP.....	4	3.4628	2	0.455	0.396	0.436	1.304	1.436	1.506	3.299	8.48e-05	peroxisome			GO:0005515 protein binding; GO:0005488 binding;	K08504	BET1; blocked early in transport 1	chx04130 SNARE interactions in vesicular transport - Capra hircus (goat);	IPR000727;	Target SNARE coiled-coil homology domain;
XP_017899375.1	306	S	PREDICTED: cyclin-dependent kinase-like 5 isoform X2 [Capra hircus]	0.880095	0.00992896	48.442	LLDRS(0.88)PS(0.12)R	......SP.R...	3	0.50329	1	0.394	0.393	0.498	1.159	1.525	1.55	3.295	0.00169591	nucleus	GO:0016310 phosphorylation; GO:0044267 cellular protein metabolic process; GO:0044238 primary metabolic process; GO:0044237 cellular metabolic process; GO:0006796 phosphate-containing compound metabolic process; GO:0071704 organic substance metabolic process; GO:0008152 metabolic process; GO:0006468 protein phosphorylation; GO:0006793 phosphorus metabolic process; GO:0044260 cellular macromolecul…		GO:0005524 ATP binding; GO:1901265 nucleoside phosphate binding; GO:0016773 phosphotransferase activity, alcohol group as acceptor; GO:0001882 nucleoside binding; GO:0043167 ion binding; GO:0004672 protein kinase activity; GO:0000166 nucleotide binding; GO:0097159 organic cyclic compound binding; GO:1901363 heterocyclic compound binding; GO:0032549 ribonucleoside binding; GO:0097367 carbohydrate …	K08824			IPR000719; IPR011009;	Protein kinase domain; Protein kinase-like domain;
XP_005700910.1	527	S	PREDICTED: moesin [Capra hircus]	1	0.000919193	63.167	ALKS(1)ELANAR		3	1.6648	1	0.434	0.406	0.45	1.48	1.373	1.395	3.293	4.76e-06	cytoplasm		GO:0016020 membrane; GO:0005856 cytoskeleton; GO:0043226 organelle; GO:0043229 intracellular organelle; GO:0019898 extrinsic component of membrane; GO:0043232 intracellular non-membrane-bounded organelle; GO:0044425 membrane part; GO:0044464 cell part; GO:0005622 intracellular; GO:0005737 cytoplasm; GO:0044424 intracellular part; GO:0005623 cell; GO:0043228 non-membrane-bounded organelle;	GO:0003779 actin binding; GO:0005515 protein binding; GO:0008092 cytoskeletal protein binding; GO:0005488 binding;	K05763	MSN; moesin	chx04670 Leukocyte transendothelial migration - Capra hircus (goat); chx05162 Measles - Capra hircus (goat); chx05205 Proteoglycans in cancer - Capra hircus (goat); chx04530 Tight junction - Capra hircus (goat); chx04810 Regulation of actin cytoskeleton - Capra hircus (goat);	IPR019748; IPR018980; IPR008954; IPR018979; IPR019749; IPR029071; IPR011993; IPR011259; IPR014352; IPR000299;	FERM central domain; FERM, C-terminal PH-like domain; Moesin tail domain; FERM, N-terminal; Band 4.1 domain; Ubiquitin-related domain; PH domain-like; Ezrin/radixin/moesin, C-terminal; FERM/acyl-CoA-binding protein, 3-helical bundle; FERM domain;
XP_017919462.1	281	T	PREDICTED: cordon-bleu protein-like 1 isoform X4 [Capra hircus]	0.999624	0.000159117	71.148	EQT(0.199)VS(0.801)APAT(1)PLVSK	......TP.....	3	-0.22273	2	0.393	0.44	0.459	1.44	1.329	1.475	3.285	3.7e-05	nucleus							IPR019025;	Cordon-bleu, ubiquitin-like domain;
XP_017903498.1	307	S	PREDICTED: protein OS-9 isoform X2 [Capra hircus]	0.998735	1.62e-05	61.963	ENS(0.999)KES(0.001)DFWK	...K..S.E....	3	0.044095	2	0.426	0.448	0.42	1.477	1.347	1.426	3.284	1.71e-05	endoplasmic reticulum				K10088	OS9; protein OS-9	chx04141 Protein processing in endoplasmic reticulum - Capra hircus (goat);	IPR009011; IPR012913;	Mannose-6-phosphate receptor binding domain; Glucosidase II beta subunit-like;
XP_017919462.1	880	S	PREDICTED: cordon-bleu protein-like 1 isoform X4 [Capra hircus]	0.989849	0.00340132	57.885	T(0.01)AS(0.99)PLKPPR	...R..SP.....	2	-0.14186	3	0.359	0.468	0.466	1.499	1.344	1.399	3.281	7.53e-05	nucleus							IPR019025;	Cordon-bleu, ubiquitin-like domain;
XP_017909802.1	5	Y	PREDICTED: ras-related protein Rab-8B [Capra hircus]	0.884996	0.0209302	85.355	T(0.007)Y(0.885)DY(0.108)LFK		2	1.0583	1	0.449	0.435	0.414	1.517	1.314	1.417	3.273	7.92e-05	cytoplasm	GO:0050794 regulation of cellular process; GO:0044700 single organism signaling; GO:0051716 cellular response to stimulus; GO:0007165 signal transduction; GO:0050789 regulation of biological process; GO:0007154 cell communication; GO:0035556 intracellular signal transduction; GO:0044699 single-organism process; GO:0007264 small GTPase mediated signal transduction; GO:0023052 signaling; GO:0050896…		GO:1901265 nucleoside phosphate binding; GO:0001882 nucleoside binding; GO:0043167 ion binding; GO:0000166 nucleotide binding; GO:0097159 organic cyclic compound binding; GO:1901363 heterocyclic compound binding; GO:0032549 ribonucleoside binding; GO:0097367 carbohydrate derivative binding; GO:0032553 ribonucleotide binding; GO:0005488 binding; GO:0032550 purine ribonucleoside binding; GO:0043168…	K07902	RAB8B; Ras-related protein Rab-8B	chx04530 Tight junction - Capra hircus (goat);	IPR005225; IPR027417;	Small GTP-binding protein domain; P-loop containing nucleoside triphosphate hydrolase;
XP_005676003.2	202	S	PREDICTED: corepressor interacting with RBPJ 1 [Capra hircus]	0.928191	1.22e-08	66.925	NLTANDPS(0.002)QEY(0.069)VAS(0.928)EGEEDPEVEFLK	......SE.E...	3	-4.4844	1	0.469	0.411	0.422	1.436	1.414	1.392	3.258	7.4e-07	nucleus				K06066	CIR; CBF1 interacting corepressor	chx04330 Notch signaling pathway - Capra hircus (goat);	IPR019339;	CBF1-interacting co-repressor CIR, N-terminal domain;
XP_005695379.2	323	S	PREDICTED: thyroid receptor-interacting protein 11 isoform X2 [Capra hircus]	0.95763	8.49e-07	95.197	KLS(0.958)S(0.042)AENDRDVLR	...R..S......	4	-0.79403	1	0.409	0.499	0.395	1.455	1.39	1.394	3.253	1.73e-05	nucleus	GO:0046907 intracellular transport; GO:0034067 protein localization to Golgi apparatus; GO:0072594 establishment of protein localization to organelle; GO:0006891 intra-Golgi vesicle-mediated transport; GO:0016192 vesicle-mediated transport; GO:0000301 retrograde transport, vesicle recycling within Golgi; GO:0072600 establishment of protein localization to Golgi; GO:0048193 Golgi vesicle transport…		GO:0005515 protein binding; GO:0005488 binding;				IPR000237;	GRIP domain;
XP_017911004.1	1859	S	PREDICTED: CAD protein isoform X2 [Capra hircus]	1	9.71e-13	114.55	IHRAS(1)DPGLPAEEPKEK	....R.S......	4	0.033695	8	0.435	0.458	0.415	1.395	1.367	1.473	3.238	4.42e-06	plasma membrane	GO:0006725 cellular aromatic compound metabolic process; GO:0006541 glutamine metabolic process; GO:0044699 single-organism process; GO:0009058 biosynthetic process; GO:1901566 organonitrogen compound biosynthetic process; GO:0044237 cellular metabolic process; GO:0071704 organic substance metabolic process; GO:0072528 pyrimidine-containing compound biosynthetic process; GO:0008152 metabolic proc…		GO:0016597 amino acid binding; GO:1901265 nucleoside phosphate binding; GO:0016874 ligase activity; GO:0016812 hydrolase activity, acting on carbon-nitrogen (but not peptide) bonds, in cyclic amides; GO:0016787 hydrolase activity; GO:0097159 organic cyclic compound binding; GO:1901363 heterocyclic compound binding; GO:0016743 carboxyl- or carbamoyltransferase activity; GO:0031406 carboxylic acid …	K11540	CAD; carbamoyl-phosphate synthase / aspartate carbamoyltransferase / dihydroorotase [EC:6.3.5.5 2.1.3.2 3.5.2.3]	chx01100 Metabolic pathways - Capra hircus (goat); chx00240 Pyrimidine metabolism - Capra hircus (goat); chx00250 Alanine, aspartate and glutamate metabolism - Capra hircus (goat);	IPR006132; IPR032466; IPR005479; IPR006680; IPR006131; IPR013815; IPR029062; IPR011607; IPR011059; IPR016185; IPR005480; IPR002474; IPR011761; IPR005483; IPR013816; IPR017926;	Aspartate/ornithine carbamoyltransferase, carbamoyl-P binding; Metal-dependent hydrolase; Carbamoyl-phosphate synthetase large subunit-like, ATP-binding domain; Amidohydrolase-related; Aspartate/ornithine carbamoyltransferase, Asp/Orn-binding domain; ATP-grasp fold, subdomain 1; Class I glutamine amidotransferase-like; Methylglyoxal synthase-like domain; Metal-dependent hydrolase, composite domai…
XP_017916052.1	730	S	PREDICTED: partitioning defective 3 homolog B isoform X1 [Capra hircus]	0.843645	2.13e-06	96.379	S(0.002)DS(0.844)PS(0.155)KDFGPTLGLK	......SP.....	3	0.44895	1	0.496	0.41	0.405	1.439	1.397	1.401	3.232	3.64e-06	nucleus			GO:0005515 protein binding; GO:0005488 binding;				IPR021922; IPR001478;	Domain of unknown function DUF3534; PDZ domain;
XP_017911116.1	162	S	PREDICTED: phosphatidate phosphatase LPIN1 isoform X3 [Capra hircus]	0.99991	0.014033	79.201	S(1)QLDSLK	...RR.S......	2	0.33369	2	0.415	0.464	0.433	1.548	1.323	1.362	3.226	0.000161349	nucleus				K15728	LPIN; phosphatidate phosphatase LPIN [EC:3.1.3.4]	chx00564 Glycerophospholipid metabolism - Capra hircus (goat); chx01100 Metabolic pathways - Capra hircus (goat); chx00561 Glycerolipid metabolism - Capra hircus (goat);	IPR013209; IPR031315; IPR007651; IPR031703; IPR023214;	Lipin/Ned1/Smp2 (LNS2); LNS2/PITP; Lipin, N-terminal; Lipin, middle domain; HAD-like domain;
XP_017911432.1	276	S	PREDICTED: mitoguardin-2 [Capra hircus]	0.999837	5.62e-10	117.76	TLMLPLTEGS(1)LR	.....GS......	3	-2.4586	6	0.453	0.421	0.442	1.41	1.396	1.423	3.214	7.47e-08	plasma membrane	GO:0016043 cellular component organization; GO:1902589 single-organism organelle organization; GO:0006996 organelle organization; GO:0007005 mitochondrion organization; GO:0061024 membrane organization; GO:0044763 single-organism cellular process; GO:0044802 single-organism membrane organization; GO:0008053 mitochondrial fusion; GO:0061025 membrane fusion; GO:0044699 single-organism process; GO:0…
XP_017897813.1	435	S	PREDICTED: WASH complex subunit FAM21 isoform X3 [Capra hircus]	0.999998	1.89e-18	105.66	AS(1)LLFEDDGGSGSSLLGSPPASAAPAATK	....R.SL.....	4	-0.15367	2	0.389	0.476	0.455	1.403	1.371	1.447	3.198	4.68e-06	nucleus				K18462	FAM21; WASH complex subunit FAM21	chx04144 Endocytosis - Capra hircus (goat);	IPR029341;	FAM21/CAPZIP domain;
NP_001276035.1	1063	S	alpha-mannosidase 2 [Capra hircus]	0.956878	1.65e-32	159.26	VDGKHS(0.957)S(0.043)EAALILHR	......S.E....	4	-0.36898	2	0.367	0.464	0.49	1.49	1.302	1.43	3.196	0.000136556	endoplasmic reticulum	GO:0044723 single-organism carbohydrate metabolic process; GO:0008152 metabolic process; GO:0044710 single-organism metabolic process; GO:0044281 small molecule metabolic process; GO:0005996 monosaccharide metabolic process; GO:0006013 mannose metabolic process; GO:0044699 single-organism process; GO:0005975 carbohydrate metabolic process; GO:0044238 primary metabolic process; GO:0019318 hexose m…		GO:0015923 mannosidase activity; GO:0046914 transition metal ion binding; GO:0003824 catalytic activity; GO:0005488 binding; GO:0043167 ion binding; GO:0004559 alpha-mannosidase activity; GO:0016798 hydrolase activity, acting on glycosyl bonds; GO:0043169 cation binding; GO:0046872 metal ion binding; GO:0004553 hydrolase activity, hydrolyzing O-glycosyl compounds; GO:0030246 carbohydrate binding;…	K01231	MAN2; alpha-mannosidase II [EC:3.2.1.114]	chx00510 N-Glycan biosynthesis - Capra hircus (goat); chx01100 Metabolic pathways - Capra hircus (goat);	IPR027291; IPR028995; IPR015341; IPR011682; IPR000602; IPR011013; IPR011330; IPR013780;	Glycoside hydrolase 38/57, N-terminal domain; Glycoside hydrolase families 57/38, central domain; Glycoside hydrolase family 38, central domain; Glycosyl hydrolase family 38, C-terminal; Glycoside hydrolase family 38, N-terminal domain; Galactose mutarotase-like domain; Glycoside hydrolase/deacetylase, beta/alpha-barrel; Glycosyl hydrolase, all-beta;
XP_005709583.3	308	S	PREDICTED: 60S acidic ribosomal protein P0 isoform X1 [Capra hircus]	1	2.04e-06	63.095	VEAKEES(1)EES(1)DEDMGFGLFD	......SDE....	3	2.1765	4	0.41	0.481	0.431	1.394	1.401	1.426	3.193	9.91e-07	cytoplasm,nucleus	GO:0044085 cellular component biogenesis; GO:0042254 ribosome biogenesis; GO:0022613 ribonucleoprotein complex biogenesis; GO:0071840 cellular component organization or biogenesis;	GO:0005623 cell; GO:0005622 intracellular; GO:0044464 cell part;		K02941	RP-LP0; large subunit ribosomal protein LP0	chx03010 Ribosome - Capra hircus (goat);
XP_005709583.3	305	S	PREDICTED: 60S acidic ribosomal protein P0 isoform X1 [Capra hircus]	1	2.04e-06	63.095	VEAKEES(1)EES(1)DEDMGFGLFD	...K..S.E....	3	2.1765	4	0.41	0.481	0.431	1.394	1.401	1.426	3.193	9.91e-07	cytoplasm,nucleus	GO:0044085 cellular component biogenesis; GO:0042254 ribosome biogenesis; GO:0022613 ribonucleoprotein complex biogenesis; GO:0071840 cellular component organization or biogenesis;	GO:0005623 cell; GO:0005622 intracellular; GO:0044464 cell part;		K02941	RP-LP0; large subunit ribosomal protein LP0	chx03010 Ribosome - Capra hircus (goat);
XP_017902650.1	1150	S	PREDICTED: eukaryotic translation initiation factor 4 gamma 1 isoform X7 [Capra hircus]	0.980105	0.000539118	81.565	KAAS(0.98)LT(0.02)EDR	...K..S......	3	-0.11183	3	0.375	0.471	0.477	1.513	1.387	1.319	3.189	0.000122579	nucleus			GO:0097159 organic cyclic compound binding; GO:1901363 heterocyclic compound binding; GO:0003723 RNA binding; GO:0005515 protein binding; GO:0005488 binding; GO:0003676 nucleic acid binding;	K03260	EIF4G; translation initiation factor 4G	chx03013 RNA transport - Capra hircus (goat); chx05416 Viral myocarditis - Capra hircus (goat);	IPR003307; IPR003891; IPR003890; IPR016024; IPR016021;	W2 domain; Initiation factor eIF-4 gamma, MA3; MIF4G-like, type 3; Armadillo-type fold; MIF4G-like domain;
XP_013829489.1	303	S	PREDICTED: butyrophilin subfamily 1 member A1 isoform X2 [Capra hircus]	1	0.000773743	63.662	FDS(1)WPCVMGR	...R..S......	2	-0.87144	1	0.5	0.423	0.402	1.351	1.462	1.41	3.187	2.25e-05	cytoplasm			GO:0005515 protein binding; GO:0005488 binding;	K06712			IPR007110; IPR006574; IPR013162; IPR001870; IPR013320; IPR003877; IPR013783; IPR013106; IPR003879;	Immunoglobulin-like domain; SPRY-associated; CD80-like, immunoglobulin C2-set; B30.2/SPRY domain; Concanavalin A-like lectin/glucanase domain; SPRY domain; Immunoglobulin-like fold; Immunoglobulin V-set domain; Butyrophylin-like;
XP_017896297.1	22	S	PREDICTED: FAD-linked sulfhydryl oxidase ALR [Capra hircus]	0.969957	3.72e-05	46.968	FGT(0.006)GIFLPGGARS(0.97)EVT(0.022)DDLVT(0.001)DAR		3	0.068712	1	0.499	0.432	0.397	1.506	1.408	1.312	3.182	0.000104428	extracellular	GO:0044699 single-organism process; GO:0008152 metabolic process; GO:0055114 oxidation-reduction process; GO:0044710 single-organism metabolic process;		GO:0016667 oxidoreductase activity, acting on a sulfur group of donors; GO:0003824 catalytic activity; GO:0016972 thiol oxidase activity; GO:0016670 oxidoreductase activity, acting on a sulfur group of donors, oxygen as acceptor; GO:0016491 oxidoreductase activity;	K17783			IPR017905;	ERV/ALR sulfhydryl oxidase domain;
XP_017912625.1	568	S	PREDICTED: protein 4.1 isoform X8 [Capra hircus]	0.981609	0.00116366	54.09	S(0.002)QMT(0.013)AS(0.982)PES(0.004)PK	......SP.....	3	1.1951	3	0.404	0.408	0.516	1.469	1.26	1.492	3.178	0.00030253	nucleus	GO:0016043 cellular component organization; GO:1902589 single-organism organelle organization; GO:0030036 actin cytoskeleton organization; GO:0030866 cortical actin cytoskeleton organization; GO:0006996 organelle organization; GO:0030029 actin filament-based process; GO:0044763 single-organism cellular process; GO:0044699 single-organism process; GO:0007010 cytoskeleton organization; GO:0030865 c…	GO:0016020 membrane; GO:0005856 cytoskeleton; GO:0043226 organelle; GO:0043229 intracellular organelle; GO:0019898 extrinsic component of membrane; GO:0043232 intracellular non-membrane-bounded organelle; GO:0044425 membrane part; GO:0044464 cell part; GO:0005622 intracellular; GO:0005737 cytoplasm; GO:0044424 intracellular part; GO:0005623 cell; GO:0043228 non-membrane-bounded organelle;	GO:0003779 actin binding; GO:0005515 protein binding; GO:0008092 cytoskeletal protein binding; GO:0005198 structural molecule activity; GO:0005488 binding;	K06107			IPR019748; IPR018980; IPR018979; IPR019749; IPR008379; IPR029071; IPR011993; IPR007477; IPR014847; IPR014352; IPR000299;	FERM central domain; FERM, C-terminal PH-like domain; FERM, N-terminal; Band 4.1 domain; Band 4.1, C-terminal; Ubiquitin-related domain; PH domain-like; SAB domain; FERM adjacent (FA); FERM/acyl-CoA-binding protein, 3-helical bundle; FERM domain;
XP_017902650.1	1126	S	PREDICTED: eukaryotic translation initiation factor 4 gamma 1 isoform X7 [Capra hircus]	0.993005	0.000984531	70.089	S(0.993)FS(0.007)KEVEER		3	1.0356	3	0.413	0.433	0.485	1.418	1.394	1.402	3.166	9.12e-07	nucleus			GO:0097159 organic cyclic compound binding; GO:1901363 heterocyclic compound binding; GO:0003723 RNA binding; GO:0005515 protein binding; GO:0005488 binding; GO:0003676 nucleic acid binding;	K03260	EIF4G; translation initiation factor 4G	chx03013 RNA transport - Capra hircus (goat); chx05416 Viral myocarditis - Capra hircus (goat);	IPR003307; IPR003891; IPR003890; IPR016024; IPR016021;	W2 domain; Initiation factor eIF-4 gamma, MA3; MIF4G-like, type 3; Armadillo-type fold; MIF4G-like domain;
XP_017909931.1	53	Y	PREDICTED: regulator of microtubule dynamics protein 3 isoform X1 [Capra hircus]	0.940156	8.07e-05	85.362	S(0.001)NS(0.055)LDY(0.94)T(0.002)QT(0.001)SEPGR		2	-1.9068	1	0.434	0.48	0.42	1.441	1.33	1.447	3.162	2.09e-05	extracellular			GO:0005515 protein binding; GO:0005488 binding;				IPR011990;	Tetratricopeptide-like helical domain;
XP_017913071.1	177	S	PREDICTED: RBBP8 N-terminal-like protein isoform X2 [Capra hircus]	1	1.88e-07	98.299	EGVS(1)DPPS(1)PLLLPSLGAQK	....P.SP.....	3	0.73883	4	0.448	0.471	0.416	1.398	1.37	1.447	3.157	2.03e-06	nucleus							IPR019518;	DNA endonuclease Ctp1, N-terminal;
XP_017911911.1	434	S	"PREDICTED: FERM, RhoGEF and pleckstrin domain-containing protein 1 [Capra hircus]"	0.999172	0.0464017	49.097	S(0.999)PAGS(0.001)TK	......SP....K	2	0.9259	1	0.306	0.498	0.532	1.581	1.327	1.298	3.148	0.00110442	nucleus	GO:0050794 regulation of cellular process; GO:0050789 regulation of biological process; GO:0010646 regulation of cell communication; GO:1902531 regulation of intracellular signal transduction; GO:0023051 regulation of signaling; GO:0048583 regulation of response to stimulus; GO:0046578 regulation of Ras protein signal transduction; GO:0035023 regulation of Rho protein signal transduction; GO:0009…	GO:0016020 membrane; GO:0005856 cytoskeleton; GO:0043226 organelle; GO:0043229 intracellular organelle; GO:0019898 extrinsic component of membrane; GO:0043232 intracellular non-membrane-bounded organelle; GO:0044425 membrane part; GO:0044464 cell part; GO:0005622 intracellular; GO:0005737 cytoplasm; GO:0044424 intracellular part; GO:0005623 cell; GO:0043228 non-membrane-bounded organelle;	GO:0005088 Ras guanyl-nucleotide exchange factor activity; GO:0005515 protein binding; GO:0008092 cytoskeletal protein binding; GO:0098772 molecular function regulator; GO:0005085 guanyl-nucleotide exchange factor activity; GO:0005488 binding; GO:0005089 Rho guanyl-nucleotide exchange factor activity;	K17477			IPR019748; IPR018980; IPR000219; IPR001849; IPR018979; IPR019749; IPR029071; IPR011993; IPR014847; IPR014352; IPR000299;	FERM central domain; FERM, C-terminal PH-like domain; Dbl homology (DH) domain; Pleckstrin homology domain; FERM, N-terminal; Band 4.1 domain; Ubiquitin-related domain; PH domain-like; FERM adjacent (FA); FERM/acyl-CoA-binding protein, 3-helical bundle; FERM domain;
XP_005679774.2	351	S	PREDICTED: zinc finger C3H1 domain-containing protein isoform X2 [Capra hircus]	0.818421	2.82e-06	98.508	RIS(0.818)AS(0.182)DILSEK	...RR.S......	3	0.56107	1	0.401	0.449	0.489	1.529	1.31	1.373	3.146	0.000162143	nucleus	GO:0006396 RNA processing; GO:0006725 cellular aromatic compound metabolic process; GO:1901360 organic cyclic compound metabolic process; GO:0006807 nitrogen compound metabolic process; GO:0044238 primary metabolic process; GO:0044237 cellular metabolic process; GO:0071704 organic substance metabolic process; GO:0016070 RNA metabolic process; GO:0008152 metabolic process; GO:0090304 nucleic acid …		GO:0005515 protein binding; GO:0005488 binding;				IPR011990; IPR019607; IPR013026;	Tetratricopeptide-like helical domain; Putative zinc-finger domain; Tetratricopeptide repeat-containing domain;
XP_017898575.1	2249	S	"PREDICTED: spectrin beta chain, non-erythrocytic 2 isoform X1 [Capra hircus]"	0.999989	0.00180619	76.927	RGS(1)LGFYK	...RR.S......	3	0.11382	2	0.468	0.432	0.441	1.461	1.361	1.392	3.142	3.47e-06	cytoplasm		GO:0043229 intracellular organelle; GO:0005938 cell cortex; GO:0043232 intracellular non-membrane-bounded organelle; GO:0044430 cytoskeletal part; GO:0071944 cell periphery; GO:0044446 intracellular organelle part; GO:0005737 cytoplasm; GO:0099568 cytoplasmic region; GO:0030863 cortical cytoskeleton; GO:0044424 intracellular part; GO:0030864 cortical actin cytoskeleton; GO:0005623 cell; GO:001562…	GO:0008092 cytoskeletal protein binding; GO:0005200 structural constituent of cytoskeleton; GO:0005488 binding; GO:0005543 phospholipid binding; GO:0043167 ion binding; GO:0003779 actin binding; GO:0008289 lipid binding; GO:0043168 anion binding; GO:0005515 protein binding; GO:0005198 structural molecule activity;	K06115			IPR001605; IPR011993; IPR001715; IPR001849;	Pleckstrin homology domain, spectrin-type; PH domain-like; Calponin homology domain; Pleckstrin homology domain;
XP_017910727.1	110	S	"PREDICTED: alkaline phosphatase, tissue-nonspecific isozyme [Capra hircus]"	0.991985	7.59e-12	106.44	TYNTNAQVPDS(0.992)AGT(0.007)ATAYLCGVK		3	1.1906	4	0.444	0.47	0.433	1.467	1.387	1.352	3.122	1.59e-05	extracellular	GO:0008152 metabolic process;		GO:0016787 hydrolase activity; GO:0042578 phosphoric ester hydrolase activity; GO:0003824 catalytic activity; GO:0016791 phosphatase activity; GO:0016788 hydrolase activity, acting on ester bonds;	K01077	E3.1.3.1; alkaline phosphatase [EC:3.1.3.1]	chx01100 Metabolic pathways - Capra hircus (goat); chx00730 Thiamine metabolism - Capra hircus (goat); chx00790 Folate biosynthesis - Capra hircus (goat);	IPR017849; IPR017850;	Alkaline phosphatase-like, alpha/beta/alpha; Alkaline-phosphatase-like, core domain;
XP_017905101.1	430	S	PREDICTED: ankyrin repeat domain-containing protein SOWAHB [Capra hircus]	0.99982	0.00437192	53.448	NPTGAPS(1)PK	......SP...R.	3	-0.79425	2	0.41	0.493	0.444	1.526	1.441	1.236	3.12	0.00044	nucleus			GO:0005515 protein binding; GO:0005488 binding;				IPR020683;	Ankyrin repeat-containing domain;
XP_017921802.1	598	S	PREDICTED: centrosomal protein of 170 kDa protein B [Capra hircus]	0.967297	0.000277924	48.5	MIDQVFGVLES(0.967)PELS(0.033)R	......SP...R.	3	0.69034	2	0.502	0.424	0.425	1.446	1.355	1.409	3.116	1.67e-05	nucleus			GO:0005515 protein binding; GO:0005488 binding;	K16463			IPR008984; IPR000253; IPR029300;	SMAD/FHA domain; Forkhead-associated (FHA) domain; CEP170, C-terminal;
XP_013829374.2	276	S	PREDICTED: zinc transporter SLC39A7 [Capra hircus]	1	0.00021759	50.752	EKQS(1)S(1)EEEEKEAGALR	...K..S.E....	4	-0.2328	1	0.481	0.463	0.41	1.467	1.286	1.458	3.11	0.000104527	plasma membrane	GO:0006810 transport; GO:0055085 transmembrane transport; GO:0006812 cation transport; GO:0030001 metal ion transport; GO:0006811 ion transport; GO:0051179 localization; GO:0051234 establishment of localization;	GO:0016020 membrane;	GO:0046873 metal ion transmembrane transporter activity; GO:0015075 ion transmembrane transporter activity; GO:0022892 substrate-specific transporter activity; GO:0022890 inorganic cation transmembrane transporter activity; GO:0008324 cation transmembrane transporter activity; GO:0022891 substrate-specific transmembrane transporter activity; GO:0005215 transporter activity; GO:0022857 transmembra…	K14713
XP_013829374.2	275	S	PREDICTED: zinc transporter SLC39A7 [Capra hircus]	1	0.00021759	50.752	EKQS(1)S(1)EEEEKEAGALR	......S.E....	4	-0.2328	1	0.481	0.463	0.41	1.467	1.286	1.458	3.11	0.000104527	plasma membrane	GO:0006810 transport; GO:0055085 transmembrane transport; GO:0006812 cation transport; GO:0030001 metal ion transport; GO:0006811 ion transport; GO:0051179 localization; GO:0051234 establishment of localization;	GO:0016020 membrane;	GO:0046873 metal ion transmembrane transporter activity; GO:0015075 ion transmembrane transporter activity; GO:0022892 substrate-specific transporter activity; GO:0022890 inorganic cation transmembrane transporter activity; GO:0008324 cation transmembrane transporter activity; GO:0022891 substrate-specific transmembrane transporter activity; GO:0005215 transporter activity; GO:0022857 transmembra…	K14713
NP_001272558.1	2212	S	fatty acid synthase [Capra hircus]	0.82492	4.81e-52	164.16	LS(0.175)S(0.825)PAQSQTQLNLSTLLVNPEGPTLTR	......SP.....	3	1.3682	1	0.396	0.462	0.492	1.408	1.428	1.359	3.107	1.55e-05	plasma membrane	GO:0044699 single-organism process; GO:0009058 biosynthetic process; GO:0008152 metabolic process; GO:0055114 oxidation-reduction process; GO:0044710 single-organism metabolic process;		GO:0016417 S-acyltransferase activity; GO:0004319 enoyl-[acyl-carrier-protein] reductase (NADPH, B-specific) activity; GO:0016628 oxidoreductase activity, acting on the CH-CH group of donors, NAD or NADP as acceptor; GO:0016787 hydrolase activity; GO:0016835 carbon-oxygen lyase activity; GO:0016614 oxidoreductase activity, acting on CH-OH group of donors; GO:0016297 acyl-[acyl-carrier-protein] hy…	K00665	FASN; fatty acid synthase, animal type [EC:2.3.1.85]	chx04910 Insulin signaling pathway - Capra hircus (goat); chx01100 Metabolic pathways - Capra hircus (goat); chx04152 AMPK signaling pathway - Capra hircus (goat); chx01212 Fatty acid metabolism - Capra hircus (goat); chx00061 Fatty acid biosynthesis - Capra hircus (goat);	IPR016035; IPR020807; IPR013149; IPR020841; IPR011032; IPR020843; IPR016036; IPR013968; IPR032821; IPR029058; IPR014031; IPR029063; IPR014043; IPR014030; IPR020801; IPR016039; IPR020806; IPR023102; IPR001227; IPR016040; IPR009081; IPR001031;	Acyl transferase/acyl hydrolase/lysophospholipase; Polyketide synthase, dehydratase domain; Alcohol dehydrogenase, C-terminal; Polyketide synthase, beta-ketoacyl synthase domain; GroES-like; Polyketide synthase, enoylreductase domain; Malonyl-CoA ACP transacylase, ACP-binding; Polyketide synthase, ketoreductase domain; Ketoacyl-synthetase, C-terminal extension; Alpha/Beta hydrolase fold; Beta-ket…
XP_017894477.1	289	S	PREDICTED: serine/threonine-protein kinase PRP4 homolog isoform X2 [Capra hircus]	1	0.019291	44.511	ARS(1)PVDDKVK	......SP.....	3	0.99216	1	0.609	0.346	0.403	1.356	1.243	1.618	3.105	0.0022362	nucleus	GO:0016310 phosphorylation; GO:0044267 cellular protein metabolic process; GO:0044238 primary metabolic process; GO:0044237 cellular metabolic process; GO:0006796 phosphate-containing compound metabolic process; GO:0071704 organic substance metabolic process; GO:0008152 metabolic process; GO:0006468 protein phosphorylation; GO:0006793 phosphorus metabolic process; GO:0044260 cellular macromolecul…		GO:0005524 ATP binding; GO:1901265 nucleoside phosphate binding; GO:0016773 phosphotransferase activity, alcohol group as acceptor; GO:0001882 nucleoside binding; GO:0043167 ion binding; GO:0004672 protein kinase activity; GO:0000166 nucleotide binding; GO:0097159 organic cyclic compound binding; GO:1901363 heterocyclic compound binding; GO:0032549 ribonucleoside binding; GO:0097367 carbohydrate …	K08827			IPR000719; IPR011009;	Protein kinase domain; Protein kinase-like domain;
XP_017897673.1	39	S	PREDICTED: ankyrin-3 isoform X2 [Capra hircus]	0.999489	0.000543944	79.614	KS(0.999)DANASYLR	...K..S......	3	0.73584	2	0.474	0.438	0.443	1.416	1.326	1.461	3.102	2.06e-05	nucleus	GO:0050794 regulation of cellular process; GO:0044700 single organism signaling; GO:0051716 cellular response to stimulus; GO:0007165 signal transduction; GO:0050789 regulation of biological process; GO:0007154 cell communication; GO:0044699 single-organism process; GO:0023052 signaling; GO:0050896 response to stimulus; GO:0009987 cellular process; GO:0065007 biological regulation;		GO:0005515 protein binding; GO:0005488 binding;	K10380	ANK; ankyrin	chx05205 Proteoglycans in cancer - Capra hircus (goat);	IPR000906; IPR000488; IPR020683; IPR011029;	ZU5 domain; Death domain; Ankyrin repeat-containing domain; Death-like domain;
XP_017904620.1	45	S	PREDICTED: alpha-S1-casein isoform X5 [Capra hircus]	1	6.29e-17	113.32	KENINELS(1)K	......S.D....	3	0.12599	22	0.453	0.45	0.453	1.456	1.337	1.408	3.098	0.00132349	extracellular	GO:0006810 transport; GO:0051179 localization; GO:0051234 establishment of localization;	GO:0005576 extracellular region;	GO:0005215 transporter activity;
XP_005694049.1	109	S	PREDICTED: ATP-dependent RNA helicase DDX42 isoform X1 [Capra hircus]	0.9704	3.08e-14	78.683	QQFHS(0.034)KPVDS(0.97)DS(0.995)DDDPLEAFMAEVEDQAAR		4	2.1896	1	0.443	0.544	0.369	1.424	1.433	1.343	3.097	8.17e-05	nucleus			GO:0005524 ATP binding; GO:1901265 nucleoside phosphate binding; GO:0001882 nucleoside binding; GO:0043167 ion binding; GO:0000166 nucleotide binding; GO:0097159 organic cyclic compound binding; GO:1901363 heterocyclic compound binding; GO:0032549 ribonucleoside binding; GO:0097367 carbohydrate derivative binding; GO:0032553 ribonucleotide binding; GO:0005488 binding; GO:0003676 nucleic acid bind…	K12835	DDX42; ATP-dependent RNA helicase DDX42 [EC:3.6.4.13]	chx03040 Spliceosome - Capra hircus (goat);	IPR014014; IPR011545; IPR027417; IPR014001; IPR001650;	RNA helicase, DEAD-box type, Q motif; DEAD/DEAH box helicase domain; P-loop containing nucleoside triphosphate hydrolase; Helicase superfamily 1/2, ATP-binding domain; Helicase, C-terminal;
XP_005694049.1	111	S	PREDICTED: ATP-dependent RNA helicase DDX42 isoform X1 [Capra hircus]	0.995136	3.08e-14	78.683	QQFHS(0.034)KPVDS(0.97)DS(0.995)DDDPLEAFMAEVEDQAAR	......S.D....	4	2.1896	1	0.443	0.544	0.369	1.424	1.433	1.343	3.097	8.17e-05	nucleus			GO:0005524 ATP binding; GO:1901265 nucleoside phosphate binding; GO:0001882 nucleoside binding; GO:0043167 ion binding; GO:0000166 nucleotide binding; GO:0097159 organic cyclic compound binding; GO:1901363 heterocyclic compound binding; GO:0032549 ribonucleoside binding; GO:0097367 carbohydrate derivative binding; GO:0032553 ribonucleotide binding; GO:0005488 binding; GO:0003676 nucleic acid bind…	K12835	DDX42; ATP-dependent RNA helicase DDX42 [EC:3.6.4.13]	chx03040 Spliceosome - Capra hircus (goat);	IPR014014; IPR011545; IPR027417; IPR014001; IPR001650;	RNA helicase, DEAD-box type, Q motif; DEAD/DEAH box helicase domain; P-loop containing nucleoside triphosphate hydrolase; Helicase superfamily 1/2, ATP-binding domain; Helicase, C-terminal;
XP_017910905.1	35	S	PREDICTED: vacuolar protein sorting-associated protein 54 isoform X1 [Capra hircus]	1	0.00181366	44.998	HIRPVQS(1)LPDVCPK	......S.P....	4	0.41253	1	0.434	0.456	0.466	1.357	1.403	1.436	3.094	1.4e-06	cytoplasm	GO:0006810 transport; GO:0016197 endosomal transport; GO:0046907 intracellular transport; GO:0051649 establishment of localization in cell; GO:0042147 retrograde transport, endosome to Golgi; GO:0016192 vesicle-mediated transport; GO:0051179 localization; GO:0016482 cytosolic transport; GO:0051234 establishment of localization; GO:0051641 cellular localization;			K17600			IPR019515; IPR012501;	Vacuolar protein sorting-associated protein 54, N-terminal; Vps54-likeVacuolar protein sorting-associated protein 54, C-terminal;
XP_017905922.1	147	S	PREDICTED: receptor expression-enhancing protein 6 isoform X4 [Capra hircus]	0.999387	2.09e-09	118.21	VS(0.999)MT(0.001)QLQK		2	0.45026	8	0.456	0.461	0.443	1.489	1.289	1.426	3.091	0.0038838	cytoplasm				K17279
XP_013820153.1	67	S	PREDICTED: beta-casein isoform X2 [Capra hircus]	0.773312	1.6e-09	63.73	EQEELNVVGET(0.007)VES(0.011)LS(0.773)S(0.376)S(0.708)EES(0.091)IT(0.034)HINKK		5	-0.63383	4	0.458	0.445	0.457	1.433	1.417	1.346	3.085	0.00081918	mitochondria	GO:0006810 transport; GO:0051179 localization; GO:0051234 establishment of localization;	GO:0005576 extracellular region;	GO:0005215 transporter activity;	K17107	CSN2; beta-casein	chx04917 Prolactin signaling pathway - Capra hircus (goat);
XP_005685822.1	632	S	PREDICTED: RNA polymerase-associated protein LEO1 [Capra hircus]	0.751963	1.26e-05	84.653	KLT(0.248)S(0.752)DEEGEPSGK	......SDE....	3	-1.1951	1	0.405	0.532	0.425	1.508	1.321	1.37	3.083	0.000159652	nucleus	GO:0016043 cellular component organization; GO:0006725 cellular aromatic compound metabolic process; GO:0097659 nucleic acid-templated transcription; GO:0016570 histone modification; GO:0044267 cellular protein metabolic process; GO:0009058 biosynthetic process; GO:0006354 DNA-templated transcription, elongation; GO:0044237 cellular metabolic process; GO:0071704 organic substance metabolic proces…	GO:0043229 intracellular organelle; GO:0000428 DNA-directed RNA polymerase complex; GO:0055029 nuclear DNA-directed RNA polymerase complex; GO:0061695 transferase complex, transferring phosphorus-containing groups; GO:0044446 intracellular organelle part; GO:0030880 RNA polymerase complex; GO:0031981 nuclear lumen; GO:0032991 macromolecular complex; GO:0044424 intracellular part; GO:1990234 trans…		K15177
XP_017915739.1	252	S	PREDICTED: heterogeneous nuclear ribonucleoprotein U isoform X2 [Capra hircus]	0.999228	4.23e-09	58.515	S(0.999)PQPPVEEEDEHFDDT(0.001)VVCLDTYNCDLHFK	...R..SP.P...	4	-0.75821	1	0.468	0.482	0.417	1.431	1.383	1.379	3.067	1.7e-06	nucleus			GO:0005515 protein binding; GO:0005488 binding;	K12888	HNRNPU; heterogeneous nuclear ribonucleoprotein U	chx03040 Spliceosome - Capra hircus (goat);	IPR003034; IPR001870; IPR027417; IPR013320; IPR003877;	SAP domain; B30.2/SPRY domain; P-loop containing nucleoside triphosphate hydrolase; Concanavalin A-like lectin/glucanase domain; SPRY domain;
XP_017919660.1	29	S	PREDICTED: acetyl-CoA carboxylase 1 isoform X3 [Capra hircus]	0.99998	2.69e-37	160.52	FIIGS(0.027)VS(0.973)EDNS(1)EDEISNLVK	......S.DE...	3	-0.80886	12	0.457	0.477	0.434	1.4	1.364	1.427	3.064	9.05e-07	cytoplasm	GO:0044711 single-organism biosynthetic process; GO:0016053 organic acid biosynthetic process; GO:0044281 small molecule metabolic process; GO:0044763 single-organism cellular process; GO:0044699 single-organism process; GO:0009058 biosynthetic process; GO:0044255 cellular lipid metabolic process; GO:0006631 fatty acid metabolic process; GO:0044238 primary metabolic process; GO:0044237 cellular m…		GO:0005524 ATP binding; GO:1901265 nucleoside phosphate binding; GO:0016885 ligase activity, forming carbon-carbon bonds; GO:0001882 nucleoside binding; GO:0043167 ion binding; GO:0016874 ligase activity; GO:0000166 nucleotide binding; GO:1901363 heterocyclic compound binding; GO:0003989 acetyl-CoA carboxylase activity; GO:0016879 ligase activity, forming carbon-nitrogen bonds; GO:0097159 organic…	K11262	ACACA; acetyl-CoA carboxylase / biotin carboxylase 1 [EC:6.4.1.2 6.3.4.14]	chx04152 AMPK signaling pathway - Capra hircus (goat); chx01212 Fatty acid metabolism - Capra hircus (goat); chx00620 Pyruvate metabolism - Capra hircus (goat); chx00061 Fatty acid biosynthesis - Capra hircus (goat); chx01100 Metabolic pathways - Capra hircus (goat); chx04910 Insulin signaling pathway - Capra hircus (goat); chx00640 Propanoate metabolism - Capra hircus (goat); chx04922 Glucagon s…	IPR011762; IPR000022; IPR029045; IPR005481; IPR000089; IPR016185; IPR011761; IPR005482; IPR011053; IPR005479; IPR013815; IPR013537; IPR011764; IPR013816; IPR011763; IPR011054;	Acetyl-coenzyme A carboxyltransferase, N-terminal; Carboxyl transferase; ClpP/crotonase-like domain; Biotin carboxylase-like, N-terminal domain; Biotin/lipoyl attachment; Pre-ATP-grasp domain; ATP-grasp fold; Biotin carboxylase, C-terminal; Single hybrid motif; Carbamoyl-phosphate synthetase large subunit-like, ATP-binding domain; ATP-grasp fold, subdomain 1; Acetyl-CoA carboxylase, central domai…
XP_017902172.1	4321	S	PREDICTED: histone-lysine N-methyltransferase 2C isoform X17 [Capra hircus]	0.998797	7.2e-06	80.664	AS(1)PPAS(0.999)PPIS(0.001)FPPAFEAAK	......SPP....	3	0.2054	4	0.474	0.463	0.434	1.322	1.392	1.475	3.055	3.67e-05	nucleus	GO:0050794 regulation of cellular process; GO:0010468 regulation of gene expression; GO:0006355 regulation of transcription, DNA-templated; GO:0031326 regulation of cellular biosynthetic process; GO:0080090 regulation of primary metabolic process; GO:0060255 regulation of macromolecule metabolic process; GO:0019219 regulation of nucleobase-containing compound metabolic process; GO:0010556 regulat…	GO:0043226 organelle; GO:0043231 intracellular membrane-bounded organelle; GO:0043229 intracellular organelle; GO:0005634 nucleus; GO:0044464 cell part; GO:0005622 intracellular; GO:0044424 intracellular part; GO:0043227 membrane-bounded organelle; GO:0005623 cell;	GO:0043169 cation binding; GO:0046872 metal ion binding; GO:0005515 protein binding; GO:0008270 zinc ion binding; GO:0046914 transition metal ion binding; GO:0005488 binding; GO:0043167 ion binding;	K09188	MLL3; histone-lysine N-methyltransferase MLL3 [EC:2.1.1.43]	chx00310 Lysine degradation - Capra hircus (goat);	IPR001214; IPR001841; IPR003889; IPR001965; IPR003888; IPR003616; IPR009071; IPR013083; IPR011011; IPR019787;	SET domain; Zinc finger, RING-type; FY-rich, C-terminal; Zinc finger, PHD-type; FY-rich, N-terminal; Post-SET domain; High mobility group box domain; Zinc finger, RING/FYVE/PHD-type; Zinc finger, FYVE/PHD-type; Zinc finger, PHD-finger;
XP_017902172.1	4317	S	PREDICTED: histone-lysine N-methyltransferase 2C isoform X17 [Capra hircus]	0.999867	7.2e-06	80.664	AS(1)PPAS(0.999)PPIS(0.001)FPPAFEAAK	......SPP....	3	0.2054	4	0.474	0.463	0.434	1.322	1.392	1.475	3.055	3.67e-05	nucleus	GO:0050794 regulation of cellular process; GO:0010468 regulation of gene expression; GO:0006355 regulation of transcription, DNA-templated; GO:0031326 regulation of cellular biosynthetic process; GO:0080090 regulation of primary metabolic process; GO:0060255 regulation of macromolecule metabolic process; GO:0019219 regulation of nucleobase-containing compound metabolic process; GO:0010556 regulat…	GO:0043226 organelle; GO:0043231 intracellular membrane-bounded organelle; GO:0043229 intracellular organelle; GO:0005634 nucleus; GO:0044464 cell part; GO:0005622 intracellular; GO:0044424 intracellular part; GO:0043227 membrane-bounded organelle; GO:0005623 cell;	GO:0043169 cation binding; GO:0046872 metal ion binding; GO:0005515 protein binding; GO:0008270 zinc ion binding; GO:0046914 transition metal ion binding; GO:0005488 binding; GO:0043167 ion binding;	K09188	MLL3; histone-lysine N-methyltransferase MLL3 [EC:2.1.1.43]	chx00310 Lysine degradation - Capra hircus (goat);	IPR001214; IPR001841; IPR003889; IPR001965; IPR003888; IPR003616; IPR009071; IPR013083; IPR011011; IPR019787;	SET domain; Zinc finger, RING-type; FY-rich, C-terminal; Zinc finger, PHD-type; FY-rich, N-terminal; Post-SET domain; High mobility group box domain; Zinc finger, RING/FYVE/PHD-type; Zinc finger, FYVE/PHD-type; Zinc finger, PHD-finger;
XP_017895333.1	31	S	PREDICTED: vigilin [Capra hircus]	0.964305	1.24e-24	142.58	VATLT(0.034)S(0.964)EEES(0.001)DPPTYK	......S.E....	2	1.4821	1	0.465	0.482	0.432	1.535	1.253	1.405	3.041	0.00034306	cytoplasm			GO:0097159 organic cyclic compound binding; GO:1901363 heterocyclic compound binding; GO:0003723 RNA binding; GO:0005488 binding; GO:0003676 nucleic acid binding;				IPR004087; IPR004088;	K Homology domain; K Homology domain, type 1;
XP_017903293.1	132	S	PREDICTED: LIM domain and actin-binding protein 1 isoform X2 [Capra hircus]	1	0.000217788	78.814	IRS(1)PPEAPTK	......SPP....	3	1.5764	1	0.52	0.4	0.461	1.391	1.33	1.468	3.033	5.99e-05	nucleus			GO:0043169 cation binding; GO:0046872 metal ion binding; GO:0008270 zinc ion binding; GO:0046914 transition metal ion binding; GO:0005488 binding; GO:0043167 ion binding;				IPR001781;	Zinc finger, LIM-type;
XP_017920062.1	425	S	PREDICTED: non-receptor tyrosine-protein kinase TNK1 isoform X3 [Capra hircus]	0.999841	8.65e-13	131.35	S(1)LESVLSLGPR	......S.E....	2	-1.0453	1	0.507	0.426	0.449	1.391	1.307	1.491	3.031	8.43e-05	extracellular	GO:0016310 phosphorylation; GO:0044267 cellular protein metabolic process; GO:0044238 primary metabolic process; GO:0044237 cellular metabolic process; GO:0006796 phosphate-containing compound metabolic process; GO:0071704 organic substance metabolic process; GO:0008152 metabolic process; GO:0006468 protein phosphorylation; GO:0006793 phosphorus metabolic process; GO:0044260 cellular macromolecul…		GO:0005524 ATP binding; GO:1901265 nucleoside phosphate binding; GO:0016773 phosphotransferase activity, alcohol group as acceptor; GO:0001882 nucleoside binding; GO:0043167 ion binding; GO:0004713 protein tyrosine kinase activity; GO:0000166 nucleotide binding; GO:0004672 protein kinase activity; GO:0097159 organic cyclic compound binding; GO:1901363 heterocyclic compound binding; GO:0032549 rib…	K08885			IPR000719; IPR020635; IPR001245; IPR011009;	Protein kinase domain; Tyrosine-protein kinase, catalytic domain; Serine-threonine/tyrosine-protein kinase catalytic domain; Protein kinase-like domain;
XP_017918984.1	247	S	PREDICTED: TCF3 fusion partner [Capra hircus]	0.999764	4.11e-06	94.09	LLPYPTLAS(1)PPFD		2	2.784	3	0.396	0.493	0.49	1.395	1.387	1.394	3.028	0.00117594	nucleus				K11670
XP_005695370.1	52	S	PREDICTED: microfibrillar-associated protein 1 [Capra hircus]	1	4.3e-11	110.01	RPDYAPMES(1)S(1)DEEDEEFQFIK	......S.DE...	3	-0.35457	2	0.436	0.454	0.495	1.449	1.298	1.433	3.018	5.64e-05	nucleus				K13110			IPR009730;	Micro-fibrillar-associated protein 1, C-terminal;
XP_005695370.1	53	S	PREDICTED: microfibrillar-associated protein 1 [Capra hircus]	1	4.3e-11	110.01	RPDYAPMES(1)S(1)DEEDEEFQFIK	......SDE....	3	-0.35457	2	0.436	0.454	0.495	1.449	1.298	1.433	3.018	5.64e-05	nucleus				K13110			IPR009730;	Micro-fibrillar-associated protein 1, C-terminal;
NP_001272514.1	55	S	alpha-S2-casein precursor [Capra hircus]	0.967566	1.89e-06	98.337	EKLCT(0.006)T(0.027)S(0.968)CEEVVR	......S.E....	4	-1.7383	17	0.487	0.449	0.453	1.406	1.432	1.338	3.006	3.46e-06	extracellular	GO:0006810 transport; GO:0051179 localization; GO:0051234 establishment of localization;	GO:0005576 extracellular region;	GO:0005215 transporter activity;
XP_017907725.1	17	S	PREDICTED: protein transport protein Sec61 subunit beta [Capra hircus]	0.872243	1.44e-09	107.56	PGPAPSGTNVGS(0.014)S(0.064)GRS(0.872)PS(0.049)K	......SP.....	3	-2.0403	6	0.438	0.47	0.478	1.153	1.727	1.275	2.998	0.034122	mitochondria	GO:0045184 establishment of protein localization; GO:0006810 transport; GO:0046907 intracellular transport; GO:0070727 cellular macromolecule localization; GO:0051649 establishment of localization in cell; GO:0006886 intracellular protein transport; GO:0071702 organic substance transport; GO:0008104 protein localization; GO:0033036 macromolecule localization; GO:0034613 cellular protein localizat…	GO:0043229 intracellular organelle; GO:0016020 membrane; GO:0005783 endoplasmic reticulum; GO:0042175 nuclear outer membrane-endoplasmic reticulum membrane network; GO:0030867 rough endoplasmic reticulum membrane; GO:0098588 bounding membrane of organelle; GO:0031090 organelle membrane; GO:0005791 rough endoplasmic reticulum; GO:0098796 membrane protein complex; GO:0005737 cytoplasm; GO:0044446 i…		K09481	SEC61B; protein transport protein SEC61 subunit beta	chx04141 Protein processing in endoplasmic reticulum - Capra hircus (goat); chx04145 Phagosome - Capra hircus (goat); chx03060 Protein export - Capra hircus (goat);
XP_017914837.1	403	S	PREDICTED: E3 ubiquitin-protein ligase RNF169 [Capra hircus]	1	0.00235086	91.701	VLS(1)PLIIK	...R..SP.....	3	1.1561	2	0.423	0.502	0.467	1.446	1.367	1.359	2.997	1.67e-05	nucleus			GO:0043169 cation binding; GO:0046872 metal ion binding; GO:0005515 protein binding; GO:0008270 zinc ion binding; GO:0046914 transition metal ion binding; GO:0005488 binding; GO:0043167 ion binding;	K20805			IPR001841; IPR013083;	Zinc finger, RING-type; Zinc finger, RING/FYVE/PHD-type;
XP_005691253.2	301	S	PREDICTED: mineralocorticoid receptor isoform X2 [Capra hircus]	0.793708	0.00725524	46.156	S(0.005)CVS(0.201)S(0.794)PANINNS(0.001)R	......SP.....	2	-1.8108	1	0.449	0.512	0.439	1.386	1.461	1.316	2.974	4.12e-05	nucleus	GO:0044700 single organism signaling; GO:0050794 regulation of cellular process; GO:0060255 regulation of macromolecule metabolic process; GO:0071310 cellular response to organic substance; GO:0019219 regulation of nucleobase-containing compound metabolic process; GO:0044699 single-organism process; GO:0050896 response to stimulus; GO:0071383 cellular response to steroid hormone stimulus; GO:0033…	GO:0043226 organelle; GO:0043231 intracellular membrane-bounded organelle; GO:0043229 intracellular organelle; GO:0005634 nucleus; GO:0044464 cell part; GO:0005622 intracellular; GO:0044424 intracellular part; GO:0043227 membrane-bounded organelle; GO:0005623 cell;	GO:0097159 organic cyclic compound binding; GO:1901363 heterocyclic compound binding; GO:0003677 DNA binding; GO:0046914 transition metal ion binding; GO:0005488 binding; GO:0001071 nucleic acid binding transcription factor activity; GO:0043167 ion binding; GO:0003676 nucleic acid binding; GO:0043169 cation binding; GO:0046872 metal ion binding; GO:0008270 zinc ion binding; GO:0043565 sequence-sp…	K08555	NR3C2; mineralocorticoid receptor	chx04960 Aldosterone-regulated sodium reabsorption - Capra hircus (goat);	IPR013088; IPR000536; IPR001628;	Zinc finger, NHR/GATA-type; Nuclear hormone receptor, ligand-binding domain; Zinc finger, nuclear hormone receptor-type;
XP_017911003.1	1859	S	PREDICTED: CAD protein isoform X1 [Capra hircus]	1	0.000109314	79.337	AS(1)DPGLPAVFLR	....R.S......	2	1.4093	1	0.536	0.444	0.424	1.39	1.391	1.391	2.972	0.00139713	plasma membrane	GO:0006725 cellular aromatic compound metabolic process; GO:0006541 glutamine metabolic process; GO:0044699 single-organism process; GO:0009058 biosynthetic process; GO:1901566 organonitrogen compound biosynthetic process; GO:0044237 cellular metabolic process; GO:0071704 organic substance metabolic process; GO:0072528 pyrimidine-containing compound biosynthetic process; GO:0008152 metabolic proc…		GO:0016597 amino acid binding; GO:1901265 nucleoside phosphate binding; GO:0016874 ligase activity; GO:0016812 hydrolase activity, acting on carbon-nitrogen (but not peptide) bonds, in cyclic amides; GO:0016787 hydrolase activity; GO:0097159 organic cyclic compound binding; GO:1901363 heterocyclic compound binding; GO:0016743 carboxyl- or carbamoyltransferase activity; GO:0031406 carboxylic acid …	K11540	CAD; carbamoyl-phosphate synthase / aspartate carbamoyltransferase / dihydroorotase [EC:6.3.5.5 2.1.3.2 3.5.2.3]	chx01100 Metabolic pathways - Capra hircus (goat); chx00240 Pyrimidine metabolism - Capra hircus (goat); chx00250 Alanine, aspartate and glutamate metabolism - Capra hircus (goat);	IPR006132; IPR032466; IPR005479; IPR006680; IPR006131; IPR013815; IPR029062; IPR011607; IPR011059; IPR016185; IPR005480; IPR002474; IPR011761; IPR005483; IPR013816; IPR017926;	Aspartate/ornithine carbamoyltransferase, carbamoyl-P binding; Metal-dependent hydrolase; Carbamoyl-phosphate synthetase large subunit-like, ATP-binding domain; Amidohydrolase-related; Aspartate/ornithine carbamoyltransferase, Asp/Orn-binding domain; ATP-grasp fold, subdomain 1; Class I glutamine amidotransferase-like; Methylglyoxal synthase-like domain; Metal-dependent hydrolase, composite domai…
XP_017904620.1	52	S	PREDICTED: alpha-S1-casein isoform X5 [Capra hircus]	0.992222	5.62e-86	227.95	DIGS(0.959)ES(0.992)T(0.049)EDQAMEDAK	......S.E....	2	-0.048877	146	0.473	0.467	0.463	1.414	1.362	1.391	2.97	2.29e-07	extracellular	GO:0006810 transport; GO:0051179 localization; GO:0051234 establishment of localization;	GO:0005576 extracellular region;	GO:0005215 transporter activity;
XP_017911057.1	554	Y	PREDICTED: intersectin-2 isoform X2 [Capra hircus]	1	0.0036923	94.309	LIY(1)LVPEK		2	1.0326	1	0.405	0.506	0.492	1.4	1.319	1.445	2.968	4.28e-05	nucleus	GO:0050794 regulation of cellular process; GO:0050789 regulation of biological process; GO:0010646 regulation of cell communication; GO:1902531 regulation of intracellular signal transduction; GO:0023051 regulation of signaling; GO:0048583 regulation of response to stimulus; GO:0046578 regulation of Ras protein signal transduction; GO:0035023 regulation of Rho protein signal transduction; GO:0009…		GO:0005085 guanyl-nucleotide exchange factor activity; GO:0005488 binding; GO:0043167 ion binding; GO:0046872 metal ion binding; GO:0043169 cation binding; GO:0005515 protein binding; GO:0005088 Ras guanyl-nucleotide exchange factor activity; GO:0005509 calcium ion binding; GO:0098772 molecular function regulator; GO:0005089 Rho guanyl-nucleotide exchange factor activity;	K20045			IPR011511; IPR011992; IPR002048; IPR000219; IPR001849; IPR001452; IPR000261; IPR011993; IPR000008;	Variant SH3 domain; EF-hand domain pair; EF-hand domain; Dbl homology (DH) domain; Pleckstrin homology domain; SH3 domain; EH domain; PH domain-like; C2 domain;
XP_017919462.1	277	S	PREDICTED: cordon-bleu protein-like 1 isoform X4 [Capra hircus]	0.989653	1.45e-11	117.84	EQT(0.01)VS(0.99)APAT(0.971)PLVS(0.029)K	......S.P....	2	-1.373	5	0.458	0.473	0.475	1.491	1.317	1.358	2.963	0.0032782	nucleus							IPR019025;	Cordon-bleu, ubiquitin-like domain;
XP_017904620.1	50	S	PREDICTED: alpha-S1-casein isoform X5 [Capra hircus]	0.999123	5.62e-86	227.95	KENINELS(1)KDIGS(0.999)ES(0.846)T(0.155)EDQAMEDAK	.....GS......	4	-1.6161	167	0.474	0.463	0.469	1.408	1.371	1.386	2.962	6.6e-08	extracellular	GO:0006810 transport; GO:0051179 localization; GO:0051234 establishment of localization;	GO:0005576 extracellular region;	GO:0005215 transporter activity;
XP_017897396.1	1572	S	PREDICTED: DNA topoisomerase 2-beta isoform X3 [Capra hircus]	0.99104	5.31e-22	126.93	T(0.004)S(0.004)FDEDS(0.991)DVDLFPSDLTTEPPSLPR	......S..DL..	3	1.4294	3	0.495	0.449	0.463	1.395	1.382	1.386	2.959	1.68e-07	nucleus	GO:0016043 cellular component organization; GO:0006725 cellular aromatic compound metabolic process; GO:0006259 DNA metabolic process; GO:1901360 organic cyclic compound metabolic process; GO:0006807 nitrogen compound metabolic process; GO:0044238 primary metabolic process; GO:0044237 cellular metabolic process; GO:0006265 DNA topological change; GO:0071704 organic substance metabolic process; GO…	GO:0043226 organelle; GO:0043231 intracellular membrane-bounded organelle; GO:0043229 intracellular organelle; GO:0005634 nucleus; GO:0044464 cell part; GO:0005622 intracellular; GO:0044424 intracellular part; GO:0043227 membrane-bounded organelle; GO:0005623 cell;	GO:0003677 DNA binding; GO:0005524 ATP binding; GO:1901265 nucleoside phosphate binding; GO:0001882 nucleoside binding; GO:0043167 ion binding; GO:0016817 hydrolase activity, acting on acid anhydrides; GO:0016787 hydrolase activity; GO:0000166 nucleotide binding; GO:0017111 nucleoside-triphosphatase activity; GO:0016887 ATPase activity; GO:1901363 heterocyclic compound binding; GO:0097159 organic…	K03164	TOP2; DNA topoisomerase II [EC:5.99.1.3]	chx01524 Platinum drug resistance - Capra hircus (goat);	IPR002205; IPR013758; IPR012542; IPR031660; IPR013757; IPR013506; IPR003594; IPR034157; IPR013759; IPR006171; IPR020568; IPR024946; IPR014721; IPR013760;	DNA topoisomerase, type IIA, subunit A/C-terminal; DNA topoisomerase, type IIA, subunit A/ C-terminal, alpha-beta; DTHCT; C-terminal associated domain of TOPRIM; Type IIA DNA topoisomerase subunit A, alpha-helical domain; DNA topoisomerase, type IIA, subunit B, domain 2; Histidine kinase-like ATPase, C-terminal domain; DNA topoisomerase 2, TOPRIM domain; DNA topoisomerase, type IIA, central domai…
XP_017911837.1	498	S	PREDICTED: rho guanine nucleotide exchange factor 7 isoform X9 [Capra hircus]	0.998501	0.00179012	64.82	EDLS(0.001)KS(0.999)PK	......SP....K	4	2.0919	1	0.491	0.437	0.481	1.428	1.258	1.481	2.957	0.000183185	nucleus	GO:0050794 regulation of cellular process; GO:0050789 regulation of biological process; GO:0010646 regulation of cell communication; GO:1902531 regulation of intracellular signal transduction; GO:0023051 regulation of signaling; GO:0048583 regulation of response to stimulus; GO:0046578 regulation of Ras protein signal transduction; GO:0035023 regulation of Rho protein signal transduction; GO:0009…		GO:0005088 Ras guanyl-nucleotide exchange factor activity; GO:0005515 protein binding; GO:0098772 molecular function regulator; GO:0005085 guanyl-nucleotide exchange factor activity; GO:0005488 binding; GO:0005089 Rho guanyl-nucleotide exchange factor activity;	K13710	ARHGEF7; Rho guanine nucleotide exchange factor 7	chx04810 Regulation of actin cytoskeleton - Capra hircus (goat);	IPR011511; IPR001452; IPR011993; IPR032409; IPR000219; IPR001849;	Variant SH3 domain; SH3 domain; PH domain-like; Rho guanine nucleotide exchange factor, coiled-coil domain; Dbl homology (DH) domain; Pleckstrin homology domain;
XP_017910941.1	687	S	PREDICTED: AP2-associated protein kinase 1 isoform X3 [Capra hircus]	0.83762	0.000546239	71.558	SATT(0.001)T(0.006)PS(0.155)GS(0.838)PR	......SP.....	2	-0.5676	2	0.447	0.47	0.501	1.453	1.271	1.433	2.932	0.000103349	nucleus	GO:0016310 phosphorylation; GO:0044267 cellular protein metabolic process; GO:0044238 primary metabolic process; GO:0044237 cellular metabolic process; GO:0006796 phosphate-containing compound metabolic process; GO:0071704 organic substance metabolic process; GO:0008152 metabolic process; GO:0006468 protein phosphorylation; GO:0006793 phosphorus metabolic process; GO:0044260 cellular macromolecul…		GO:0005524 ATP binding; GO:1901265 nucleoside phosphate binding; GO:0016773 phosphotransferase activity, alcohol group as acceptor; GO:0001882 nucleoside binding; GO:0043167 ion binding; GO:0004672 protein kinase activity; GO:0000166 nucleotide binding; GO:0097159 organic cyclic compound binding; GO:1901363 heterocyclic compound binding; GO:0032549 ribonucleoside binding; GO:0097367 carbohydrate …	K08853			IPR000719; IPR028182; IPR011009;	Protein kinase domain; BMP-2-inducible protein kinase, C-terminal; Protein kinase-like domain;
XP_017917949.1	349	S	"PREDICTED: 2-oxoisovalerate dehydrogenase subunit alpha, mitochondrial [Capra hircus]"	0.999646	9.1e-28	175.15	S(1)VDEVNYWDKQDHPISR	......S.DE...	4	0.64075	5	0.444	0.492	0.485	1.546	1.267	1.346	2.927	0.00041711	mitochondria	GO:0008152 metabolic process;		GO:0003824 catalytic activity; GO:0016624 oxidoreductase activity, acting on the aldehyde or oxo group of donors, disulfide as acceptor; GO:0016491 oxidoreductase activity; GO:0016903 oxidoreductase activity, acting on the aldehyde or oxo group of donors;	K00166	BCKDHA; 2-oxoisovalerate dehydrogenase E1 component alpha subunit [EC:1.2.4.4]	chx00640 Propanoate metabolism - Capra hircus (goat); chx01100 Metabolic pathways - Capra hircus (goat); chx00280 Valine, leucine and isoleucine degradation - Capra hircus (goat);	IPR001017; IPR029061;	Dehydrogenase, E1 component; Thiamin diphosphate-binding fold;
XP_017905616.1	529	T	PREDICTED: la-related protein 1 [Capra hircus]	0.994212	0.000606241	59.908	AVT(0.994)PVPT(0.006)K	...R..TP.....	2	-0.49774	2	0.449	0.52	0.453	1.321	1.485	1.339	2.915	8.48e-05	nucleus				K18757			IPR011991; IPR006630;	Winged helix-turn-helix DNA-binding domain; RNA-binding protein Lupus La;
XP_017898458.1	106	S	PREDICTED: plakophilin-3 [Capra hircus]	0.986949	2.16e-48	180.78	LS(0.013)S(0.987)GFDDIDLPSAVK	...R..S......	2	0.74235	2	0.53	0.439	0.458	1.488	1.302	1.367	2.913	0.000119337	nucleus
XP_005678322.1	188	S	PREDICTED: zinc finger Ran-binding domain-containing protein 2 isoform X2 [Capra hircus]	1	3.02e-20	137.45	YNLDAS(1)EEEDSNKKK	......S.E....	5	0.21609	5	0.455	0.493	0.477	1.454	1.327	1.37	2.913	1.99e-05	nucleus			GO:0043169 cation binding; GO:0046872 metal ion binding; GO:0008270 zinc ion binding; GO:0046914 transition metal ion binding; GO:0005488 binding; GO:0043167 ion binding;				IPR001876;	Zinc finger, RanBP2-type;
NP_001301241.1	193	S	milk fat globule-EGF factor 8 protein precursor [Capra hircus]	0.992402	0.00553357	73.885	AGS(0.992)AEY(0.008)VK	...R..S......	2	-0.96929	1	0.502	0.457	0.468	1.388	1.342	1.422	2.91	2.28e-06	extracellular			GO:0005515 protein binding; GO:0005488 binding;	K17253			IPR000421; IPR000742; IPR008979;	Coagulation factor 5/8 C-terminal domain; EGF-like domain; Galactose-binding domain-like;
XP_017919462.1	1220	S	PREDICTED: cordon-bleu protein-like 1 isoform X4 [Capra hircus]	0.998617	5.44e-05	98.407	S(0.001)VS(0.999)LDSPGNR	...R..S.D....	2	0.68197	4	0.43	0.489	0.505	1.404	1.415	1.325	2.91	1.77e-05	nucleus							IPR019025;	Cordon-bleu, ubiquitin-like domain;
XP_013820153.1	68	S	PREDICTED: beta-casein isoform X2 [Capra hircus]	0.758174	1.43e-13	77.531	EQEELNVVGET(0.003)VES(0.003)LS(0.245)S(0.758)S(0.869)EES(0.091)IT(0.031)HINK	......S.E....	4	-1.3269	7	0.509	0.456	0.462	1.426	1.387	1.338	2.909	3.78e-06	mitochondria	GO:0006810 transport; GO:0051179 localization; GO:0051234 establishment of localization;	GO:0005576 extracellular region;	GO:0005215 transporter activity;	K17107	CSN2; beta-casein	chx04917 Prolactin signaling pathway - Capra hircus (goat);
XP_017920279.1	72	S	PREDICTED: transcription factor Sp3 isoform X1 [Capra hircus]	1	7.54e-33	96.927	IGPPS(1)PGDDEEEAAAAAGAPAAAAAAAGATGDLASAQLGGAPNR	....P.SP.....	4	-1.4816	1	0.353	0.661	0.414	1.649	1.205	1.299	2.908	0.0052759	nucleus			GO:0097159 organic cyclic compound binding; GO:1901363 heterocyclic compound binding; GO:0005488 binding; GO:0003676 nucleic acid binding; GO:0043167 ion binding; GO:0043169 cation binding; GO:0046872 metal ion binding;	K09193			IPR015880; IPR007087; IPR013087;	Zinc finger, C2H2-like; Zinc finger, C2H2; Zinc finger C2H2-type/integrase DNA-binding domain;
XP_005679889.2	606	S	"PREDICTED: FYVE, RhoGEF and PH domain-containing protein 6 isoform X2 [Capra hircus]"	0.985288	0.00593094	45.084	AKS(0.985)LS(0.015)AMDVER	...R..SL.....	3	0.35184	1	0.465	0.514	0.454	1.476	1.268	1.406	2.896	0.000141618	nucleus	GO:0050794 regulation of cellular process; GO:0050789 regulation of biological process; GO:0010646 regulation of cell communication; GO:1902531 regulation of intracellular signal transduction; GO:0023051 regulation of signaling; GO:0048583 regulation of response to stimulus; GO:0046578 regulation of Ras protein signal transduction; GO:0035023 regulation of Rho protein signal transduction; GO:0009…		GO:0005085 guanyl-nucleotide exchange factor activity; GO:0005488 binding; GO:0043167 ion binding; GO:0043169 cation binding; GO:0046872 metal ion binding; GO:0005088 Ras guanyl-nucleotide exchange factor activity; GO:0098772 molecular function regulator; GO:0005089 Rho guanyl-nucleotide exchange factor activity;	K05724			IPR000306; IPR017455; IPR013083; IPR011993; IPR000219; IPR001849;	FYVE zinc finger; Zinc finger, FYVE-related; Zinc finger, RING/FYVE/PHD-type; PH domain-like; Dbl homology (DH) domain; Pleckstrin homology domain;
XP_017918284.1	707	S	"PREDICTED: LOW QUALITY PROTEIN: splicing factor, arginine/serine-rich 19 [Capra hircus]"	0.999846	0.000465137	70.41	GPS(1)PAPAS(0.604)S(0.396)PKR	...R..SP.P...	2	-0.75184	2	0.409	0.561	0.472	1.425	1.322	1.387	2.867	7.67e-05	nucleus
XP_017911116.1	329	S	PREDICTED: phosphatidate phosphatase LPIN1 isoform X3 [Capra hircus]	0.818711	0.00795962	45.28	MKES(0.17)S(0.819)PLNS(0.012)R	......SP...R.	3	3.2632	1	0.447	0.493	0.503	1.414	1.356	1.366	2.866	1.75e-06	nucleus				K15728	LPIN; phosphatidate phosphatase LPIN [EC:3.1.3.4]	chx00564 Glycerophospholipid metabolism - Capra hircus (goat); chx01100 Metabolic pathways - Capra hircus (goat); chx00561 Glycerolipid metabolism - Capra hircus (goat);	IPR013209; IPR031315; IPR007651; IPR031703; IPR023214;	Lipin/Ned1/Smp2 (LNS2); LNS2/PITP; Lipin, N-terminal; Lipin, middle domain; HAD-like domain;
XP_017895848.1	249	Y	PREDICTED: 3-phosphoinositide-dependent protein kinase 1 isoform X1 [Capra hircus]	0.953503	5.34e-66	193.96	ANS(0.019)FVGT(0.027)AQY(0.954)VSPELLTEK		2	-0.62999	2	0.464	0.498	0.488	1.452	1.314	1.368	2.851	2.36e-05	mitochondria	GO:0016310 phosphorylation; GO:0044267 cellular protein metabolic process; GO:0044238 primary metabolic process; GO:0044237 cellular metabolic process; GO:0006796 phosphate-containing compound metabolic process; GO:0071704 organic substance metabolic process; GO:0008152 metabolic process; GO:0006468 protein phosphorylation; GO:0006793 phosphorus metabolic process; GO:0044260 cellular macromolecul…		GO:0005524 ATP binding; GO:1901265 nucleoside phosphate binding; GO:0016773 phosphotransferase activity, alcohol group as acceptor; GO:0001882 nucleoside binding; GO:0043167 ion binding; GO:0004672 protein kinase activity; GO:0000166 nucleotide binding; GO:0097159 organic cyclic compound binding; GO:1901363 heterocyclic compound binding; GO:0032549 ribonucleoside binding; GO:0097367 carbohydrate …	K06276	PDPK1; 3-phosphoinositide dependent protein kinase-1 [EC:2.7.11.1]	chx05160 Hepatitis C - Capra hircus (goat); chx04152 AMPK signaling pathway - Capra hircus (goat); chx05215 Prostate cancer - Capra hircus (goat); chx04919 Thyroid hormone signaling pathway - Capra hircus (goat); chx01524 Platinum drug resistance - Capra hircus (goat); chx04931 Insulin resistance - Capra hircus (goat); chx04910 Insulin signaling pathway - Capra hircus (goat); chx04960 Aldosterone…	IPR000719; IPR033931; IPR011993; IPR011009;	Protein kinase domain; PDK1-type, PH domain; PH domain-like; Protein kinase-like domain;
XP_017898165.1	144	S	PREDICTED: nuclease-sensitive element-binding protein 1 isoform X2 [Capra hircus]	0.787691	9.86e-19	108.24	NYQQNYQNSES(0.056)GEKNEGS(0.788)ES(0.156)APEGQAQQR	.....GS......	4	-0.45289	1	0.485	0.482	0.487	1.622	1.146	1.375	2.849	0.022718	nucleus	GO:0050794 regulation of cellular process; GO:0010468 regulation of gene expression; GO:0006355 regulation of transcription, DNA-templated; GO:0031326 regulation of cellular biosynthetic process; GO:0080090 regulation of primary metabolic process; GO:0060255 regulation of macromolecule metabolic process; GO:0019219 regulation of nucleobase-containing compound metabolic process; GO:0010556 regulat…		GO:0097159 organic cyclic compound binding; GO:1901363 heterocyclic compound binding; GO:0003677 DNA binding; GO:0005488 binding; GO:0003676 nucleic acid binding;	K09276			IPR012340; IPR002059;	Nucleic acid-binding, OB-fold; Cold-shock protein, DNA-binding;
XP_017909569.1	6398	S	PREDICTED: LOW QUALITY PROTEIN: nesprin-2 [Capra hircus]	0.903314	2.4e-11	86.89	AAS(0.903)EEPS(0.089)S(0.008)PQSLCQLVPPALGPER	...R..S......	3	0.50939	1	0.551	0.421	0.48	1.473	1.361	1.303	2.849	0.000138922	nucleus		GO:0031224 intrinsic component of membrane; GO:0016020 membrane; GO:0016021 integral component of membrane; GO:0044425 membrane part;	GO:0005515 protein binding; GO:0005488 binding;	K19346			IPR012315; IPR001715;	KASH domain; Calponin homology domain;
XP_017905645.1	570	S	PREDICTED: treacle protein isoform X1 [Capra hircus]	0.996163	0.00625714	49.448	T(0.001)S(0.003)QIKAS(0.996)PR	......SP.....	3	-0.35361	1	0.413	0.583	0.453	1.403	1.427	1.296	2.847	0.00016269	nucleus			GO:0005515 protein binding; GO:0005488 binding;	K14562	TCOF1; Treacher Collins syndrome protein	chx03008 Ribosome biogenesis in eukaryotes - Capra hircus (goat);	IPR003993; IPR006594;	Treacher Collins syndrome, treacle; LIS1 homology motif;
XP_017918284.1	858	S	"PREDICTED: LOW QUALITY PROTEIN: splicing factor, arginine/serine-rich 19 [Capra hircus]"	1	0.00100702	69.815	S(1)PFLKPDER	..R...SP.....	3	-0.65353	2	0.468	0.487	0.5	1.423	1.358	1.345	2.836	2.12e-06	nucleus
XP_005687832.3	372	S	PREDICTED: DNA repair protein complementing XP-G cells isoform X1 [Capra hircus]	0.999336	3.5e-14	113.15	S(0.999)PPAPAS(0.001)EGS(0.13)VS(0.868)PLT(0.002)LLAIQR	......SPP....	3	-1.1003	1	0.469	0.546	0.441	1.354	1.363	1.41	2.834	1.78e-05	nucleus	GO:0033554 cellular response to stress; GO:0051716 cellular response to stimulus; GO:0006725 cellular aromatic compound metabolic process; GO:0006950 response to stress; GO:0006259 DNA metabolic process; GO:0006289 nucleotide-excision repair; GO:1901360 organic cyclic compound metabolic process; GO:0006807 nitrogen compound metabolic process; GO:0044238 primary metabolic process; GO:0050896 respo…	GO:0043226 organelle; GO:0043231 intracellular membrane-bounded organelle; GO:0043229 intracellular organelle; GO:0005634 nucleus; GO:0044464 cell part; GO:0005622 intracellular; GO:0044424 intracellular part; GO:0043227 membrane-bounded organelle; GO:0005623 cell;	GO:0097159 organic cyclic compound binding; GO:1901363 heterocyclic compound binding; GO:0003677 DNA binding; GO:0003824 catalytic activity; GO:0005488 binding; GO:0004518 nuclease activity; GO:0016788 hydrolase activity, acting on ester bonds; GO:0003676 nucleic acid binding; GO:0003697 single-stranded DNA binding; GO:0016787 hydrolase activity; GO:0004519 endonuclease activity;	K10846	ERCC5; DNA excision repair protein ERCC-5	chx03420 Nucleotide excision repair - Capra hircus (goat);	IPR006085; IPR020045; IPR029060; IPR006086;	XPG N-terminal; 5'-3' exonuclease, C-terminal domain; PIN domain-like; XPG-I domain;
NP_001272558.1	2174	S	fatty acid synthase [Capra hircus]	0.999766	0.00552198	104.2	S(1)LTLSMR	...R..SL.....	2	-0.14594	1	0.529	0.374	0.553	1.48	1.49	1.152	2.831	0.0020357	plasma membrane	GO:0044699 single-organism process; GO:0009058 biosynthetic process; GO:0008152 metabolic process; GO:0055114 oxidation-reduction process; GO:0044710 single-organism metabolic process;		GO:0016417 S-acyltransferase activity; GO:0004319 enoyl-[acyl-carrier-protein] reductase (NADPH, B-specific) activity; GO:0016628 oxidoreductase activity, acting on the CH-CH group of donors, NAD or NADP as acceptor; GO:0016787 hydrolase activity; GO:0016835 carbon-oxygen lyase activity; GO:0016614 oxidoreductase activity, acting on CH-OH group of donors; GO:0016297 acyl-[acyl-carrier-protein] hy…	K00665	FASN; fatty acid synthase, animal type [EC:2.3.1.85]	chx04910 Insulin signaling pathway - Capra hircus (goat); chx01100 Metabolic pathways - Capra hircus (goat); chx04152 AMPK signaling pathway - Capra hircus (goat); chx01212 Fatty acid metabolism - Capra hircus (goat); chx00061 Fatty acid biosynthesis - Capra hircus (goat);	IPR016035; IPR020807; IPR013149; IPR020841; IPR011032; IPR020843; IPR016036; IPR013968; IPR032821; IPR029058; IPR014031; IPR029063; IPR014043; IPR014030; IPR020801; IPR016039; IPR020806; IPR023102; IPR001227; IPR016040; IPR009081; IPR001031;	Acyl transferase/acyl hydrolase/lysophospholipase; Polyketide synthase, dehydratase domain; Alcohol dehydrogenase, C-terminal; Polyketide synthase, beta-ketoacyl synthase domain; GroES-like; Polyketide synthase, enoylreductase domain; Malonyl-CoA ACP transacylase, ACP-binding; Polyketide synthase, ketoreductase domain; Ketoacyl-synthetase, C-terminal extension; Alpha/Beta hydrolase fold; Beta-ket…
XP_017895638.1	1165	S	PREDICTED: serine/arginine repetitive matrix protein 2 isoform X2 [Capra hircus]	0.759983	2.32e-06	95.122	TGLFLQEDVS(0.034)AS(0.206)S(0.76)PRPR	......SP....K	3	-0.1144	1	0.468	0.483	0.508	1.371	1.31	1.444	2.827	2.27e-05	nucleus			GO:0005515 protein binding; GO:0005488 binding;	K13172			IPR024945; IPR013170;	Spt5 C-terminal domain; mRNA splicing factor Cwf21 domain;
XP_005699151.1	182	S	PREDICTED: dnaJ homolog subfamily C member 12 [Capra hircus]	0.999897	0.000168333	62.709	FRWS(1)GDAPSELLR	....R.S......	3	-2.2575	1	0.349	0.571	0.535	1.273	1.518	1.317	2.823	0.00097828	cytoplasm				K09532			IPR001623;	DnaJ domain;
XP_017904719.1	1175	S	PREDICTED: protein transport protein Sec24B isoform X2 [Capra hircus]	0.75416	0.000604806	51.76	DS(0.246)RPLS(0.754)PVLHVVK	...R..SP.....	4	-0.51916	1	0.504	0.486	0.473	1.386	1.287	1.455	2.822	5.85e-05	nucleus	GO:0045184 establishment of protein localization; GO:0006810 transport; GO:0046907 intracellular transport; GO:0070727 cellular macromolecule localization; GO:0051649 establishment of localization in cell; GO:0016192 vesicle-mediated transport; GO:0006886 intracellular protein transport; GO:0048193 Golgi vesicle transport; GO:0071702 organic substance transport; GO:0008104 protein localization; G…	GO:0016020 membrane; GO:0030658 transport vesicle membrane; GO:0031410 cytoplasmic vesicle; GO:0031090 organelle membrane; GO:0098796 membrane protein complex; GO:0005737 cytoplasm; GO:0031982 vesicle; GO:0044433 cytoplasmic vesicle part; GO:0032991 macromolecular complex; GO:0044424 intracellular part; GO:0030120 vesicle coat; GO:0005623 cell; GO:0044422 organelle part; GO:0030662 coated vesicle…	GO:0043169 cation binding; GO:0046872 metal ion binding; GO:0008270 zinc ion binding; GO:0046914 transition metal ion binding; GO:0005488 binding; GO:0043167 ion binding;	K14007	SEC24; protein transport protein SEC24	chx04141 Protein processing in endoplasmic reticulum - Capra hircus (goat);	IPR006900; IPR012990; IPR006896; IPR029006; IPR006895; IPR002035; IPR007123;	Sec23/Sec24, helical domain; Sec23/Sec24 beta-sandwich; Sec23/Sec24, trunk domain; ADF-H/Gelsolin-like domain; Zinc finger, Sec23/Sec24-type; von Willebrand factor, type A; Gelsolin-like domain;
NP_001272558.1	2178	S	fatty acid synthase [Capra hircus]	0.999571	0.011154	88.37	SLTLS(1)MR		2	-0.81369	3	0.516	0.461	0.485	1.342	1.404	1.377	2.82	1.6e-06	plasma membrane	GO:0044699 single-organism process; GO:0009058 biosynthetic process; GO:0008152 metabolic process; GO:0055114 oxidation-reduction process; GO:0044710 single-organism metabolic process;		GO:0016417 S-acyltransferase activity; GO:0004319 enoyl-[acyl-carrier-protein] reductase (NADPH, B-specific) activity; GO:0016628 oxidoreductase activity, acting on the CH-CH group of donors, NAD or NADP as acceptor; GO:0016787 hydrolase activity; GO:0016835 carbon-oxygen lyase activity; GO:0016614 oxidoreductase activity, acting on CH-OH group of donors; GO:0016297 acyl-[acyl-carrier-protein] hy…	K00665	FASN; fatty acid synthase, animal type [EC:2.3.1.85]	chx04910 Insulin signaling pathway - Capra hircus (goat); chx01100 Metabolic pathways - Capra hircus (goat); chx04152 AMPK signaling pathway - Capra hircus (goat); chx01212 Fatty acid metabolism - Capra hircus (goat); chx00061 Fatty acid biosynthesis - Capra hircus (goat);	IPR016035; IPR020807; IPR013149; IPR020841; IPR011032; IPR020843; IPR016036; IPR013968; IPR032821; IPR029058; IPR014031; IPR029063; IPR014043; IPR014030; IPR020801; IPR016039; IPR020806; IPR023102; IPR001227; IPR016040; IPR009081; IPR001031;	Acyl transferase/acyl hydrolase/lysophospholipase; Polyketide synthase, dehydratase domain; Alcohol dehydrogenase, C-terminal; Polyketide synthase, beta-ketoacyl synthase domain; GroES-like; Polyketide synthase, enoylreductase domain; Malonyl-CoA ACP transacylase, ACP-binding; Polyketide synthase, ketoreductase domain; Ketoacyl-synthetase, C-terminal extension; Alpha/Beta hydrolase fold; Beta-ket…
XP_017901730.1	76	S	PREDICTED: secretory carrier-associated membrane protein 3 [Capra hircus]	0.873484	0.00249217	68.355	KLS(0.873)PT(0.127)EPK	...R..SP.....	2	1.4021	2	0.449	0.53	0.483	1.415	1.34	1.366	2.819	1.52e-05	plasma membrane	GO:0045184 establishment of protein localization; GO:0006810 transport; GO:0071702 organic substance transport; GO:0051179 localization; GO:0033036 macromolecule localization; GO:0008104 protein localization; GO:0015031 protein transport; GO:0051234 establishment of localization;	GO:0031224 intrinsic component of membrane; GO:0016020 membrane; GO:0016021 integral component of membrane; GO:0044425 membrane part;		K19995
XP_005682407.1	42	S	PREDICTED: eukaryotic translation initiation factor 3 subunit G isoform X2 [Capra hircus]	0.859637	3.51e-38	152.88	GIPLAT(0.001)GDT(0.139)S(0.86)PEPELLPGAPLPPPK	......SP.....	4	0.61618	13	0.498	0.443	0.522	1.38	1.396	1.344	2.816	2.97e-06	nucleus		GO:0044464 cell part; GO:0005622 intracellular; GO:0005737 cytoplasm; GO:0032991 macromolecular complex; GO:0044424 intracellular part; GO:0043234 protein complex; GO:0005623 cell; GO:0044444 cytoplasmic part; GO:0005852 eukaryotic translation initiation factor 3 complex;	GO:0097159 organic cyclic compound binding; GO:1901363 heterocyclic compound binding; GO:0003723 RNA binding; GO:0008135 translation factor activity, RNA binding; GO:1901265 nucleoside phosphate binding; GO:0005488 binding; GO:0003676 nucleic acid binding; GO:0003743 translation initiation factor activity; GO:0000166 nucleotide binding; GO:0036094 small molecule binding;	K03248	EIF3G; translation initiation factor 3 subunit G	chx03013 RNA transport - Capra hircus (goat);	IPR000504; IPR024675; IPR034240; IPR012677;	RNA recognition motif domain; Eukaryotic translation initiation factor 3 subunit G, N-terminal; eIF3G, RNA recognition motif; Nucleotide-binding alpha-beta plait domain;
XP_017911116.1	287	S	PREDICTED: phosphatidate phosphatase LPIN1 isoform X3 [Capra hircus]	0.974759	0.000150924	64.454	PS(0.011)T(0.011)PKS(0.975)DS(0.003)ELVSK	......SD.E...	3	0.98194	3	0.519	0.493	0.455	1.501	1.266	1.362	2.815	0.00023597	nucleus				K15728	LPIN; phosphatidate phosphatase LPIN [EC:3.1.3.4]	chx00564 Glycerophospholipid metabolism - Capra hircus (goat); chx01100 Metabolic pathways - Capra hircus (goat); chx00561 Glycerolipid metabolism - Capra hircus (goat);	IPR013209; IPR031315; IPR007651; IPR031703; IPR023214;	Lipin/Ned1/Smp2 (LNS2); LNS2/PITP; Lipin, N-terminal; Lipin, middle domain; HAD-like domain;
XP_017909478.1	659	T	PREDICTED: ELM2 and SANT domain-containing protein 1 isoform X1 [Capra hircus]	0.996916	3.16e-05	63.138	SFELPPY(0.005)T(0.997)PPPILS(0.998)PVR	......TPP....	3	-0.85254	2	0.478	0.511	0.476	1.446	1.396	1.28	2.814	6.09e-05	nucleus			GO:0097159 organic cyclic compound binding; GO:1901363 heterocyclic compound binding; GO:0003677 DNA binding; GO:0005488 binding; GO:0003676 nucleic acid binding; GO:0043167 ion binding; GO:0043169 cation binding; GO:0046872 metal ion binding;				IPR001005; IPR000949; IPR009057; IPR017884; IPR007087;	SANT/Myb domain; ELM2 domain; Homeobox domain-like; SANT domain; Zinc finger, C2H2;
XP_005686708.1	444	S	PREDICTED: GRIP and coiled-coil domain-containing protein 2 [Capra hircus]	0.802228	0.00159329	43.956	EIT(0.001)ELNET(0.077)FLS(0.802)DS(0.12)EKEK	......SD.E...	3	0.23286	1	0.47	0.504	0.495	1.419	1.342	1.357	2.803	2.13e-06	cytoplasm,nucleus	GO:0046907 intracellular transport; GO:0034067 protein localization to Golgi apparatus; GO:0072594 establishment of protein localization to organelle; GO:0006891 intra-Golgi vesicle-mediated transport; GO:0016192 vesicle-mediated transport; GO:0000301 retrograde transport, vesicle recycling within Golgi; GO:0072600 establishment of protein localization to Golgi; GO:0048193 Golgi vesicle transport…		GO:0005515 protein binding; GO:0005488 binding;	K20282			IPR000237; IPR032023;	GRIP domain; GCC2, Rab binding domain;
XP_017919059.1	374	S	PREDICTED: ribosomal protein S6 kinase beta-1 isoform X1 [Capra hircus]	1	0.00276852	61.344	EKFS(1)FEPK	......S.E....	3	0.18246	1	0.515	0.437	0.518	1.346	1.345	1.428	2.802	2.04e-05	cytoplasm,nucleus	GO:0050794 regulation of cellular process; GO:0044700 single organism signaling; GO:0016310 phosphorylation; GO:0051716 cellular response to stimulus; GO:0044267 cellular protein metabolic process; GO:0044699 single-organism process; GO:0044238 primary metabolic process; GO:0023052 signaling; GO:0050896 response to stimulus; GO:0044237 cellular metabolic process; GO:0006796 phosphate-containing c…		GO:0005524 ATP binding; GO:1901265 nucleoside phosphate binding; GO:0016773 phosphotransferase activity, alcohol group as acceptor; GO:0001882 nucleoside binding; GO:0043167 ion binding; GO:0004672 protein kinase activity; GO:0000166 nucleotide binding; GO:0097159 organic cyclic compound binding; GO:1901363 heterocyclic compound binding; GO:0032549 ribonucleoside binding; GO:0097367 carbohydrate …	K04688	RPS6KB; ribosomal protein S6 kinase beta [EC:2.7.11.1]	chx04213 Longevity regulating pathway - multiple species - Capra hircus (goat); chx01521 EGFR tyrosine kinase inhibitor resistance - Capra hircus (goat); chx04666 Fc gamma R-mediated phagocytosis - Capra hircus (goat); chx04152 AMPK signaling pathway - Capra hircus (goat); chx05221 Acute myeloid leukemia - Capra hircus (goat); chx04931 Insulin resistance - Capra hircus (goat); chx04350 TGF-beta s…	IPR000719; IPR011009; IPR017892; IPR000961;	Protein kinase domain; Protein kinase-like domain; Protein kinase, C-terminal; AGC-kinase, C-terminal;
XP_017919173.1	81	S	PREDICTED: probable low-specificity L-threonine aldolase 2 [Capra hircus]	0.932936	4.08e-26	151.03	S(0.02)GS(0.933)LAEIPT(0.045)Y(0.002)VVDLR	...R..SL.....	2	0.70096	2	0.452	0.523	0.494	1.372	1.371	1.372	2.801	0.00054287	mitochondria	GO:0044281 small molecule metabolic process; GO:0044763 single-organism cellular process; GO:0006807 nitrogen compound metabolic process; GO:0044699 single-organism process; GO:0044238 primary metabolic process; GO:0044237 cellular metabolic process; GO:0071704 organic substance metabolic process; GO:0008152 metabolic process; GO:0006520 cellular amino acid metabolic process; GO:0044710 single-or…		GO:0016829 lyase activity; GO:0003824 catalytic activity;	K01620	ltaE; threonine aldolase [EC:4.1.2.48]	chx01100 Metabolic pathways - Capra hircus (goat); chx01230 Biosynthesis of amino acids - Capra hircus (goat); chx00260 Glycine, serine and threonine metabolism - Capra hircus (goat);	IPR015424; IPR001597; IPR015422; IPR015421;	Pyridoxal phosphate-dependent transferase; Aromatic amino acid beta-eliminating lyase/threonine aldolase; Pyridoxal phosphate-dependent transferase, major region, subdomain 2; Pyridoxal phosphate-dependent transferase, major region, subdomain 1;
XP_017919462.1	672	S	PREDICTED: cordon-bleu protein-like 1 isoform X4 [Capra hircus]	0.994628	1.64e-21	117.83	MQDAAIQTIPS(0.005)CDS(0.995)FDGDQQDHNLSDVK	......S.D....	4	0.80556	9	0.483	0.537	0.454	1.422	1.29	1.407	2.794	5.65e-05	nucleus							IPR019025;	Cordon-bleu, ubiquitin-like domain;
XP_017911612.1	1351	S	PREDICTED: protein transport protein Sec16A isoform X3 [Capra hircus]	0.989802	0.00730627	65.719	S(0.99)APS(0.006)LQS(0.004)R	......S.P....	2	0.45064	1	0.443	0.496	0.535	1.377	1.267	1.47	2.791	0.000163276	nucleus				K20353			IPR024340; IPR024298;	Sec16, central conserved domain; Ancestral coatomer element 1, Sec16/Sec31;
XP_017916068.1	1062	S	PREDICTED: msx2-interacting protein isoform X1 [Capra hircus]	1	0.0101549	46.844	LNAVPS(1)PK	......SPK....	3	1.7369	1	0.494	0.481	0.5	1.324	1.369	1.419	2.788	3.07e-06	cytoplasm			GO:0097159 organic cyclic compound binding; GO:1901363 heterocyclic compound binding; GO:1901265 nucleoside phosphate binding; GO:0005488 binding; GO:0003676 nucleic acid binding; GO:0000166 nucleotide binding; GO:0036094 small molecule binding;				IPR010912; IPR016194; IPR034174; IPR034172; IPR012921; IPR000504; IPR012677; IPR034173; IPR034175;	Spen paralogue/orthologue C-terminal, metazoa; SPOC-like, C-terminal domain; SHARP, RNA recognition motif 3; SHARP, RNA recognition motif 1; Spen paralogue and orthologue SPOC, C-terminal; RNA recognition motif domain; Nucleotide-binding alpha-beta plait domain; SHARP, RNA recognition motif 2; SHARP, RNA recognition motif 4;
XP_005680728.2	469	S	PREDICTED: cytokine receptor common subunit beta isoform X2 [Capra hircus]	0.983015	0.000771022	68.49	S(0.983)LS(0.017)DLMGQK	......S..DL..	2	-1.5441	2	0.524	0.452	0.5	1.369	1.352	1.392	2.787	1.7e-06	cytoplasm		GO:0016020 membrane;	GO:0038023 signaling receptor activity; GO:0060089 molecular transducer activity; GO:0004872 receptor activity; GO:0004896 cytokine receptor activity; GO:0005488 binding; GO:0005515 protein binding; GO:0004888 transmembrane signaling receptor activity; GO:0004871 signal transducer activity; GO:0099600 transmembrane receptor activity;	K04738	CSF2RB; cytokine receptor common subunit beta	chx04630 Jak-STAT signaling pathway - Capra hircus (goat); chx04060 Cytokine-cytokine receptor interaction - Capra hircus (goat); chx04210 Apoptosis - Capra hircus (goat);	IPR015321; IPR013783; IPR003961;	Type I cytokine receptor, cytokine-binding domain; Immunoglobulin-like fold; Fibronectin type III;
XP_017914186.1	949	S	PREDICTED: poly [ADP-ribose] polymerase 10 [Capra hircus]	0.963488	1.42e-05	91.653	FLPEDAPAPLS(0.001)T(0.024)S(0.963)PAT(0.012)		2	1.9321	1	0.469	0.463	0.545	1.371	1.382	1.354	2.781	2.94e-06	cytoplasm,nucleus			GO:0016763 transferase activity, transferring pentosyl groups; GO:0016757 transferase activity, transferring glycosyl groups; GO:0003950 NAD+ ADP-ribosyltransferase activity; GO:0003824 catalytic activity; GO:0016740 transferase activity;	K15261			IPR012317;	Poly(ADP-ribose) polymerase, catalytic domain;
XP_017909308.1	68	S	PREDICTED: beta-2-microglobulin [Capra hircus]	0.978727	3.83e-07	103.13	IKS(0.979)EQS(0.021)DLSFSK	...K..S......	3	1.2764	1	0.474	0.486	0.519	1.412	1.304	1.394	2.779	1.84e-05	extracellular			GO:0005515 protein binding; GO:0005488 binding;	K08055	B2M; beta-2-microglobulin	chx04612 Antigen processing and presentation - Capra hircus (goat);	IPR007110; IPR013783; IPR003597;	Immunoglobulin-like domain; Immunoglobulin-like fold; Immunoglobulin C1-set;
XP_017898362.1	544	S	PREDICTED: protein phosphatase Slingshot homolog 3 isoform X1 [Capra hircus]	0.766483	1.35e-08	58.891	S(0.766)IS(0.224)LLEPPS(0.004)ELDS(0.004)PS(0.001)GDADLPEVFSSK		3	1.6785	1	0.413	0.533	0.534	1.477	1.313	1.317	2.775	0.00020074	nucleus	GO:0044267 cellular protein metabolic process; GO:0044238 primary metabolic process; GO:0006470 protein dephosphorylation; GO:0016311 dephosphorylation; GO:0044237 cellular metabolic process; GO:0006796 phosphate-containing compound metabolic process; GO:0071704 organic substance metabolic process; GO:0008152 metabolic process; GO:0006793 phosphorus metabolic process; GO:0044260 cellular macromol…		GO:0097159 organic cyclic compound binding; GO:1901363 heterocyclic compound binding; GO:0003677 DNA binding; GO:0004725 protein tyrosine phosphatase activity; GO:0003824 catalytic activity; GO:0042578 phosphoric ester hydrolase activity; GO:0016791 phosphatase activity; GO:0005488 binding; GO:0016788 hydrolase activity, acting on ester bonds; GO:0003676 nucleic acid binding; GO:0016787 hydrolase…	K05766	SSH; protein phosphatase slingshot [EC:3.1.3.16 3.1.3.48]	chx04360 Axon guidance - Capra hircus (goat); chx04810 Regulation of actin cytoskeleton - Capra hircus (goat);	IPR029021; IPR000387; IPR009057; IPR000340; IPR020422; IPR014876;	Protein-tyrosine phosphatase-like; Tyrosine specific protein phosphatases domain; Homeobox domain-like; Dual specificity phosphatase, catalytic domain; Dual specificity protein phosphatase domain; DEK, C-terminal;
XP_017901417.1	213	S	PREDICTED: monocarboxylate transporter 1 [Capra hircus]	0.923686	6.76e-05	75.548	S(0.076)KGS(0.924)LQEAGK	.....GS......	2	-0.60697	2	0.486	0.474	0.522	1.482	1.28	1.351	2.775	0.000137554	plasma membrane	GO:0006820 anion transport; GO:0006810 transport; GO:0055085 transmembrane transport; GO:0015711 organic anion transport; GO:1902578 single-organism localization; GO:0015718 monocarboxylic acid transport; GO:0006811 ion transport; GO:0044699 single-organism process; GO:0071702 organic substance transport; GO:0046942 carboxylic acid transport; GO:0051179 localization; GO:0015849 organic acid trans…	GO:0031224 intrinsic component of membrane; GO:0016020 membrane; GO:0016021 integral component of membrane; GO:0044425 membrane part;	GO:0005342 organic acid transmembrane transporter activity; GO:0015075 ion transmembrane transporter activity; GO:0022892 substrate-specific transporter activity; GO:0008028 monocarboxylic acid transmembrane transporter activity; GO:0008514 organic anion transmembrane transporter activity; GO:0046943 carboxylic acid transmembrane transporter activity; GO:0022891 substrate-specific transmembrane t…	K08179			IPR020846;	Major facilitator superfamily domain;
XP_017909558.1	701	S	PREDICTED: pleckstrin homology domain-containing family G member 3 isoform X2 [Capra hircus]	0.774286	0.00018155	83.087	RS(0.226)S(0.774)LALEEGK	...RR.S......	2	-0.27747	2	0.519	0.477	0.485	1.321	1.416	1.371	2.774	4.27e-06	nucleus	GO:0050794 regulation of cellular process; GO:0050789 regulation of biological process; GO:0010646 regulation of cell communication; GO:1902531 regulation of intracellular signal transduction; GO:0023051 regulation of signaling; GO:0048583 regulation of response to stimulus; GO:0046578 regulation of Ras protein signal transduction; GO:0035023 regulation of Rho protein signal transduction; GO:0009…		GO:0005088 Ras guanyl-nucleotide exchange factor activity; GO:0098772 molecular function regulator; GO:0005085 guanyl-nucleotide exchange factor activity; GO:0005089 Rho guanyl-nucleotide exchange factor activity;				IPR011993; IPR000219; IPR001849;	PH domain-like; Dbl homology (DH) domain; Pleckstrin homology domain;
XP_017905645.1	1315	S	PREDICTED: treacle protein isoform X1 [Capra hircus]	0.99999	1.2e-07	121.45	KLS(1)EDQTAPK	...R..S.D....	3	0.10933	3	0.5	0.471	0.514	1.426	1.347	1.333	2.765	1.51e-05	nucleus			GO:0005515 protein binding; GO:0005488 binding;	K14562	TCOF1; Treacher Collins syndrome protein	chx03008 Ribosome biogenesis in eukaryotes - Capra hircus (goat);	IPR003993; IPR006594;	Treacher Collins syndrome, treacle; LIS1 homology motif;
XP_017894918.1	786	S	PREDICTED: desmoglein-2 [Capra hircus]	0.972058	4.61e-12	116.86	AAS(0.972)YT(0.028)EEDDIHTAK	...K..S......	3	1.1184	1	0.498	0.461	0.529	1.412	1.212	1.487	2.763	0.000495	endoplasmic reticulum	GO:0098609 cell-cell adhesion; GO:0007155 cell adhesion; GO:0022610 biological adhesion; GO:0007156 homophilic cell adhesion via plasma membrane adhesion molecules; GO:0098742 cell-cell adhesion via plasma-membrane adhesion molecules;	GO:0016020 membrane; GO:0005623 cell; GO:0044464 cell part; GO:0071944 cell periphery; GO:0005886 plasma membrane;	GO:0043169 cation binding; GO:0046872 metal ion binding; GO:0005509 calcium ion binding; GO:0005488 binding; GO:0043167 ion binding;	K07597	DSG2; desmoglein 2	chx05412 Arrhythmogenic right ventricular cardiomyopathy (ARVC) - Capra hircus (goat);	IPR015919; IPR027397; IPR002126;	Cadherin-like; Catenin binding domain; Cadherin;
XP_017895960.1	402	S	PREDICTED: ribosomal L1 domain-containing protein 1 [Capra hircus]	0.99994	3.68e-06	94.632	KAS(1)PALETPVAAEPK	...R..SP.....	4	-0.43203	2	0.419	0.531	0.538	1.45	1.22	1.433	2.757	0.00047718	nucleus			GO:0097159 organic cyclic compound binding; GO:1901363 heterocyclic compound binding; GO:0003723 RNA binding; GO:0005488 binding; GO:0003676 nucleic acid binding;	K14775			IPR023674; IPR016094;	Ribosomal protein L1-like; Ribosomal protein L1, 2-layer alpha/beta-sandwich;
XP_013821166.1	211	T	PREDICTED: protein FAM114A2 [Capra hircus]	0.880048	0.00455899	84.605	T(0.88)S(0.114)T(0.006)LSQVLR		2	0.79737	1	0.425	0.589	0.47	1.146	1.532	1.413	2.757	0.002197	nucleus
XP_017914272.1	322	S	PREDICTED: arf-GAP domain and FG repeat-containing protein 1 isoform X7 [Capra hircus]	0.973849	5.09e-05	55.688	APVGS(0.019)VVS(0.974)VPS(0.006)QS(0.001)SASSDK	......S.P....	3	3.8903	1	0.498	0.505	0.487	1.323	1.34	1.441	2.754	0.00181883	nucleus			GO:0098772 molecular function regulator; GO:0030234 enzyme regulator activity; GO:0008047 enzyme activator activity; GO:0060589 nucleoside-triphosphatase regulator activity; GO:0005096 GTPase activator activity; GO:0030695 GTPase regulator activity;	K15044	AGFG1; Arf-GAP domain and FG repeats-containing protein 1	chx05164 Influenza A - Capra hircus (goat);
XP_005675467.1	22	S	PREDICTED: acetyl-coenzyme A transporter 1 [Capra hircus]	0.999388	2.91e-05	77.746	RPGT(0.001)FNHS(0.999)LDLK	......S.D....	4	0.1044	2	0.479	0.516	0.497	1.446	1.315	1.342	2.75	3.5e-05	plasma membrane		GO:0031224 intrinsic component of membrane; GO:0016020 membrane; GO:0016021 integral component of membrane; GO:0044425 membrane part;	GO:0008521 acetyl-CoA transporter activity; GO:0051185 coenzyme transporter activity; GO:0051184 cofactor transporter activity; GO:0005215 transporter activity;	K03372	ACATN; MFS transporter, PAT family, solute carrier family 33 (acetyl-CoA transportor), member 1 [EC:2.3.1.-]	chx00604 Glycosphingolipid biosynthesis - ganglio series - Capra hircus (goat); chx01100 Metabolic pathways - Capra hircus (goat);	IPR020846;	Major facilitator superfamily domain;
XP_005689540.1	93	S	PREDICTED: apolipoprotein C-III [Capra hircus]	0.824732	2.53e-05	85.51	FTDFWESASNPS(0.175)S(0.825)PEAA		2	-1.972	2	0.478	0.501	0.515	1.403	1.342	1.353	2.743	1.16e-06	extracellular	GO:0006869 lipid transport; GO:0044699 single-organism process; GO:0010876 lipid localization; GO:0071702 organic substance transport; GO:0044238 primary metabolic process; GO:0042157 lipoprotein metabolic process; GO:0071704 organic substance metabolic process; GO:0051234 establishment of localization; GO:0006810 transport; GO:0008152 metabolic process; GO:1902578 single-organism localization; G…	GO:0005576 extracellular region;	GO:0008289 lipid binding; GO:0005488 binding;	K08759	APOC3; apolipoprotein C-III	chx03320 PPAR signaling pathway - Capra hircus (goat);
XP_017915995.1	542	S	PREDICTED: cyclin-dependent kinase 11B isoform X5 [Capra hircus]	0.921702	0.0307905	55.461	EY(0.078)GS(0.922)PLK	..R...SP.....	2	0.82554	1	0.489	0.506	0.5	1.306	1.364	1.426	2.74	0.00162299	nucleus	GO:0016310 phosphorylation; GO:0044267 cellular protein metabolic process; GO:0044238 primary metabolic process; GO:0044237 cellular metabolic process; GO:0006796 phosphate-containing compound metabolic process; GO:0071704 organic substance metabolic process; GO:0008152 metabolic process; GO:0006468 protein phosphorylation; GO:0006793 phosphorus metabolic process; GO:0044260 cellular macromolecul…		GO:0005524 ATP binding; GO:1901265 nucleoside phosphate binding; GO:0016773 phosphotransferase activity, alcohol group as acceptor; GO:0001882 nucleoside binding; GO:0043167 ion binding; GO:0004672 protein kinase activity; GO:0000166 nucleotide binding; GO:0097159 organic cyclic compound binding; GO:1901363 heterocyclic compound binding; GO:0032549 ribonucleoside binding; GO:0097367 carbohydrate …				IPR000719; IPR011009;	Protein kinase domain; Protein kinase-like domain;
XP_005689179.1	40	S	PREDICTED: tumor protein D52 isoform X3 [Capra hircus]	0.952684	7.49e-10	103.53	NY(0.008)LY(0.01)LS(0.003)PS(0.374)GNT(0.325)S(0.283)PPGS(0.953)PT(0.045)LQK	....P.SP.....	4	-1.065	7	0.478	0.479	0.539	1.424	1.317	1.356	2.739	2e-05	cytoplasm
XP_005674898.3	105	T	PREDICTED: mitochondrial import receptor subunit TOM70 [Capra hircus]	0.995326	7.08e-11	91.337	AS(0.002)PAPGS(0.002)GHPDGPGT(0.995)HLEMNS(0.001)LDR		2	-0.2923	3	0.512	0.485	0.501	1.349	1.354	1.394	2.735	3.71e-07	endoplasmic reticulum			GO:0005515 protein binding; GO:0005488 binding;	K17768			IPR011990; IPR013026;	Tetratricopeptide-like helical domain; Tetratricopeptide repeat-containing domain;
XP_013823260.1	587	S	PREDICTED: sodium-dependent multivitamin transporter [Capra hircus]	0.983839	4.78e-16	126.91	S(0.984)QDLS(0.016)LEAGMFPEK	...R..S.D....	3	0.034073	5	0.482	0.525	0.494	1.467	1.309	1.321	2.73	7.93e-05	plasma membrane	GO:0006810 transport; GO:0055085 transmembrane transport; GO:0051179 localization; GO:0051234 establishment of localization;	GO:0016020 membrane;	GO:0005215 transporter activity;	K14386	SLC5A6; solute carrier family 5 (sodium-dependent multivitamin transporter), member 6	chx04977 Vitamin digestion and absorption - Capra hircus (goat);
XP_017903288.1	668	S	PREDICTED: la-related protein 4 isoform X5 [Capra hircus]	0.999399	0.00167843	68.171	EQY(0.001)VPPRS(0.999)PK		3	0.14468	11	0.465	0.519	0.518	1.464	1.309	1.321	2.726	8.11e-05	nucleus			GO:0097159 organic cyclic compound binding; GO:1901363 heterocyclic compound binding; GO:1901265 nucleoside phosphate binding; GO:0005488 binding; GO:0003676 nucleic acid binding; GO:0000166 nucleotide binding; GO:0036094 small molecule binding;	K18763			IPR011991; IPR006630; IPR000504; IPR012677;	Winged helix-turn-helix DNA-binding domain; RNA-binding protein Lupus La; RNA recognition motif domain; Nucleotide-binding alpha-beta plait domain;
XP_017895848.1	242	S	PREDICTED: 3-phosphoinositide-dependent protein kinase 1 isoform X1 [Capra hircus]	0.99952	3.39e-46	167.87	ANS(1)FVGTAQYVSPELLTEK	...R..SF.....	3	1.4154	3	0.547	0.504	0.455	1.396	1.293	1.409	2.721	4.23e-05	mitochondria	GO:0016310 phosphorylation; GO:0044267 cellular protein metabolic process; GO:0044238 primary metabolic process; GO:0044237 cellular metabolic process; GO:0006796 phosphate-containing compound metabolic process; GO:0071704 organic substance metabolic process; GO:0008152 metabolic process; GO:0006468 protein phosphorylation; GO:0006793 phosphorus metabolic process; GO:0044260 cellular macromolecul…		GO:0005524 ATP binding; GO:1901265 nucleoside phosphate binding; GO:0016773 phosphotransferase activity, alcohol group as acceptor; GO:0001882 nucleoside binding; GO:0043167 ion binding; GO:0004672 protein kinase activity; GO:0000166 nucleotide binding; GO:0097159 organic cyclic compound binding; GO:1901363 heterocyclic compound binding; GO:0032549 ribonucleoside binding; GO:0097367 carbohydrate …	K06276	PDPK1; 3-phosphoinositide dependent protein kinase-1 [EC:2.7.11.1]	chx05160 Hepatitis C - Capra hircus (goat); chx04152 AMPK signaling pathway - Capra hircus (goat); chx05215 Prostate cancer - Capra hircus (goat); chx04919 Thyroid hormone signaling pathway - Capra hircus (goat); chx01524 Platinum drug resistance - Capra hircus (goat); chx04931 Insulin resistance - Capra hircus (goat); chx04910 Insulin signaling pathway - Capra hircus (goat); chx04960 Aldosterone…	IPR000719; IPR033931; IPR011993; IPR011009;	Protein kinase domain; PDK1-type, PH domain; PH domain-like; Protein kinase-like domain;
XP_017917087.1	16	S	PREDICTED: protein FAM160A1 isoform X1 [Capra hircus]	0.999999	1.12e-05	83.395	AVS(1)LQGVDPETCMIVFK	...R..SL.....	3	-0.74507	2	0.499	0.517	0.489	1.391	1.349	1.353	2.72	3.28e-07	cytoplasm
XP_013820128.2	137	S	PREDICTED: alpha-S2-casein isoform X2 [Capra hircus]	0.955422	2.56e-13	131.18	EQLS(0.955)T(0.863)S(0.181)EENSK		3	-0.55924	9	0.513	0.483	0.51	1.408	1.329	1.357	2.718	2.11e-06	extracellular	GO:0006810 transport; GO:0051179 localization; GO:0051234 establishment of localization;	GO:0005576 extracellular region;	GO:0005215 transporter activity;
XP_017914555.1	267	S	PREDICTED: large neutral amino acids transporter small subunit 3 [Capra hircus]	1	2.73e-34	160.05	APS(1)LEEGVLFISSQDVR	...K..S.E....	3	-0.36727	7	0.498	0.504	0.504	1.32	1.372	1.399	2.716	0.00072423	plasma membrane	GO:0006810 transport; GO:0055085 transmembrane transport; GO:0051179 localization; GO:0051234 establishment of localization;	GO:0031224 intrinsic component of membrane; GO:0016020 membrane; GO:0016021 integral component of membrane; GO:0044425 membrane part;		K08228			IPR020846;	Major facilitator superfamily domain;
XP_017906330.1	585	S	PREDICTED: tight junction protein ZO-3 isoform X2 [Capra hircus]	0.998667	0.000164484	83.087	S(0.999)REDLS(0.001)ALTK	......S..DL..	3	0.63413	2	0.475	0.532	0.504	1.338	1.358	1.389	2.704	1.33e-06	nucleus		GO:0070160 occluding junction; GO:0005911 cell-cell junction; GO:0005923 bicellular tight junction; GO:0030054 cell junction; GO:0043296 apical junction complex;	GO:0005515 protein binding; GO:0005488 binding;	K06097	TJP3; tight junction protein 3	chx04530 Tight junction - Capra hircus (goat);	IPR011511; IPR001452; IPR008144; IPR027417; IPR008145; IPR001478;	Variant SH3 domain; SH3 domain; Guanylate kinase-like domain; P-loop containing nucleoside triphosphate hydrolase; Guanylate kinase/L-type calcium channel beta subunit; PDZ domain;
XP_005690043.1	220	T	PREDICTED: 40S ribosomal protein S3 [Capra hircus]	0.869402	1.81e-05	82.529	DEILPT(0.869)T(0.131)PISEQK		4	-0.407	1	0.562	0.4	0.553	1.449	1.279	1.364	2.701	0.00028071	cytoplasm	GO:0006518 peptide metabolic process; GO:0043043 peptide biosynthetic process; GO:0044267 cellular protein metabolic process; GO:0006807 nitrogen compound metabolic process; GO:0009058 biosynthetic process; GO:0043603 cellular amide metabolic process; GO:0044238 primary metabolic process; GO:1901566 organonitrogen compound biosynthetic process; GO:1901576 organic substance biosynthetic process; G…	GO:0005840 ribosome; GO:0043229 intracellular organelle; GO:0043232 intracellular non-membrane-bounded organelle; GO:0015935 small ribosomal subunit; GO:0044446 intracellular organelle part; GO:0005737 cytoplasm; GO:0032991 macromolecular complex; GO:0044424 intracellular part; GO:0005623 cell; GO:0044422 organelle part; GO:0043228 non-membrane-bounded organelle; GO:0043226 organelle; GO:0044391 …	GO:0097159 organic cyclic compound binding; GO:1901363 heterocyclic compound binding; GO:0003723 RNA binding; GO:0005488 binding; GO:0003676 nucleic acid binding; GO:0005198 structural molecule activity; GO:0003735 structural constituent of ribosome;	K02985	RP-S3e; small subunit ribosomal protein S3e	chx03010 Ribosome - Capra hircus (goat);	IPR009019; IPR004044; IPR015946; IPR001351;	K homology domain, prokaryotic type; K Homology domain, type 2; K homology domain-like, alpha/beta; Ribosomal protein S3, C-terminal;
XP_013829489.1	458	S	PREDICTED: butyrophilin subfamily 1 member A1 isoform X2 [Capra hircus]	0.999461	6.87e-11	106.67	EIPLS(0.999)PMGEDS(0.001)ASGDIETLHSK	....P.SP.....	3	-1.2284	1	0.492	0.525	0.498	1.382	1.349	1.353	2.696	2.48e-07	cytoplasm			GO:0005515 protein binding; GO:0005488 binding;	K06712			IPR007110; IPR006574; IPR013162; IPR001870; IPR013320; IPR003877; IPR013783; IPR013106; IPR003879;	Immunoglobulin-like domain; SPRY-associated; CD80-like, immunoglobulin C2-set; B30.2/SPRY domain; Concanavalin A-like lectin/glucanase domain; SPRY domain; Immunoglobulin-like fold; Immunoglobulin V-set domain; Butyrophylin-like;
XP_017918939.1	455	T	PREDICTED: U4/U6 small nuclear ribonucleoprotein Prp31 [Capra hircus]	0.997204	6.51e-12	88.927	S(0.054)S(0.054)GT(0.049)AS(0.667)S(0.178)VAFT(0.997)PLQGLEIVNPQAAEK	......TP.....	4	-2.2009	2	0.529	0.517	0.471	1.354	1.373	1.358	2.693	6.66e-07	nucleus				K12844	PRPF31; U4/U6 small nuclear ribonucleoprotein PRP31	chx03040 Spliceosome - Capra hircus (goat);	IPR002687; IPR012976; IPR019175;	Nop domain; NOSIC; Prp31 C-terminal;
XP_005682664.1	788	S	PREDICTED: AP-3 complex subunit delta-1 [Capra hircus]	0.999828	1.04e-13	79.209	VDIVTEEMPENALPS(1)DEDDKDPNDPYR	......SDE....	4	1.0337	3	0.443	0.551	0.524	1.478	1.215	1.393	2.692	0.00052129	cytoplasm	GO:0045184 establishment of protein localization; GO:0006810 transport; GO:0046907 intracellular transport; GO:0070727 cellular macromolecule localization; GO:0051649 establishment of localization in cell; GO:0016192 vesicle-mediated transport; GO:0006886 intracellular protein transport; GO:0071702 organic substance transport; GO:0008104 protein localization; GO:0033036 macromolecule localization…	GO:0016020 membrane; GO:0030119 AP-type membrane coat adaptor complex; GO:0044464 cell part; GO:0005622 intracellular; GO:0098796 membrane protein complex; GO:0044425 membrane part; GO:0048475 coated membrane; GO:0005737 cytoplasm; GO:0032991 macromolecular complex; GO:0044424 intracellular part; GO:0030117 membrane coat; GO:0005623 cell; GO:0043234 protein complex; GO:0030123 AP-3 adaptor comple…	GO:0005488 binding;	K12396	AP3D; AP-3 complex subunit delta	chx04142 Lysosome - Capra hircus (goat);	IPR011989; IPR016024; IPR002553;	Armadillo-like helical; Armadillo-type fold; Clathrin/coatomer adaptor, adaptin-like, N-terminal;
XP_005679889.2	691	S	"PREDICTED: FYVE, RhoGEF and PH domain-containing protein 6 isoform X2 [Capra hircus]"	0.999868	1.31e-15	135.09	AYS(1)ADNYSLESQK	...K..S.D....	3	-0.39419	4	0.509	0.502	0.513	1.407	1.301	1.373	2.678	0.00135778	nucleus	GO:0050794 regulation of cellular process; GO:0050789 regulation of biological process; GO:0010646 regulation of cell communication; GO:1902531 regulation of intracellular signal transduction; GO:0023051 regulation of signaling; GO:0048583 regulation of response to stimulus; GO:0046578 regulation of Ras protein signal transduction; GO:0035023 regulation of Rho protein signal transduction; GO:0009…		GO:0005085 guanyl-nucleotide exchange factor activity; GO:0005488 binding; GO:0043167 ion binding; GO:0043169 cation binding; GO:0046872 metal ion binding; GO:0005088 Ras guanyl-nucleotide exchange factor activity; GO:0098772 molecular function regulator; GO:0005089 Rho guanyl-nucleotide exchange factor activity;	K05724			IPR000306; IPR017455; IPR013083; IPR011993; IPR000219; IPR001849;	FYVE zinc finger; Zinc finger, FYVE-related; Zinc finger, RING/FYVE/PHD-type; PH domain-like; Dbl homology (DH) domain; Pleckstrin homology domain;
XP_017912528.1	220	S	PREDICTED: abl interactor 1 isoform X10 [Capra hircus]	0.999414	0.00116615	65.179	LGS(0.001)QHS(0.999)PGR	......SP.R...	3	0.87649	2	0.478	0.398	0.65	1.519	1.115	1.448	2.675	0.0041975	cytoplasm		GO:0044424 intracellular part; GO:0005623 cell; GO:0044464 cell part; GO:0005622 intracellular; GO:0005737 cytoplasm;	GO:0005515 protein binding; GO:0005488 binding;				IPR000727; IPR001452; IPR012849;	Target SNARE coiled-coil homology domain; SH3 domain; Abl-interactor, homeo-domain homologous domain;
XP_017913301.1	296	S	PREDICTED: disks large-associated protein 4 isoform X5 [Capra hircus]	1	0.0197699	44.511	ENNLS(1)EEVLGK	......S.E....	2	-1.7371	1	0.483	0.502	0.541	1.457	1.294	1.326	2.672	8.32e-05	mitochondria	GO:0023052 signaling;
XP_013826189.1	615	S	PREDICTED: MORC family CW-type zinc finger protein 2 isoform X9 [Capra hircus]	1	0.000316297	85.813	S(1)PPLPAVIK	......SPP....	3	0.045166	2	0.483	0.529	0.516	1.505	1.282	1.292	2.67	0.00032372	plasma membrane			GO:0043169 cation binding; GO:0046872 metal ion binding; GO:0008270 zinc ion binding; GO:0046914 transition metal ion binding; GO:0005488 binding; GO:0043167 ion binding;				IPR003594; IPR011124;	Histidine kinase-like ATPase, C-terminal domain; Zinc finger, CW-type;
XP_017915729.1	1883	S	PREDICTED: protein ELYS isoform X2 [Capra hircus]	0.99944	4.4e-06	91.889	S(0.999)VENLES(0.001)VEVINDLK	...R..S...L..	3	1.2351	1	0.553	0.516	0.461	1.306	1.344	1.429	2.666	4.34e-05	nucleus							IPR032040; IPR025151;	ELYS, beta-propeller domain; ELYS-like domain;
XP_017920367.1	174	S	PREDICTED: epsin-3 isoform X2 [Capra hircus]	0.92062	0.00129768	55.437	GS(0.921)PS(0.012)S(0.004)Y(0.063)NSSSSSPR	....R.SP.....	2	-0.73213	2	0.434	0.571	0.525	1.41	1.366	1.292	2.659	8.49e-05	nucleus				K12471	EPN; epsin	chx04144 Endocytosis - Capra hircus (goat);	IPR013809; IPR008942;	ENTH domain; ENTH/VHS;
XP_017903341.1	109	S	PREDICTED: probable ATP-dependent RNA helicase DDX23 [Capra hircus]	0.997592	0.0297207	55.898	S(0.001)S(0.001)LS(0.998)PGR	......SP.R...	2	0.29253	1	0.372	0.589	0.569	1.4	1.225	1.442	2.658	0.00091754	nucleus			GO:0005524 ATP binding; GO:1901265 nucleoside phosphate binding; GO:0001882 nucleoside binding; GO:0043167 ion binding; GO:0000166 nucleotide binding; GO:0097159 organic cyclic compound binding; GO:1901363 heterocyclic compound binding; GO:0032549 ribonucleoside binding; GO:0097367 carbohydrate derivative binding; GO:0032553 ribonucleotide binding; GO:0005488 binding; GO:0003676 nucleic acid bind…	K12858	DDX23; ATP-dependent RNA helicase DDX23/PRP28 [EC:3.6.4.13]	chx03040 Spliceosome - Capra hircus (goat);	IPR011545; IPR014014; IPR014001; IPR027417; IPR001650;	DEAD/DEAH box helicase domain; RNA helicase, DEAD-box type, Q motif; Helicase superfamily 1/2, ATP-binding domain; P-loop containing nucleoside triphosphate hydrolase; Helicase, C-terminal;
XP_013830723.2	631	S	"PREDICTED: glycerol-3-phosphate acyltransferase 1, mitochondrial isoform X4 [Capra hircus]"	0.929431	3.85e-12	97.387	KLPEPLS(0.071)WRS(0.929)DEEDEDSDFGEEQR	......SDE....	4	2.8034	5	0.512	0.496	0.532	1.408	1.301	1.361	2.643	1.67e-05	mitochondria	GO:0044711 single-organism biosynthetic process; GO:0044763 single-organism cellular process; GO:0008654 phospholipid biosynthetic process; GO:0044699 single-organism process; GO:0009058 biosynthetic process; GO:0044255 cellular lipid metabolic process; GO:0044238 primary metabolic process; GO:1901576 organic substance biosynthetic process; GO:0044237 cellular metabolic process; GO:0006796 phosph…	GO:0016020 membrane; GO:0005623 cell; GO:0044464 cell part; GO:0071944 cell periphery; GO:0005886 plasma membrane;	GO:0004366 glycerol-3-phosphate O-acyltransferase activity; GO:0016746 transferase activity, transferring acyl groups; GO:0003824 catalytic activity; GO:0016740 transferase activity; GO:0016747 transferase activity, transferring acyl groups other than amino-acyl groups; GO:0008374 O-acyltransferase activity;	K00629	GPAT1_2; glycerol-3-phosphate O-acyltransferase 1/2 [EC:2.3.1.15]	chx00564 Glycerophospholipid metabolism - Capra hircus (goat); chx01100 Metabolic pathways - Capra hircus (goat); chx00561 Glycerolipid metabolism - Capra hircus (goat);	IPR002123;	Phospholipid/glycerol acyltransferase;
XP_005684721.2	458	S	PREDICTED: E3 UFM1-protein ligase 1 [Capra hircus]	0.996562	0.00048027	55.437	KDDDS(0.997)DDES(0.002)S(0.002)HTGK	......SD.E...	3	0.55152	1	0.389	0.564	0.588	1.391	1.275	1.392	2.633	0.0003404	nucleus
XP_017919809.1	436	Y	PREDICTED: TNF receptor-associated factor 4 [Capra hircus]	0.94105	4.44e-34	164.41	GS(0.059)LDESALGFGY(0.941)PK		2	2.9152	1	0.542	0.479	0.525	1.43	1.263	1.376	2.632	8.5e-05	nucleus	GO:0050794 regulation of cellular process; GO:0044700 single organism signaling; GO:0051716 cellular response to stimulus; GO:0010941 regulation of cell death; GO:0016567 protein ubiquitination; GO:0043067 regulation of programmed cell death; GO:0044267 cellular protein metabolic process; GO:0044699 single-organism process; GO:0070647 protein modification by small protein conjugation or removal; …		GO:0019787 ubiquitin-like protein transferase activity; GO:0046914 transition metal ion binding; GO:0003824 catalytic activity; GO:0005488 binding; GO:0004842 ubiquitin-protein transferase activity; GO:0043167 ion binding; GO:0043169 cation binding; GO:0046872 metal ion binding; GO:0005515 protein binding; GO:0008270 zinc ion binding; GO:0016740 transferase activity;	K09848	TRAF4; TNF receptor-associated factor 4	chx05222 Small cell lung cancer - Capra hircus (goat); chx05200 Pathways in cancer - Capra hircus (goat); chx04657 IL-17 signaling pathway - Capra hircus (goat);	IPR001293; IPR008974; IPR001841; IPR002083; IPR013083; IPR018957; IPR013323;	Zinc finger, TRAF-type; TRAF-like; Zinc finger, RING-type; MATH/TRAF domain; Zinc finger, RING/FYVE/PHD-type; Zinc finger, C3HC4 RING-type; SIAH-type domain;
XP_017905645.1	608	S	PREDICTED: treacle protein isoform X1 [Capra hircus]	0.950964	6.39e-36	153.83	TAATVSTPTCAS(0.049)S(0.951)PAIVR	......SP...R.	2	-0.65345	2	0.593	0.468	0.487	1.462	1.256	1.356	2.632	0.00029523	nucleus			GO:0005515 protein binding; GO:0005488 binding;	K14562	TCOF1; Treacher Collins syndrome protein	chx03008 Ribosome biogenesis in eukaryotes - Capra hircus (goat);	IPR003993; IPR006594;	Treacher Collins syndrome, treacle; LIS1 homology motif;
XP_017903336.1	4775	S	PREDICTED: histone-lysine N-methyltransferase 2D [Capra hircus]	1	6.32e-06	98.942	ALS(1)PVIPIIPR	...R..SP.....	2	0.83609	3	0.547	0.495	0.504	1.353	1.353	1.358	2.629	0.00036459	nucleus		GO:0043226 organelle; GO:0043231 intracellular membrane-bounded organelle; GO:0043229 intracellular organelle; GO:0005634 nucleus; GO:0044464 cell part; GO:0005622 intracellular; GO:0044424 intracellular part; GO:0043227 membrane-bounded organelle; GO:0005623 cell;	GO:0043169 cation binding; GO:0046872 metal ion binding; GO:0005515 protein binding; GO:0008270 zinc ion binding; GO:0046914 transition metal ion binding; GO:0005488 binding; GO:0043167 ion binding;	K09187	MLL2; histone-lysine N-methyltransferase MLL2 [EC:2.1.1.43]	chx00310 Lysine degradation - Capra hircus (goat);	IPR001214; IPR001841; IPR003889; IPR001965; IPR003616; IPR009071; IPR003888; IPR013083; IPR011011; IPR019787;	SET domain; Zinc finger, RING-type; FY-rich, C-terminal; Zinc finger, PHD-type; Post-SET domain; High mobility group box domain; FY-rich, N-terminal; Zinc finger, RING/FYVE/PHD-type; Zinc finger, FYVE/PHD-type; Zinc finger, PHD-finger;
XP_017913111.1	158	S	PREDICTED: vesicle-associated membrane protein-associated protein B/C [Capra hircus]	0.936431	0.0010577	50.305	ALS(0.936)S(0.052)S(0.011)LDDTEVKK	...K..S......	3	-0.051744	1	0.545	0.48	0.52	1.242	1.39	1.429	2.628	0.00015608	cytoplasm		GO:0016020 membrane; GO:0043229 intracellular organelle; GO:0005783 endoplasmic reticulum; GO:0042175 nuclear outer membrane-endoplasmic reticulum membrane network; GO:0005737 cytoplasm; GO:0044446 intracellular organelle part; GO:0012505 endomembrane system; GO:0044424 intracellular part; GO:0005623 cell; GO:0044422 organelle part; GO:0043231 intracellular membrane-bounded organelle; GO:0043226 …		K10707			IPR008962; IPR000535;	PapD-like; Major sperm protein (MSP) domain;
XP_017896066.1	604	S	PREDICTED: serine/threonine-protein kinase LMTK2 isoform X4 [Capra hircus]	0.889964	8.94e-09	102.57	GPES(0.89)PFNS(0.11)LFNDLEK	....P.SP.....	3	0.52325	1	0.513	0.499	0.534	1.311	1.406	1.34	2.624	4.84e-06	nucleus	GO:0016310 phosphorylation; GO:0044267 cellular protein metabolic process; GO:0044238 primary metabolic process; GO:0044237 cellular metabolic process; GO:0006796 phosphate-containing compound metabolic process; GO:0071704 organic substance metabolic process; GO:0008152 metabolic process; GO:0006468 protein phosphorylation; GO:0006793 phosphorus metabolic process; GO:0044260 cellular macromolecul…		GO:0005524 ATP binding; GO:1901265 nucleoside phosphate binding; GO:0016773 phosphotransferase activity, alcohol group as acceptor; GO:0001882 nucleoside binding; GO:0043167 ion binding; GO:0004672 protein kinase activity; GO:0000166 nucleotide binding; GO:0097159 organic cyclic compound binding; GO:1901363 heterocyclic compound binding; GO:0032549 ribonucleoside binding; GO:0097367 carbohydrate …	K08898			IPR000719; IPR001245; IPR011009;	Protein kinase domain; Serine-threonine/tyrosine-protein kinase catalytic domain; Protein kinase-like domain;
XP_017902096.1	275	S	PREDICTED: coiled-coil domain-containing protein 50 isoform X1 [Capra hircus]	1	0.0015934	92.611	LQDQLS(1)PK	......SP...R.	2	-0.83396	2	0.511	0.539	0.498	1.324	1.351	1.385	2.623	1.27e-06	nucleus							IPR029311;	Coiled-coil domain-containing protein 50, N-terminal;
XP_017908462.1	250	S	PREDICTED: ELL-associated factor 1 [Capra hircus]	0.809708	1.4e-07	98.3	T(0.19)S(0.81)PLKDNPSPEPQLDDIKR	......SP.....	4	-0.20277	1	0.482	0.548	0.522	1.442	1.268	1.352	2.617	9.98e-05	mitochondria				K15186			IPR019194;	Transcription elognation factor Eaf, N-terminal;
XP_017905008.1	240	S	PREDICTED: YTH domain-containing protein 1 isoform X5 [Capra hircus]	1	2.76e-12	138.63	GIS(1)PIIFDR	...R..SP.....	3	-1.2187	2	0.507	0.551	0.496	1.421	1.277	1.365	2.615	5.5e-05	nucleus			GO:0097159 organic cyclic compound binding; GO:1901363 heterocyclic compound binding; GO:0003723 RNA binding; GO:0005488 binding; GO:0003676 nucleic acid binding;	K20100			IPR007275;	YTH domain;
XP_005685840.2	685	S	PREDICTED: ubiquitin carboxyl-terminal hydrolase 8 [Capra hircus]	0.847301	5.78e-06	89.663	S(0.007)Y(0.003)S(0.847)S(0.141)PDIT(0.001)QAIQEEEKR	...R..S......	3	-0.66674	1	0.566	0.488	0.504	1.483	1.13	1.458	2.613	0.00196121	nucleus	GO:0043632 modification-dependent macromolecule catabolic process; GO:0070646 protein modification by small protein removal; GO:0044265 cellular macromolecule catabolic process; GO:0051603 proteolysis involved in cellular protein catabolic process; GO:0044257 cellular protein catabolic process; GO:0019941 modification-dependent protein catabolic process; GO:0044267 cellular protein metabolic proc…		GO:0008233 peptidase activity; GO:0036459 thiol-dependent ubiquitinyl hydrolase activity; GO:0003824 catalytic activity; GO:0101005 ubiquitinyl hydrolase activity; GO:0070011 peptidase activity, acting on L-amino acid peptides; GO:0019783 ubiquitin-like protein-specific protease activity; GO:0008234 cysteine-type peptidase activity; GO:0016787 hydrolase activity;	K11839	USP8; ubiquitin carboxyl-terminal hydrolase 8 [EC:3.4.19.12]	chx04137 Mitophagy - animal - Capra hircus (goat); chx04144 Endocytosis - Capra hircus (goat);	IPR015063; IPR001763; IPR028889; IPR001394;	USP8 dimerisation domain; Rhodanese-like domain; Ubiquitin specific protease domain; Peptidase C19, ubiquitin carboxyl-terminal hydrolase;
XP_017905981.1	314	S	PREDICTED: mediator of RNA polymerase II transcription subunit 16 [Capra hircus]	1	2.65e-09	105.32	EGLPVNNIFQQLS(1)PAVGDK	......SP....K	3	2.3118	1	0.447	0.571	0.535	1.453	1.32	1.282	2.611	0.00019759	nucleus			GO:0005515 protein binding; GO:0003824 catalytic activity; GO:0005488 binding;	K15159	MED16; mediator of RNA polymerase II transcription subunit 16	chx04919 Thyroid hormone signaling pathway - Capra hircus (goat);	IPR017986; IPR011041; IPR015943;	WD40-repeat-containing domain; Soluble quinoprotein glucose/sorbosone dehydrogenase; WD40/YVTN repeat-like-containing domain;
XP_017894245.1	122	S	PREDICTED: F-actin-uncapping protein LRRC16A isoform X5 [Capra hircus]	1	0.0015886	79.889	KIFPGLS(1)PVR	......SP.R...	3	-0.22167	2	0.533	0.488	0.534	1.346	1.382	1.325	2.606	1.6e-06	nucleus			GO:0005515 protein binding; GO:0005488 binding;	K20493			IPR031943; IPR032675;	CARMIL, C-terminal domain; Leucine-rich repeat domain, L domain-like;
NP_001272524.1	245	S	perilipin-3 [Capra hircus]	0.9745	0.0264057	57.249	LGS(0.975)LS(0.025)ER	...R..SL.....	2	0.96781	1	0.461	0.576	0.519	1.331	1.352	1.369	2.604	1.93e-05	cytoplasm				K20287
XP_017921255.1	15	S	PREDICTED: FUN14 domain-containing protein 2 [Capra hircus]	1	3.94e-05	82.069	FES(1)LDLAELAK	...K..S.D....	3	-0.15719	1	0.442	0.474	0.641	1.512	1.205	1.337	2.604	0.00153869	cytoplasm
XP_017912717.1	1102	S	PREDICTED: ribosome-binding protein 1 isoform X4 [Capra hircus]	1	1.41e-15	128.79	QPQAS(1)PEPLDLAAK	......SP.....	2	-1.1134	6	0.534	0.529	0.496	1.365	1.332	1.36	2.602	3.82e-07	endoplasmic reticulum	GO:0045184 establishment of protein localization; GO:0006810 transport; GO:0071702 organic substance transport; GO:0051179 localization; GO:0033036 macromolecule localization; GO:0008104 protein localization; GO:0015031 protein transport; GO:0051234 establishment of localization;	GO:0016020 membrane; GO:0043229 intracellular organelle; GO:0005783 endoplasmic reticulum; GO:0042175 nuclear outer membrane-endoplasmic reticulum membrane network; GO:0005737 cytoplasm; GO:0044446 intracellular organelle part; GO:0012505 endomembrane system; GO:0031224 intrinsic component of membrane; GO:0044424 intracellular part; GO:0005623 cell; GO:0016021 integral component of membrane; GO:0…		K14000	RRBP1; ribosome-binding protein 1	chx04141 Protein processing in endoplasmic reticulum - Capra hircus (goat);	IPR007794;	Ribosome receptor lysine/proline rich;
XP_017920867.1	666	S	PREDICTED: sperm-specific antigen 2 isoform X3 [Capra hircus]	0.980853	0.000114653	113.69	S(0.019)LAS(0.981)IEAK	......S.E....	3	0.57327	2	0.532	0.545	0.483	1.4	1.35	1.306	2.6	1.74e-05	nucleus			GO:0005515 protein binding; GO:0005102 receptor binding; GO:0005488 binding;				IPR029325; IPR029326;	IP3R-interacting domain; Sperm-specific antigen 2, C-terminal;
XP_013825736.1	117	S	PREDICTED: nicotinamide/nicotinic acid mononucleotide adenylyltransferase 1 [Capra hircus]	1	1.76e-15	124.7	LEASICDPQQNS(1)PVLEKPGR	......SP.....	4	0.42883	2	0.537	0.587	0.442	1.357	1.389	1.305	2.587	7.61e-05	cytoplasm	GO:0051188 cofactor biosynthetic process; GO:0009165 nucleotide biosynthetic process; GO:0019362 pyridine nucleotide metabolic process; GO:0006725 cellular aromatic compound metabolic process; GO:0046496 nicotinamide nucleotide metabolic process; GO:0009117 nucleotide metabolic process; GO:0044699 single-organism process; GO:0009058 biosynthetic process; GO:0019363 pyridine nucleotide biosyntheti…		GO:0016779 nucleotidyltransferase activity; GO:0003824 catalytic activity; GO:0016740 transferase activity; GO:0016772 transferase activity, transferring phosphorus-containing groups;	K06210	NMNAT; nicotinamide mononucleotide adenylyltransferase [EC:2.7.7.1 2.7.7.18]	chx01100 Metabolic pathways - Capra hircus (goat); chx00760 Nicotinate and nicotinamide metabolism - Capra hircus (goat);	IPR014729; IPR004821;	Rossmann-like alpha/beta/alpha sandwich fold; Cytidyltransferase-like domain;
NP_001272677.1	1261	S	serine/threonine-protein kinase mTOR [Capra hircus]	0.970729	0.000164072	83.204	LHVS(0.971)T(0.029)INLQK		2	-0.27221	2	0.486	0.539	0.544	1.446	1.322	1.277	2.578	0.000102786	plasma membrane			GO:0016301 kinase activity; GO:0003824 catalytic activity; GO:0005488 binding; GO:0044877 macromolecular complex binding; GO:0005515 protein binding; GO:0016740 transferase activity; GO:0016772 transferase activity, transferring phosphorus-containing groups;	K07203	MTOR; serine/threonine-protein kinase mTOR [EC:2.7.11.1]	chx04213 Longevity regulating pathway - multiple species - Capra hircus (goat); chx05215 Prostate cancer - Capra hircus (goat); chx04630 Jak-STAT signaling pathway - Capra hircus (goat); chx04910 Insulin signaling pathway - Capra hircus (goat); chx04150 mTOR signaling pathway - Capra hircus (goat); chx04659 Th17 cell differentiation - Capra hircus (goat); chx04371 Apelin signaling pathway - Capra…	IPR000403; IPR011990; IPR011989; IPR009076; IPR024585; IPR011009; IPR003151; IPR014009; IPR016024; IPR003152;	Phosphatidylinositol 3-/4-kinase, catalytic domain; Tetratricopeptide-like helical domain; Armadillo-like helical; FKBP12-rapamycin binding domain; Domain of unknown function DUF3385, target of rapamycin protein; Protein kinase-like domain; PIK-related kinase, FAT; PIK-related kinase; Armadillo-type fold; FATC domain;
XP_017905645.1	935	S	PREDICTED: treacle protein isoform X1 [Capra hircus]	0.991194	9.59e-14	75.384	TPLIFVDPNRS(0.991)PAS(0.008)PAATPTQAQATGTPR	......SP.....	3	-0.76542	2	0.44	0.53	0.598	1.397	1.298	1.345	2.577	0.000103611	nucleus			GO:0005515 protein binding; GO:0005488 binding;	K14562	TCOF1; Treacher Collins syndrome protein	chx03008 Ribosome biogenesis in eukaryotes - Capra hircus (goat);	IPR003993; IPR006594;	Treacher Collins syndrome, treacle; LIS1 homology motif;
XP_017916756.1	101	S	PREDICTED: calcium/calmodulin-dependent protein kinase kinase 2 isoform X2 [Capra hircus]	1	0.0105396	56.404	KLS(1)LQER	...R..SL.....	3	0.45734	1	0.546	0.537	0.489	1.365	1.351	1.331	2.574	1.09e-06	nucleus	GO:0016310 phosphorylation; GO:0044267 cellular protein metabolic process; GO:0044238 primary metabolic process; GO:0044237 cellular metabolic process; GO:0006796 phosphate-containing compound metabolic process; GO:0071704 organic substance metabolic process; GO:0008152 metabolic process; GO:0006468 protein phosphorylation; GO:0006793 phosphorus metabolic process; GO:0044260 cellular macromolecul…		GO:0005524 ATP binding; GO:1901265 nucleoside phosphate binding; GO:0016773 phosphotransferase activity, alcohol group as acceptor; GO:0001882 nucleoside binding; GO:0043167 ion binding; GO:0004672 protein kinase activity; GO:0000166 nucleotide binding; GO:0097159 organic cyclic compound binding; GO:1901363 heterocyclic compound binding; GO:0032549 ribonucleoside binding; GO:0097367 carbohydrate …	K07359	CAMKK2; calcium/calmodulin-dependent protein kinase kinase 2 [EC:2.7.11.17]	chx04920 Adipocytokine signaling pathway - Capra hircus (goat); chx04211 Longevity regulating pathway - Capra hircus (goat); chx04152 AMPK signaling pathway - Capra hircus (goat); chx04921 Oxytocin signaling pathway - Capra hircus (goat); chx04140 Autophagy - animal - Capra hircus (goat); chx05034 Alcoholism - Capra hircus (goat);	IPR000719; IPR011009;	Protein kinase domain; Protein kinase-like domain;
XP_017902122.1	698	S	PREDICTED: extended synaptotagmin-2 [Capra hircus]	0.964437	7.21e-08	96.351	EPT(0.035)PS(0.964)IAS(0.929)DIS(0.071)LPIATQELR		2	-0.21296	2	0.516	0.496	0.56	1.385	1.344	1.312	2.571	4.19e-06	plasma membrane			GO:0008289 lipid binding; GO:0005515 protein binding; GO:0005488 binding;				IPR031468; IPR000008;	Synaptotagmin-like mitochondrial-lipid-binding domain; C2 domain;
XP_017914353.1	629	S	PREDICTED: insulin receptor substrate 1 [Capra hircus]	0.908071	0.000164226	69.331	KGS(0.908)GDY(0.091)MPMS(0.001)PK	...R..S.D....	3	-1.5344	3	0.538	0.51	0.529	1.389	1.32	1.333	2.563	1.75e-06	nucleus			GO:0005515 protein binding; GO:0005102 receptor binding; GO:0005488 binding; GO:0005158 insulin receptor binding; GO:0032403 protein complex binding; GO:0044877 macromolecular complex binding;	K16172	IRS1; insulin receptor substrate 1	chx04213 Longevity regulating pathway - multiple species - Capra hircus (goat); chx04923 Regulation of lipolysis in adipocytes - Capra hircus (goat); chx04152 AMPK signaling pathway - Capra hircus (goat); chx04932 Non-alcoholic fatty liver disease (NAFLD) - Capra hircus (goat); chx05206 MicroRNAs in cancer - Capra hircus (goat); chx04068 FoxO signaling pathway - Capra hircus (goat); chx04140 Auto…	IPR011993; IPR002404; IPR001849;	PH domain-like; IRS-type PTB domain; Pleckstrin homology domain;
XP_017901417.1	227	S	PREDICTED: monocarboxylate transporter 1 [Capra hircus]	0.999958	4.13e-19	129.36	GAS(1)DANTDLIGGNPK	...K..S......	3	-1.2242	10	0.5	0.543	0.53	1.226	1.552	1.251	2.561	0.0162152	plasma membrane	GO:0006820 anion transport; GO:0006810 transport; GO:0055085 transmembrane transport; GO:0015711 organic anion transport; GO:1902578 single-organism localization; GO:0015718 monocarboxylic acid transport; GO:0006811 ion transport; GO:0044699 single-organism process; GO:0071702 organic substance transport; GO:0046942 carboxylic acid transport; GO:0051179 localization; GO:0015849 organic acid trans…	GO:0031224 intrinsic component of membrane; GO:0016020 membrane; GO:0016021 integral component of membrane; GO:0044425 membrane part;	GO:0005342 organic acid transmembrane transporter activity; GO:0015075 ion transmembrane transporter activity; GO:0022892 substrate-specific transporter activity; GO:0008028 monocarboxylic acid transmembrane transporter activity; GO:0008514 organic anion transmembrane transporter activity; GO:0046943 carboxylic acid transmembrane transporter activity; GO:0022891 substrate-specific transmembrane t…	K08179			IPR020846;	Major facilitator superfamily domain;
XP_017896456.1	112	S	"PREDICTED: selenide, water dikinase 2 [Capra hircus]"	0.999923	4.21e-09	97.124	AEPS(1)PPFPSLGIGMDSCVIPLR	......SPP....	3	0.281	2	0.545	0.514	0.52	1.338	1.377	1.323	2.557	8.07e-07	cytoplasm			GO:0005524 ATP binding; GO:1901265 nucleoside phosphate binding; GO:0001882 nucleoside binding; GO:0043167 ion binding; GO:0000166 nucleotide binding; GO:0097159 organic cyclic compound binding; GO:1901363 heterocyclic compound binding; GO:0032549 ribonucleoside binding; GO:0097367 carbohydrate derivative binding; GO:0032553 ribonucleotide binding; GO:0005488 binding; GO:0032550 purine ribonucleo…	K01008	selD; selenide, water dikinase [EC:2.7.9.3]	chx01100 Metabolic pathways - Capra hircus (goat); chx00450 Selenocompound metabolism - Capra hircus (goat);	IPR016188; IPR010918;	PurM-like, N-terminal domain; AIR synthase-related protein, C-terminal domain;
XP_017895023.1	188	Y	PREDICTED: lisH domain and HEAT repeat-containing protein KIAA1468 homolog isoform X4 [Capra hircus]	0.997054	0.0194902	88.37	Y(0.997)S(0.003)DDGNR		2	-0.24207	1	0.473	0.632	0.478	1.576	1.25	1.217	2.554	0.0028638	nucleus			GO:0005515 protein binding; GO:0005488 binding;				IPR011989; IPR016024; IPR006594;	Armadillo-like helical; Armadillo-type fold; LIS1 homology motif;
XP_013830723.2	638	S	"PREDICTED: glycerol-3-phosphate acyltransferase 1, mitochondrial isoform X4 [Capra hircus]"	0.999999	2.55e-11	90.867	KLPEPLS(0.27)WRS(0.73)DEEDEDS(1)DFGEEQR		3	-2.0814	4	0.486	0.533	0.561	1.375	1.322	1.339	2.554	3.47e-06	mitochondria	GO:0044711 single-organism biosynthetic process; GO:0044763 single-organism cellular process; GO:0008654 phospholipid biosynthetic process; GO:0044699 single-organism process; GO:0009058 biosynthetic process; GO:0044255 cellular lipid metabolic process; GO:0044238 primary metabolic process; GO:1901576 organic substance biosynthetic process; GO:0044237 cellular metabolic process; GO:0006796 phosph…	GO:0016020 membrane; GO:0005623 cell; GO:0044464 cell part; GO:0071944 cell periphery; GO:0005886 plasma membrane;	GO:0004366 glycerol-3-phosphate O-acyltransferase activity; GO:0016746 transferase activity, transferring acyl groups; GO:0003824 catalytic activity; GO:0016740 transferase activity; GO:0016747 transferase activity, transferring acyl groups other than amino-acyl groups; GO:0008374 O-acyltransferase activity;	K00629	GPAT1_2; glycerol-3-phosphate O-acyltransferase 1/2 [EC:2.3.1.15]	chx00564 Glycerophospholipid metabolism - Capra hircus (goat); chx01100 Metabolic pathways - Capra hircus (goat); chx00561 Glycerolipid metabolism - Capra hircus (goat);	IPR002123;	Phospholipid/glycerol acyltransferase;
XP_017900111.1	444	T	PREDICTED: H/ACA ribonucleoprotein complex subunit 4 [Capra hircus]	1	0.000557817	74.141	ATPVVAEVVKT(1)PK	......TP.....	3	-1.3084	1	0.554	0.512	0.518	1.425	1.253	1.364	2.552	9.75e-05	cytoplasm	GO:0006396 RNA processing; GO:0006725 cellular aromatic compound metabolic process; GO:0001522 pseudouridine synthesis; GO:1901360 organic cyclic compound metabolic process; GO:0006807 nitrogen compound metabolic process; GO:0044238 primary metabolic process; GO:0009451 RNA modification; GO:0044237 cellular metabolic process; GO:0071704 organic substance metabolic process; GO:0016070 RNA metaboli…		GO:0097159 organic cyclic compound binding; GO:1901363 heterocyclic compound binding; GO:0003723 RNA binding; GO:0016853 isomerase activity; GO:0003824 catalytic activity; GO:0005488 binding; GO:0003676 nucleic acid binding; GO:0016866 intramolecular transferase activity; GO:0009982 pseudouridine synthase activity;	K11131	DKC1; H/ACA ribonucleoprotein complex subunit 4 [EC:5.4.99.-]	chx03008 Ribosome biogenesis in eukaryotes - Capra hircus (goat);	IPR020103; IPR015947; IPR002478; IPR032819; IPR004521; IPR002501; IPR012960;	Pseudouridine synthase, catalytic domain; PUA-like domain; PUA domain; tRNA pseudouridylate synthase B, C-terminal; Uncharacterised domain CHP00451; Pseudouridine synthase II, N-terminal; Dyskerin-like;
XP_017896040.1	1045	S	PREDICTED: E3 ubiquitin-protein ligase RBBP6 isoform X3 [Capra hircus]	0.999918	1.13e-13	126.77	LEVTEIVKPS(1)PK	......SP.R...	4	-2.8274	3	0.522	0.537	0.523	1.377	1.299	1.362	2.552	2.35e-06	nucleus	GO:0008152 metabolic process; GO:0032446 protein modification by small protein conjugation; GO:0016567 protein ubiquitination; GO:0044260 cellular macromolecule metabolic process; GO:0044267 cellular protein metabolic process; GO:0006464 cellular protein modification process; GO:0043170 macromolecule metabolic process; GO:0019538 protein metabolic process; GO:0070647 protein modification by small…		GO:0097159 organic cyclic compound binding; GO:1901363 heterocyclic compound binding; GO:0019787 ubiquitin-like protein transferase activity; GO:0046914 transition metal ion binding; GO:0003824 catalytic activity; GO:0005488 binding; GO:0003676 nucleic acid binding; GO:0004842 ubiquitin-protein transferase activity; GO:0043167 ion binding; GO:0046872 metal ion binding; GO:0043169 cation binding; …	K10624			IPR003613; IPR001841; IPR013083; IPR001878; IPR025829;	U box domain; Zinc finger, RING-type; Zinc finger, RING/FYVE/PHD-type; Zinc finger, CCHC-type; Zinc knuckle CX2CX3GHX4C;
XP_017897468.1	906	T	PREDICTED: ankyrin-1 isoform X4 [Capra hircus]	0.99875	2.69e-06	106.58	IPCVT(0.999)PET(0.001)VVIR	......TP.....	3	-2.4084	3	0.528	0.516	0.539	1.358	1.329	1.349	2.55	9.26e-08	nucleus	GO:0050794 regulation of cellular process; GO:0044700 single organism signaling; GO:0051716 cellular response to stimulus; GO:0007165 signal transduction; GO:0050789 regulation of biological process; GO:0007154 cell communication; GO:0044699 single-organism process; GO:0023052 signaling; GO:0050896 response to stimulus; GO:0009987 cellular process; GO:0065007 biological regulation;		GO:0005515 protein binding; GO:0005488 binding;	K10380	ANK; ankyrin	chx05205 Proteoglycans in cancer - Capra hircus (goat);	IPR000488; IPR000906; IPR020683; IPR011029;	Death domain; ZU5 domain; Ankyrin repeat-containing domain; Death-like domain;
NP_001272514.1	145	S	alpha-S2-casein precursor [Capra hircus]	0.955422	2.56e-13	131.18	EQLS(0.955)T(0.863)S(0.181)EENSK		3	-0.55924	10	0.536	0.506	0.542	1.377	1.31	1.349	2.548	1.68e-06	extracellular	GO:0006810 transport; GO:0051179 localization; GO:0051234 establishment of localization;	GO:0005576 extracellular region;	GO:0005215 transporter activity;
XP_017909549.1	278	S	"PREDICTED: alpha-(1,6)-fucosyltransferase [Capra hircus]"	0.99973	2.52e-08	99.344	SGVSTGHWS(1)GEIK	......S.E....	3	0.39973	1	0.55	0.536	0.504	1.454	1.263	1.323	2.541	0.000143885	endoplasmic reticulum	GO:0006486 protein glycosylation; GO:0043413 macromolecule glycosylation; GO:0009101 glycoprotein biosynthetic process; GO:0044763 single-organism cellular process; GO:0044267 cellular protein metabolic process; GO:0009100 glycoprotein metabolic process; GO:0044699 single-organism process; GO:0009058 biosynthetic process; GO:0044238 primary metabolic process; GO:0044237 cellular metabolic process…	GO:0043229 intracellular organelle; GO:0016020 membrane; GO:0032580 Golgi cisterna membrane; GO:0098588 bounding membrane of organelle; GO:0031090 organelle membrane; GO:0005737 cytoplasm; GO:0044446 intracellular organelle part; GO:0000139 Golgi membrane; GO:0031224 intrinsic component of membrane; GO:0012505 endomembrane system; GO:0005795 Golgi stack; GO:0044424 intracellular part; GO:0005623 …	GO:0008417 fucosyltransferase activity; GO:0008424 glycoprotein 6-alpha-L-fucosyltransferase activity; GO:0046921 alpha-(1->6)-fucosyltransferase activity; GO:0016758 transferase activity, transferring hexosyl groups; GO:0003824 catalytic activity; GO:0005488 binding; GO:0005515 protein binding; GO:0016757 transferase activity, transferring glycosyl groups; GO:0016740 transferase activity;	K00717	FUT8; glycoprotein 6-alpha-L-fucosyltransferase [EC:2.4.1.68]	chx00510 N-Glycan biosynthesis - Capra hircus (goat); chx01100 Metabolic pathways - Capra hircus (goat); chx05202 Transcriptional misregulation in cancer - Capra hircus (goat); chx00533 Glycosaminoglycan biosynthesis - keratan sulfate - Capra hircus (goat);	IPR001452; IPR027350;	SH3 domain; Glycosyltransferase family 23 (GT23) domain;
XP_017915652.1	885	S	PREDICTED: bifunctional glutamate/proline--tRNA ligase [Capra hircus]	0.785542	9.21e-09	105.46	EYVPGQPPS(0.003)S(0.003)QS(0.003)S(0.003)DS(0.204)S(0.786)PPR	......SPP....	2	0.72502	3	0.43	0.502	0.654	1.446	1.354	1.222	2.536	0.00093728	cytoplasm	GO:0006518 peptide metabolic process; GO:0006725 cellular aromatic compound metabolic process; GO:0044267 cellular protein metabolic process; GO:0044699 single-organism process; GO:0009058 biosynthetic process; GO:1901566 organonitrogen compound biosynthetic process; GO:0043039 tRNA aminoacylation; GO:0044237 cellular metabolic process; GO:0071704 organic substance metabolic process; GO:0008152 m…	GO:0044424 intracellular part; GO:0005623 cell; GO:0044464 cell part; GO:0005622 intracellular; GO:0005737 cytoplasm;	GO:0016876 ligase activity, forming aminoacyl-tRNA and related compounds; GO:0005524 ATP binding; GO:1901265 nucleoside phosphate binding; GO:0016875 ligase activity, forming carbon-oxygen bonds; GO:0004818 glutamate-tRNA ligase activity; GO:0001882 nucleoside binding; GO:0043167 ion binding; GO:0016874 ligase activity; GO:0000166 nucleotide binding; GO:0004827 proline-tRNA ligase activity; GO:00…	K14163	EPRS; bifunctional glutamyl/prolyl-tRNA synthetase [EC:6.1.1.17 6.1.1.15]	chx00860 Porphyrin and chlorophyll metabolism - Capra hircus (goat); chx00970 Aminoacyl-tRNA biosynthesis - Capra hircus (goat); chx01100 Metabolic pathways - Capra hircus (goat);	IPR002314; IPR016061; IPR020061; IPR020056; IPR004046; IPR011035; IPR020058; IPR000738; IPR006195; IPR014729; IPR033721; IPR004154; IPR010987; IPR009068; IPR017449; IPR020059;	Aminoacyl-tRNA synthetase, class II (G/ P/ S/T); Proline-tRNA ligase, class II, C-terminal; Glutamyl/glutaminyl-tRNA synthetase, class Ib, alpha-bundle domain; Ribosomal protein L25/Gln-tRNA synthetase, beta-barrel domain; Glutathione S-transferase, C-terminal; Ribosomal protein L25/Gln-tRNA synthetase, anti-codon-binding domain; Glutamyl/glutaminyl-tRNA synthetase, class Ib, catalytic domain; WH…
XP_017900219.1	51	S	"PREDICTED: LOW QUALITY PROTEIN: cytochrome P450 2D14, partial [Capra hircus]"	0.999944	0.000974841	88.596	RFS(1)LSTLR	...RR.S......	3	0.51253	1	0.371	0.673	0.545	1.523	1.35	1.149	2.531	0.0043036	cytoplasm,nucleus	GO:0044699 single-organism process; GO:0008152 metabolic process; GO:0055114 oxidation-reduction process; GO:0044710 single-organism metabolic process;		GO:0097159 organic cyclic compound binding; GO:1901363 heterocyclic compound binding; GO:0020037 heme binding; GO:0005506 iron ion binding; GO:0046914 transition metal ion binding; GO:0003824 catalytic activity; GO:0005488 binding; GO:0043167 ion binding; GO:0043169 cation binding; GO:0046872 metal ion binding; GO:0016705 oxidoreductase activity, acting on paired donors, with incorporation or red…	K07414	CYP2D; cytochrome P450 family 2 subfamily D [EC:1.14.14.1]	chx00140 Steroid hormone biosynthesis - Capra hircus (goat); chx04726 Serotonergic synapse - Capra hircus (goat);
XP_017910408.1	114	S	PREDICTED: eukaryotic translation initiation factor 5B isoform X2 [Capra hircus]	0.999311	3.53e-05	58.373	KQS(0.001)FEDNDS(0.999)EELDEKDSK	......S.E....	4	-2.3434	2	0.477	0.52	0.58	0.922	2.171	0.896	2.529	0.196898	cytoplasm,nucleus			GO:1901265 nucleoside phosphate binding; GO:0001882 nucleoside binding; GO:0043167 ion binding; GO:0016817 hydrolase activity, acting on acid anhydrides; GO:0016787 hydrolase activity; GO:0000166 nucleotide binding; GO:0017111 nucleoside-triphosphatase activity; GO:0097159 organic cyclic compound binding; GO:1901363 heterocyclic compound binding; GO:0032549 ribonucleoside binding; GO:0097367 carb…	K03243	EIF5B; translation initiation factor 5B	chx03013 RNA transport - Capra hircus (goat);	IPR023115; IPR005225; IPR004161; IPR027417; IPR000795; IPR009000;	Translation initiation factor IF- 2, domain 3; Small GTP-binding protein domain; Translation elongation factor EFTu-like, domain 2; P-loop containing nucleoside triphosphate hydrolase; Transcription factor, GTP-binding domain; Translation protein, beta-barrel domain;
XP_017912110.1	766	S	PREDICTED: heat shock protein 105 kDa isoform X2 [Capra hircus]	1	0.00243826	65.879	IES(1)PKLER	......SP...R.	3	1.5512	5	0.504	0.576	0.514	1.418	1.276	1.337	2.529	6.26e-05	cytoplasm				K09485	HSP110; heat shock protein 110kDa	chx04141 Protein processing in endoplasmic reticulum - Capra hircus (goat);	IPR029048; IPR029047;	Heat shock protein 70kD, C-terminal domain; Heat shock protein 70kD, peptide-binding domain;
XP_017895864.1	237	S	PREDICTED: PAXIP1-associated glutamate-rich protein 1 [Capra hircus]	0.997948	4.05e-13	114.87	DLFSLDSEDAS(0.002)PAS(0.998)PPLR	......SPP....	3	0.96512	2	0.546	0.514	0.537	1.428	1.311	1.29	2.523	5.55e-05	nucleus				K14973
XP_017909367.1	255	S	PREDICTED: zinc finger CCCH domain-containing protein 14 isoform X7 [Capra hircus]	0.806053	3.57e-13	135.14	IS(0.194)S(0.806)PIKEEEAK	...R..SP.....	2	-0.67974	1	0.549	0.541	0.509	1.421	1.267	1.344	2.522	6.07e-05	nucleus			GO:0046872 metal ion binding; GO:0043169 cation binding; GO:0005488 binding; GO:0043167 ion binding;				IPR000571;	Zinc finger, CCCH-type;
XP_017907981.1	717	S	PREDICTED: nucleolar protein 8 [Capra hircus]	0.993829	6.68e-05	79.337	APEKS(0.994)PEVFS(0.006)R	......SP.....	3	-0.37554	1	0.442	0.613	0.542	1.419	1.288	1.316	2.519	0.00022028	nucleus			GO:0097159 organic cyclic compound binding; GO:1901363 heterocyclic compound binding; GO:1901265 nucleoside phosphate binding; GO:0005488 binding; GO:0003676 nucleic acid binding; GO:0000166 nucleotide binding; GO:0036094 small molecule binding;				IPR034138; IPR000504; IPR012677;	Nucleolar protein 8, RNA recognition motif; RNA recognition motif domain; Nucleotide-binding alpha-beta plait domain;
XP_013829378.1	96	S	PREDICTED: cysteine-rich protein 3 isoform X2 [Capra hircus]	0.999507	1.29e-13	128.95	LNPSSFS(1)PPRPR	......SPP....	3	-0.48637	1	0.515	0.542	0.539	1.287	1.437	1.294	2.518	8.17e-05	nucleus			GO:0043169 cation binding; GO:0046872 metal ion binding; GO:0008270 zinc ion binding; GO:0046914 transition metal ion binding; GO:0005488 binding; GO:0043167 ion binding;				IPR001781;	Zinc finger, LIM-type;
XP_017899110.1	123	S	PREDICTED: alcohol dehydrogenase [NADP(+)] [Capra hircus]	1	0.0171621	66.27	GDS(1)PFPK	...R..SP.P...	3	0.24496	3	0.533	0.521	0.548	1.392	1.303	1.326	2.51	4.2e-06	cytoplasm	GO:0044699 single-organism process; GO:0008152 metabolic process; GO:0055114 oxidation-reduction process; GO:0044710 single-organism metabolic process;		GO:0003824 catalytic activity; GO:0016491 oxidoreductase activity;	K00002	AKR1A1; alcohol dehydrogenase (NADP+) [EC:1.1.1.2]	chx00040 Pentose and glucuronate interconversions - Capra hircus (goat); chx00010 Glycolysis / Gluconeogenesis - Capra hircus (goat); chx01100 Metabolic pathways - Capra hircus (goat); chx00561 Glycerolipid metabolism - Capra hircus (goat);	IPR023210;	NADP-dependent oxidoreductase domain;
XP_017912932.1	466	S	PREDICTED: nucleolar protein 56 [Capra hircus]	0.787862	3.34e-12	94.802	LAAIALAS(0.001)S(0.003)ENS(0.208)S(0.788)APEECEETSERPK	......S.P....	3	-0.29842	2	0.516	0.56	0.529	1.415	1.245	1.363	2.507	0.000100404	nucleus				K14564	NOP56; nucleolar protein 56	chx03008 Ribosome biogenesis in eukaryotes - Capra hircus (goat);	IPR002687; IPR012974; IPR012976;	Nop domain; NOP5, N-terminal; NOSIC;
XP_017907170.1	440	S	PREDICTED: C2 domain-containing protein 2 [Capra hircus]	0.97181	0.00137015	64.104	AS(0.001)PLGS(0.027)ES(0.972)PLR	......SP.R...	2	3.2359	1	0.555	0.589	0.462	1.342	1.292	1.392	2.507	7.58e-05	extracellular			GO:0005515 protein binding; GO:0005488 binding;				IPR000008;	C2 domain;
NP_001272555.1	59	S	glycosylation-dependent cell adhesion molecule 1 precursor [Capra hircus]	0.992682	3.28e-08	105.06	EPS(0.007)IS(0.993)REDLIS(0.001)KEPNVIR	......S..DL..	2	-0.45843	17	0.541	0.521	0.545	1.373	1.288	1.359	2.502	3.97e-06	extracellular				K06815	GLYCAM1; glycosylation dependent cell adhesion molecule 1	chx04514 Cell adhesion molecules (CAMs) - Capra hircus (goat);
XP_017914051.1	181	S	PREDICTED: protein FAM84B [Capra hircus]	0.98473	0.0001	78.814	Y(0.001)KPLS(0.985)PS(0.014)AVVR	....P.SP.....	2	-1.4459	4	0.53	0.521	0.556	1.365	1.306	1.347	2.5	1.23e-06	nucleus							IPR007053; IPR000064;	LRAT-like domain; Endopeptidase, NLPC/P60 domain;
XP_017916280.1	449	S	PREDICTED: nucleolar protein 58 isoform X3 [Capra hircus]	0.999935	2.7e-21	128.06	HVKEEPLS(1)EEEPCTSTAVASPEK	......S.E....	3	0.21343	2	0.62	0.502	0.496	1.467	1.133	1.428	2.489	0.0020609	cytoplasm				K14565	NOP58; nucleolar protein 58	chx03008 Ribosome biogenesis in eukaryotes - Capra hircus (goat);	IPR002687; IPR012976;	Nop domain; NOSIC;
XP_005682429.2	34	S	PREDICTED: protein YIPF2 isoform X2 [Capra hircus]	0.999818	0.0466438	48.998	SDQLS(1)PK	......SPK....	2	0.78139	1	0.547	0.521	0.547	1.362	1.314	1.336	2.484	5.25e-07	plasma membrane		GO:0016020 membrane;					IPR006977;	Yip1 domain;
XP_017909331.1	630	S	PREDICTED: tetratricopeptide repeat protein 7B isoform X6 [Capra hircus]	0.909006	0.00896269	97.635	GS(0.091)S(0.909)LLDR	...R..SL.....	2	0.46889	1	0.52	0.512	0.581	1.255	1.493	1.255	2.482	0.00063823	nucleus			GO:0005515 protein binding; GO:0005488 binding;	K21843			IPR011990; IPR013026;	Tetratricopeptide-like helical domain; Tetratricopeptide repeat-containing domain;
XP_017904620.1	126	S	PREDICTED: alpha-S1-casein isoform X5 [Capra hircus]	1	2.97e-19	127.35	S(1)AEEQLHS(1)MK		3	0.12661	7	0.516	0.529	0.571	1.39	1.317	1.304	2.482	1.72e-05	extracellular	GO:0006810 transport; GO:0051179 localization; GO:0051234 establishment of localization;	GO:0005576 extracellular region;	GO:0005215 transporter activity;
XP_017910936.1	165	S	PREDICTED: glutamine--fructose-6-phosphate aminotransferase [isomerizing] 1 isoform X2 [Capra hircus]	0.835044	2.32e-34	172.91	VDS(0.835)T(0.14)T(0.025)CLFPVEEK	...R..S...L..	3	-4.1245	20	0.525	0.543	0.55	1.348	1.329	1.332	2.478	6.05e-08	cytoplasm	GO:0008152 metabolic process; GO:1901137 carbohydrate derivative biosynthetic process; GO:1901135 carbohydrate derivative metabolic process; GO:0009058 biosynthetic process; GO:0005975 carbohydrate metabolic process; GO:0044238 primary metabolic process; GO:1901576 organic substance biosynthetic process; GO:0071704 organic substance metabolic process;		GO:0016769 transferase activity, transferring nitrogenous groups; GO:0070548 L-glutamine aminotransferase activity; GO:0003824 catalytic activity; GO:0005488 binding; GO:0030246 carbohydrate binding; GO:0008483 transaminase activity; GO:0016740 transferase activity; GO:0004360 glutamine-fructose-6-phosphate transaminase (isomerizing) activity;	K00820	glmS; glucosamine--fructose-6-phosphate aminotransferase (isomerizing) [EC:2.6.1.16]	chx01100 Metabolic pathways - Capra hircus (goat); chx00520 Amino sugar and nucleotide sugar metabolism - Capra hircus (goat); chx00250 Alanine, aspartate and glutamate metabolism - Capra hircus (goat); chx04931 Insulin resistance - Capra hircus (goat);	IPR029055; IPR001347; IPR017932;	Nucleophile aminohydrolases, N-terminal; Sugar isomerase (SIS); Glutamine amidotransferase type 2 domain;
XP_017910076.1	723	S	PREDICTED: apoptotic chromatin condensation inducer in the nucleus isoform X2 [Capra hircus]	1	0.00830901	46.88	LQPDRGS(1)PK	....R.SP.....	3	-0.3059	3	0.517	0.536	0.566	1.391	1.286	1.332	2.476	1.93e-05	nucleus			GO:0097159 organic cyclic compound binding; GO:1901363 heterocyclic compound binding; GO:1901265 nucleoside phosphate binding; GO:0005488 binding; GO:0003676 nucleic acid binding; GO:0000166 nucleotide binding; GO:0036094 small molecule binding;	K12875	ACIN1; apoptotic chromatin condensation inducer in the nucleus	chx03040 Spliceosome - Capra hircus (goat); chx03015 mRNA surveillance pathway - Capra hircus (goat); chx03013 RNA transport - Capra hircus (goat);	IPR003034; IPR034257; IPR000504; IPR012677;	SAP domain; Acinus, RNA recognition motif; RNA recognition motif domain; Nucleotide-binding alpha-beta plait domain;
XP_017919462.1	710	S	PREDICTED: cordon-bleu protein-like 1 isoform X4 [Capra hircus]	0.999634	8.87e-09	105.51	LSLKPQDS(1)VDISGEFR	......S.D....	3	1.7876	1	0.556	0.532	0.533	1.357	1.337	1.315	2.473	3.24e-07	nucleus							IPR019025;	Cordon-bleu, ubiquitin-like domain;
XP_017919462.1	365	S	PREDICTED: cordon-bleu protein-like 1 isoform X4 [Capra hircus]	0.838755	3.35e-05	75.533	T(0.16)GS(0.839)LQLS(0.005)S(0.011)T(0.03)S(0.03)AGNS(0.467)S(0.459)LKR	...R..SL.....	3	0.065507	4	0.554	0.52	0.547	1.306	1.379	1.32	2.471	2.76e-06	nucleus							IPR019025;	Cordon-bleu, ubiquitin-like domain;
XP_017901909.1	655	S	PREDICTED: uncharacterized protein C1orf226 homolog isoform X2 [Capra hircus]	0.999967	2.58e-10	106.44	LSLSPISLAES(1)PEDGS(1)PPPR	......SP.....	3	-0.66945	1	0.444	0.569	0.609	1.401	1.234	1.369	2.469	0.00037534	nucleus			GO:0005515 protein binding; GO:0005488 binding;	K16513	NOS1AP; carboxyl-terminal PDZ ligand of neuronal nitric oxide synthase protein	chx04713 Circadian entrainment - Capra hircus (goat);	IPR011993; IPR006020;	PH domain-like; PTB/PI domain;
XP_017920407.1	57	S	PREDICTED: zinc finger protein 652 [Capra hircus]	0.882978	2.18e-08	101.04	ES(0.033)GS(0.883)PY(0.078)S(0.006)VLVDTK	..R...SP.....	2	0.19401	2	0.56	0.521	0.547	1.425	1.32	1.26	2.46	8.48e-05	nucleus			GO:0097159 organic cyclic compound binding; GO:1901363 heterocyclic compound binding; GO:0005488 binding; GO:0003676 nucleic acid binding; GO:0043167 ion binding; GO:0043169 cation binding; GO:0046872 metal ion binding;				IPR015880; IPR007087; IPR013087;	Zinc finger, C2H2-like; Zinc finger, C2H2; Zinc finger C2H2-type/integrase DNA-binding domain;
XP_017916756.1	445	S	PREDICTED: calcium/calmodulin-dependent protein kinase kinase 2 isoform X2 [Capra hircus]	0.999915	0.000669095	78.287	S(1)FGNPFEGSR	...R..SF.....	2	-0.066187	1	0.439	0.533	0.654	1.44	1.208	1.352	2.46	0.00099979	nucleus	GO:0016310 phosphorylation; GO:0044267 cellular protein metabolic process; GO:0044238 primary metabolic process; GO:0044237 cellular metabolic process; GO:0006796 phosphate-containing compound metabolic process; GO:0071704 organic substance metabolic process; GO:0008152 metabolic process; GO:0006468 protein phosphorylation; GO:0006793 phosphorus metabolic process; GO:0044260 cellular macromolecul…		GO:0005524 ATP binding; GO:1901265 nucleoside phosphate binding; GO:0016773 phosphotransferase activity, alcohol group as acceptor; GO:0001882 nucleoside binding; GO:0043167 ion binding; GO:0004672 protein kinase activity; GO:0000166 nucleotide binding; GO:0097159 organic cyclic compound binding; GO:1901363 heterocyclic compound binding; GO:0032549 ribonucleoside binding; GO:0097367 carbohydrate …	K07359	CAMKK2; calcium/calmodulin-dependent protein kinase kinase 2 [EC:2.7.11.17]	chx04920 Adipocytokine signaling pathway - Capra hircus (goat); chx04211 Longevity regulating pathway - Capra hircus (goat); chx04152 AMPK signaling pathway - Capra hircus (goat); chx04921 Oxytocin signaling pathway - Capra hircus (goat); chx04140 Autophagy - animal - Capra hircus (goat); chx05034 Alcoholism - Capra hircus (goat);	IPR000719; IPR011009;	Protein kinase domain; Protein kinase-like domain;
XP_017904379.1	11	S	PREDICTED: proline-rich protein 5 isoform X1 [Capra hircus]	0.911718	2.41e-05	81.185	FMS(0.912)S(0.084)PS(0.004)LS(0.001)DLGK	...K..S.P....	2	2.9177	2	0.537	0.569	0.525	1.341	1.288	1.376	2.456	1.52e-05	mitochondria				K20411	PRR5; proline-rich protein 5	chx04150 mTOR signaling pathway - Capra hircus (goat);	IPR016159;	Cullin repeat-like-containing domain;
XP_017919332.1	588	S	PREDICTED: protein HID1 isoform X2 [Capra hircus]	1	0.0535138	42.718	RPPEPLS(1)R		2	0.31476	1	0.38	0.775	0.473	1.241	1.402	1.348	2.451	0.003563	cytoplasm
XP_017914555.1	276	S	PREDICTED: large neutral amino acids transporter small subunit 3 [Capra hircus]	0.95611	5.5e-06	96.016	APSLEEGVLFIS(0.956)S(0.044)QDVR		2	-2.0722	2	0.478	0.608	0.551	1.304	1.327	1.362	2.439	4.24e-05	plasma membrane	GO:0006810 transport; GO:0055085 transmembrane transport; GO:0051179 localization; GO:0051234 establishment of localization;	GO:0031224 intrinsic component of membrane; GO:0016020 membrane; GO:0016021 integral component of membrane; GO:0044425 membrane part;		K08228			IPR020846;	Major facilitator superfamily domain;
NP_001272555.1	57	S	glycosylation-dependent cell adhesion molecule 1 precursor [Capra hircus]	0.844776	0.00140774	51.03	EPS(0.845)IS(0.155)REDLISK	...K..S......	3	0.5433	8	0.532	0.576	0.526	1.179	1.673	1.13	2.437	0.0461	extracellular				K06815	GLYCAM1; glycosylation dependent cell adhesion molecule 1	chx04514 Cell adhesion molecules (CAMs) - Capra hircus (goat);
XP_005690889.2	88	S	PREDICTED: polynucleotide 5'-hydroxyl-kinase NOL9 [Capra hircus]	0.8199	6.76e-17	89.391	AS(0.18)S(0.82)PEPAEDPVPSGPAILPIPPVRPAGSGR	...R..SP.P...	3	-0.37785	5	0.528	0.519	0.592	1.345	1.331	1.318	2.437	2.72e-06	mitochondria				K06947			IPR032319;	Polyribonucleotide 5'-hydroxyl-kinase Clp1, P-loop domain;
XP_017905645.1	1075	S	PREDICTED: treacle protein isoform X1 [Capra hircus]	0.97467	1.05e-41	151.37	TPSSSGTDSAVGTLS(0.002)T(0.023)AS(0.975)PQS(0.001)TPTQVR	......SP.....	3	1.2191	1	0.273	0.811	0.555	1.536	1.287	1.161	2.431	0.0148027	nucleus			GO:0005515 protein binding; GO:0005488 binding;	K14562	TCOF1; Treacher Collins syndrome protein	chx03008 Ribosome biogenesis in eukaryotes - Capra hircus (goat);	IPR003993; IPR006594;	Treacher Collins syndrome, treacle; LIS1 homology motif;
XP_013830205.1	243	T	PREDICTED: CD2 antigen cytoplasmic tail-binding protein 2 isoform X2 [Capra hircus]	0.900082	1.95e-11	60.048	GLACQT(0.054)QGPRDPT(0.9)PPPS(0.046)LDMFAEEVTEGELETPTPAQR	......TPP....	4	1.9064	3	0.526	0.571	0.547	1.28	1.41	1.295	2.424	5.73e-05	nucleus			GO:0005515 protein binding; GO:0005488 binding;	K13099			IPR003169;	GYF domain;
XP_017896052.1	49	T	PREDICTED: lysine-rich nucleolar protein 1 [Capra hircus]	1	0.000362723	82.865	AT(1)PPLKDVIQEQAPR	......TPP....	3	1.1349	2	0.556	0.561	0.533	1.391	1.267	1.335	2.42	2.47e-05	nucleus							IPR028124;	Small acidic protein-like domain;
XP_017896901.1	1003	S	PREDICTED: dyslexia-associated protein KIAA0319-like protein homolog [Capra hircus]	0.981439	0.000136111	48.771	S(0.002)ES(0.014)ELDS(0.981)DDAIFT(0.002)WPDREK	......S.D....	3	-0.75127	1	0.555	0.531	0.563	1.249	1.312	1.426	2.418	0.000120782	nucleus							IPR022409; IPR000601; IPR013980;	PKD/Chitinase domain; PKD domain; MANSC domain;
XP_017895638.1	1242	S	PREDICTED: serine/arginine repetitive matrix protein 2 isoform X2 [Capra hircus]	1	8.69e-34	151.2	SEESSNQVLPNLS(1)PELK	......SP.....	2	0.44717	8	0.549	0.567	0.535	1.354	1.261	1.376	2.417	2.41e-05	nucleus			GO:0005515 protein binding; GO:0005488 binding;	K13172			IPR024945; IPR013170;	Spt5 C-terminal domain; mRNA splicing factor Cwf21 domain;
XP_017917336.1	824	S	PREDICTED: zinc finger CCCH domain-containing protein 18 isoform X2 [Capra hircus]	0.985454	9.52e-05	62.94	Y(0.01)EPS(0.004)DKDRQS(0.985)PPPAK	......SPP....	3	-0.44188	4	0.554	0.546	0.552	1.426	1.242	1.324	2.416	0.0046363	nucleus			GO:0046872 metal ion binding; GO:0043169 cation binding; GO:0005488 binding; GO:0043167 ion binding;	K13092			IPR000571;	Zinc finger, CCCH-type;
XP_017914353.1	312	S	PREDICTED: insulin receptor substrate 1 [Capra hircus]	0.828661	4.7e-05	77.506	TESIT(0.005)AT(0.145)S(0.829)PAS(0.02)LVGGK	......SP.....	3	-0.7943	1	0.622	0.525	0.506	1.344	1.343	1.305	2.415	3.69e-05	nucleus			GO:0005515 protein binding; GO:0005102 receptor binding; GO:0005488 binding; GO:0005158 insulin receptor binding; GO:0032403 protein complex binding; GO:0044877 macromolecular complex binding;	K16172	IRS1; insulin receptor substrate 1	chx04213 Longevity regulating pathway - multiple species - Capra hircus (goat); chx04923 Regulation of lipolysis in adipocytes - Capra hircus (goat); chx04152 AMPK signaling pathway - Capra hircus (goat); chx04932 Non-alcoholic fatty liver disease (NAFLD) - Capra hircus (goat); chx05206 MicroRNAs in cancer - Capra hircus (goat); chx04068 FoxO signaling pathway - Capra hircus (goat); chx04140 Auto…	IPR011993; IPR002404; IPR001849;	PH domain-like; IRS-type PTB domain; Pleckstrin homology domain;
NP_001272482.1	1719	S	tuberin [Capra hircus]	0.861617	1.18e-05	90.793	LVS(0.138)S(0.862)VDDFTEFV	......S.D....	2	-1.2038	1	0.475	0.594	0.581	1.315	1.237	1.433	2.415	0.0003392	plasma membrane	GO:0032007 negative regulation of TOR signaling; GO:0050794 regulation of cellular process; GO:1902531 regulation of intracellular signal transduction; GO:0009968 negative regulation of signal transduction; GO:0043547 positive regulation of GTPase activity; GO:0023051 regulation of signaling; GO:0048585 negative regulation of response to stimulus; GO:0048523 negative regulation of cellular proces…	GO:0033596 TSC1-TSC2 complex; GO:0044464 cell part; GO:0005622 intracellular; GO:0005737 cytoplasm; GO:0032991 macromolecular complex; GO:0044424 intracellular part; GO:0044445 cytosolic part; GO:0043234 protein complex; GO:0005623 cell; GO:0005829 cytosol; GO:0044444 cytoplasmic part;	GO:0030234 enzyme regulator activity; GO:0060589 nucleoside-triphosphatase regulator activity; GO:0005488 binding; GO:0030695 GTPase regulator activity; GO:0098772 molecular function regulator; GO:0008047 enzyme activator activity; GO:0005096 GTPase activator activity;	K07207	TSC2; tuberous sclerosis 2	chx04152 AMPK signaling pathway - Capra hircus (goat); chx04919 Thyroid hormone signaling pathway - Capra hircus (goat); chx05165 Human papillomavirus infection - Capra hircus (goat); chx04140 Autophagy - animal - Capra hircus (goat); chx05231 Choline metabolism in cancer - Capra hircus (goat); chx04072 Phospholipase D signaling pathway - Capra hircus (goat); chx04115 p53 signaling pathway - Capr…	IPR018515; IPR011989; IPR000331; IPR016024; IPR024584;	Tuberin-type domain; Armadillo-like helical; Rap GTPase activating protein domain; Armadillo-type fold; Tuberin, N-terminal;
XP_017897371.1	621	S	PREDICTED: long-chain-fatty-acid--CoA ligase 1 isoform X2 [Capra hircus]	1	3.88e-05	88.092	GIVGS(1)FEELCR	......S.E....	2	-1.2932	1	0.543	0.604	0.506	1.414	1.308	1.267	2.413	0.000119225	cytoplasm	GO:0008152 metabolic process;		GO:0003824 catalytic activity;	K01897	ACSL; long-chain acyl-CoA synthetase [EC:6.2.1.3]	chx00071 Fatty acid degradation - Capra hircus (goat); chx01212 Fatty acid metabolism - Capra hircus (goat); chx04146 Peroxisome - Capra hircus (goat); chx00061 Fatty acid biosynthesis - Capra hircus (goat); chx04216 Ferroptosis - Capra hircus (goat); chx01100 Metabolic pathways - Capra hircus (goat); chx04920 Adipocytokine signaling pathway - Capra hircus (goat); chx03320 PPAR signaling pathway …	IPR000873;	AMP-dependent synthetase/ligase;
XP_017912932.1	519	S	PREDICTED: nucleolar protein 56 [Capra hircus]	0.976637	4.81e-56	183.25	S(0.024)FS(0.022)KEELVS(0.977)S(0.977)DLEETAGTGSLPK	......SD.E...	4	-3.893	7	0.55	0.562	0.542	1.331	1.318	1.336	2.409	3.22e-08	nucleus				K14564	NOP56; nucleolar protein 56	chx03008 Ribosome biogenesis in eukaryotes - Capra hircus (goat);	IPR002687; IPR012974; IPR012976;	Nop domain; NOP5, N-terminal; NOSIC;
XP_017920544.1	9	S	"PREDICTED: keratin, type I cytoskeletal 17 [Capra hircus]"	0.983864	0.000217387	106.88	HFS(0.984)S(0.016)GSIK	...R..S......	3	-1.0233	5	0.576	0.533	0.548	1.4	1.211	1.379	2.408	0.00021991	cytoplasm,nucleus		GO:0043229 intracellular organelle; GO:0099513 polymeric cytoskeletal fiber; GO:0043232 intracellular non-membrane-bounded organelle; GO:0044430 cytoskeletal part; GO:0044446 intracellular organelle part; GO:0099512 supramolecular fiber; GO:0044424 intracellular part; GO:0005623 cell; GO:0099080 supramolecular complex; GO:0044422 organelle part; GO:0099081 supramolecular polymer; GO:0043228 non-m…	GO:0005198 structural molecule activity;	K07604
XP_017916835.1	47	S	PREDICTED: ADP-ribosylation factor-like protein 6-interacting protein 4 isoform X4 [Capra hircus]	0.997121	0.0013688	54.004	KAS(0.997)IIS(0.001)S(0.002)GAEER	...R..S......	3	0.2619	2	0.533	0.561	0.563	1.396	1.268	1.321	2.405	3.77e-05	nucleus
XP_017909317.1	332	S	PREDICTED: protein CASC4 isoform X3 [Capra hircus]	1	2.04e-05	86.214	LIPGPNLGS(1)EPR	.....GS......	2	-0.49342	3	0.607	0.505	0.547	1.3	1.322	1.36	2.4	2.15e-05	extracellular
XP_005698882.2	387	S	PREDICTED: transcription factor IIIB 50 kDa subunit [Capra hircus]	0.942524	1.47e-11	83.165	VCPIPPVSTVT(0.004)GDEDIS(0.943)DS(0.053)EIEQYLR	......SD.E...	3	1.6152	1	0.607	0.521	0.535	1.356	1.336	1.291	2.395	1.97e-05	cytoplasm				K15197			IPR013137; IPR013763;	Zinc finger, TFIIB-type; Cyclin-like;
XP_017899920.1	88	S	"PREDICTED: RNA-binding motif protein, X chromosome [Capra hircus]"	0.999928	3.5e-15	129.11	VEQATKPS(1)FESGR	......S.E....	2	2.8751	1	0.605	0.518	0.544	1.447	1.226	1.312	2.391	0.00036407	nucleus			GO:0097159 organic cyclic compound binding; GO:1901363 heterocyclic compound binding; GO:1901265 nucleoside phosphate binding; GO:0005488 binding; GO:0003676 nucleic acid binding; GO:0000166 nucleotide binding; GO:0036094 small molecule binding;	K12885	RBMX; heterogeneous nuclear ribonucleoprotein G	chx03040 Spliceosome - Capra hircus (goat);	IPR000504; IPR012604; IPR012677; IPR003954;	RNA recognition motif domain; RBM1CTR; Nucleotide-binding alpha-beta plait domain; RNA recognition motif domain, eukaryote;
XP_017909331.1	677	S	PREDICTED: tetratricopeptide repeat protein 7B isoform X6 [Capra hircus]	0.99855	3.6e-06	89.297	VEQALSEVAS(0.999)S(0.996)LQS(0.004)S(0.001)APK		3	2.7525	2	0.589	0.568	0.509	1.282	1.269	1.431	2.39	0.000177323	nucleus			GO:0005515 protein binding; GO:0005488 binding;	K21843			IPR011990; IPR013026;	Tetratricopeptide-like helical domain; Tetratricopeptide repeat-containing domain;
XP_017895023.1	139	T	PREDICTED: lisH domain and HEAT repeat-containing protein KIAA1468 homolog isoform X4 [Capra hircus]	0.986686	5.3e-16	114.71	QS(0.013)GT(0.987)PPGTGAPGIPGAAGLGGAGGR	......TPP....	2	0.77021	1	0.575	0.519	0.572	1.333	1.253	1.394	2.389	6.31e-05	nucleus			GO:0005515 protein binding; GO:0005488 binding;				IPR011989; IPR016024; IPR006594;	Armadillo-like helical; Armadillo-type fold; LIS1 homology motif;
XP_005678557.1	141	S	PREDICTED: EF-hand calcium-binding domain-containing protein 14 [Capra hircus]	1	0.0113284	50.467	IES(1)GELGLNK	...K..S.E....	2	-1.7623	1	0.547	0.593	0.527	1.43	1.24	1.31	2.388	0.000197787	cytoplasm			GO:0043169 cation binding; GO:0046872 metal ion binding; GO:0005509 calcium ion binding; GO:0005488 binding; GO:0043167 ion binding;				IPR002048; IPR011992;	EF-hand domain; EF-hand domain pair;
XP_005695311.1	382	S	PREDICTED: pinin [Capra hircus]	1	2.98e-08	95.319	QQDS(1)QPEEVMDVLEMVESVK	......S.P....	3	-0.35244	1	0.462	0.627	0.575	1.228	1.381	1.357	2.383	0.0003561	nucleus				K13114	PNN; pinin	chx03015 mRNA surveillance pathway - Capra hircus (goat); chx03013 RNA transport - Capra hircus (goat);	IPR006786; IPR006787;	Pinin/SDK/MemA protein; Pinin/SDK;
XP_017914353.1	1138	S	PREDICTED: insulin receptor substrate 1 [Capra hircus]	0.976068	8.34e-28	141.36	HS(0.004)S(0.02)AS(0.976)FENVWLRPGELGGAPK	......S.E....	4	2.487	1	0.542	0.563	0.565	1.339	1.285	1.35	2.38	1.8e-06	nucleus			GO:0005515 protein binding; GO:0005102 receptor binding; GO:0005488 binding; GO:0005158 insulin receptor binding; GO:0032403 protein complex binding; GO:0044877 macromolecular complex binding;	K16172	IRS1; insulin receptor substrate 1	chx04213 Longevity regulating pathway - multiple species - Capra hircus (goat); chx04923 Regulation of lipolysis in adipocytes - Capra hircus (goat); chx04152 AMPK signaling pathway - Capra hircus (goat); chx04932 Non-alcoholic fatty liver disease (NAFLD) - Capra hircus (goat); chx05206 MicroRNAs in cancer - Capra hircus (goat); chx04068 FoxO signaling pathway - Capra hircus (goat); chx04140 Auto…	IPR011993; IPR002404; IPR001849;	PH domain-like; IRS-type PTB domain; Pleckstrin homology domain;
XP_017918283.1	1382	S	PREDICTED: proline-rich protein 12 [Capra hircus]	0.940482	2.09e-05	66.893	NLETLPS(0.108)FS(0.94)S(0.94)DEEDS(0.01)VAK	......S.DE...	3	2.4882	1	0.525	0.635	0.511	1.341	1.257	1.378	2.379	0.000136274	nucleus							IPR025451;	Domain of unknown function DUF4211;
XP_017918283.1	1383	S	PREDICTED: proline-rich protein 12 [Capra hircus]	0.940475	2.09e-05	66.893	NLETLPS(0.108)FS(0.94)S(0.94)DEEDS(0.01)VAK	......SDE....	3	2.4882	1	0.525	0.635	0.511	1.341	1.257	1.378	2.379	0.000136274	nucleus							IPR025451;	Domain of unknown function DUF4211;
XP_005700871.1	15	S	PREDICTED: protein XRP2 [Capra hircus]	1	3.88e-06	91.276	KAEKES(1)QPEDEEVQPK	......S.P....	4	0.63865	1	0.504	0.605	0.563	1.417	1.233	1.324	2.377	0.00022243	cytoplasm,nucleus	GO:0000902 cell morphogenesis; GO:0032502 developmental process; GO:0009653 anatomical structure morphogenesis; GO:0016043 cellular component organization; GO:0006996 organelle organization; GO:0044767 single-organism developmental process; GO:0048869 cellular developmental process; GO:0044763 single-organism cellular process; GO:0032989 cellular component morphogenesis; GO:0044699 single-organis…		GO:0008092 cytoskeletal protein binding; GO:0030234 enzyme regulator activity; GO:0060589 nucleoside-triphosphatase regulator activity; GO:0005488 binding; GO:0030695 GTPase regulator activity; GO:0003779 actin binding; GO:0005515 protein binding; GO:0098772 molecular function regulator; GO:0008047 enzyme activator activity; GO:0005096 GTPase activator activity;	K18272			IPR006599; IPR016098; IPR013912; IPR017901; IPR012945;	CARP motif; Cyclase-associated protein CAP/septum formation inhibitor MinC, C-terminal; Adenylate cyclase-associated CAP, C-terminal; C-CAP/cofactor C-like domain; Tubulin binding cofactor C-like domain;
XP_017919462.1	356	Y	PREDICTED: cordon-bleu protein-like 1 isoform X4 [Capra hircus]	0.965183	2.51e-24	141.22	S(0.001)PS(0.032)VDET(0.002)EESSY(0.965)GAGR		2	-0.10327	3	0.563	0.545	0.564	1.284	1.379	1.306	2.374	1.64e-05	nucleus							IPR019025;	Cordon-bleu, ubiquitin-like domain;
XP_017914386.1	671	S	PREDICTED: cullin-3 isoform X2 [Capra hircus]	1	0.00110569	66.056	FLPS(1)PVVIK	..R...SP.....	3	1.4303	1	0.61	0.526	0.542	1.399	1.244	1.334	2.37	0.000120735	nucleus	GO:0043632 modification-dependent macromolecule catabolic process; GO:0044265 cellular macromolecule catabolic process; GO:0051603 proteolysis involved in cellular protein catabolic process; GO:0044257 cellular protein catabolic process; GO:0019941 modification-dependent protein catabolic process; GO:0044267 cellular protein metabolic process; GO:0006511 ubiquitin-dependent protein catabolic proc…	GO:1902494 catalytic complex; GO:0044464 cell part; GO:0005622 intracellular; GO:0031461 cullin-RING ubiquitin ligase complex; GO:0032991 macromolecular complex; GO:0044424 intracellular part; GO:1990234 transferase complex; GO:0000151 ubiquitin ligase complex; GO:0005623 cell;	GO:0005515 protein binding; GO:0031625 ubiquitin protein ligase binding; GO:0044389 ubiquitin-like protein ligase binding; GO:0005488 binding; GO:0019899 enzyme binding;	K03869	CUL3; cullin 3	chx04120 Ubiquitin mediated proteolysis - Capra hircus (goat); chx04340 Hedgehog signaling pathway - Capra hircus (goat);	IPR011991; IPR019559; IPR016158; IPR001373; IPR016159;	Winged helix-turn-helix DNA-binding domain; Cullin protein, neddylation domain; Cullin homology; Cullin, N-terminal; Cullin repeat-like-containing domain;
XP_017909331.1	678	S	PREDICTED: tetratricopeptide repeat protein 7B isoform X6 [Capra hircus]	0.996243	2.34e-13	119.27	VEQALSEVAS(0.999)S(0.996)LQS(0.004)S(0.001)APK		3	2.7525	4	0.583	0.571	0.523	1.312	1.275	1.386	2.369	3.69e-05	nucleus			GO:0005515 protein binding; GO:0005488 binding;	K21843			IPR011990; IPR013026;	Tetratricopeptide-like helical domain; Tetratricopeptide repeat-containing domain;
XP_005693335.1	629	S	PREDICTED: nuclear fragile X mental retardation-interacting protein 2 [Capra hircus]	0.992319	9e-15	117.83	DYEIENQNPLAS(0.992)PT(0.007)NTLLGSAK	......SP.....	3	-1.6052	2	0.538	0.542	0.6	1.446	1.233	1.291	2.363	0.00033594	nucleus			GO:0097159 organic cyclic compound binding; GO:1901363 heterocyclic compound binding; GO:0003723 RNA binding; GO:0005488 binding; GO:0003676 nucleic acid binding;
XP_017919615.1	305	S	PREDICTED: septin-4 isoform X3 [Capra hircus]	0.999989	3.91e-29	146.53	VYQFPDCDS(1)DEDEDFKSQDLALK	......SDE....	3	0.64997	15	0.541	0.57	0.569	1.365	1.288	1.314	2.361	3.19e-06	cytoplasm			GO:1901265 nucleoside phosphate binding; GO:0001882 nucleoside binding; GO:0043167 ion binding; GO:0000166 nucleotide binding; GO:0097159 organic cyclic compound binding; GO:1901363 heterocyclic compound binding; GO:0032549 ribonucleoside binding; GO:0097367 carbohydrate derivative binding; GO:0032553 ribonucleotide binding; GO:0005488 binding; GO:0032550 purine ribonucleoside binding; GO:0043168…	K16943	SEPT4; septin 4	chx04210 Apoptosis - Capra hircus (goat); chx04215 Apoptosis - multiple species - Capra hircus (goat);	IPR027417; IPR030379;	P-loop containing nucleoside triphosphate hydrolase; Septin-type guanine nucleotide-binding (G) domain;
XP_017910408.1	1167	S	PREDICTED: eukaryotic translation initiation factor 5B isoform X2 [Capra hircus]	1	0.000112376	85.554	IEPIPGES(1)PK	......SPK....	3	-0.29508	1	0.571	0.575	0.538	1.381	1.28	1.306	2.356	1.98e-05	cytoplasm,nucleus			GO:1901265 nucleoside phosphate binding; GO:0001882 nucleoside binding; GO:0043167 ion binding; GO:0016817 hydrolase activity, acting on acid anhydrides; GO:0016787 hydrolase activity; GO:0000166 nucleotide binding; GO:0017111 nucleoside-triphosphatase activity; GO:0097159 organic cyclic compound binding; GO:1901363 heterocyclic compound binding; GO:0032549 ribonucleoside binding; GO:0097367 carb…	K03243	EIF5B; translation initiation factor 5B	chx03013 RNA transport - Capra hircus (goat);	IPR023115; IPR005225; IPR004161; IPR027417; IPR000795; IPR009000;	Translation initiation factor IF- 2, domain 3; Small GTP-binding protein domain; Translation elongation factor EFTu-like, domain 2; P-loop containing nucleoside triphosphate hydrolase; Transcription factor, GTP-binding domain; Translation protein, beta-barrel domain;
XP_017915122.1	234	S	PREDICTED: GRAM domain-containing protein 1B isoform X5 [Capra hircus]	0.991229	0.000118348	66.606	SSIET(0.008)KPDAS(0.991)PQLPK	......SP....K	3	0.49416	1	0.563	0.595	0.526	1.343	1.27	1.353	2.355	2.04e-05	cytoplasm							IPR031968; IPR004182;	Domain of unknown function DUF4782; GRAM domain;
XP_017909819.1	2715	S	PREDICTED: probable E3 ubiquitin-protein ligase HERC1 isoform X8 [Capra hircus]	0.989742	0.00037806	65.105	RQS(0.99)LT(0.007)S(0.002)PDS(0.001)QSAR	...RR.S......	2	-0.92381	2	0.528	0.548	0.613	1.371	1.227	1.363	2.345	0.000141259	plasma membrane			GO:0005515 protein binding; GO:0019787 ubiquitin-like protein transferase activity; GO:0003824 catalytic activity; GO:0016740 transferase activity; GO:0005488 binding; GO:0004842 ubiquitin-protein transferase activity;	K10594	HERC1; E3 ubiquitin-protein ligase HERC1 [EC:2.3.2.26]	chx04120 Ubiquitin mediated proteolysis - Capra hircus (goat);	IPR009091; IPR017986; IPR015943; IPR001870; IPR000569; IPR013320; IPR003877;	Regulator of chromosome condensation 1/beta-lactamase-inhibitor protein II; WD40-repeat-containing domain; WD40/YVTN repeat-like-containing domain; B30.2/SPRY domain; HECT domain; Concanavalin A-like lectin/glucanase domain; SPRY domain;
XP_005686786.3	179	S	PREDICTED: trans-Golgi network integral membrane protein 2 [Capra hircus]	0.923213	0.00293392	44.391	LVS(0.923)S(0.065)PS(0.006)S(0.006)DNKESIK	...K..S.P....	3	-0.18886	1	0.583	0.573	0.534	1.334	1.31	1.319	2.345	6.74e-07	extracellular
XP_017920685.1	75	T	PREDICTED: protein LSM12 homolog [Capra hircus]	0.945932	2.16e-06	97.214	T(0.054)ET(0.946)PPPLASLNVSK	......TPP....	2	-0.11891	2	0.589	0.554	0.548	1.338	1.276	1.347	2.342	3.97e-06	cytoplasm,nucleus							IPR019181;	Anticodon-binding domain;
XP_017916067.1	654	S	PREDICTED: nucleolar complex protein 2 homolog isoform X3 [Capra hircus]	1	9.91e-06	89.301	GMPGS(1)PGAWQK	....P.SP.....	3	0.32165	5	0.555	0.582	0.558	1.337	1.316	1.301	2.333	3.08e-07	nucleus			GO:0005488 binding;	K14833			IPR016024;	Armadillo-type fold;
XP_017919462.1	347	S	PREDICTED: cordon-bleu protein-like 1 isoform X4 [Capra hircus]	0.999029	1.58e-18	128.79	S(0.001)PS(0.999)VDETEESSYGAGR	......S.DE...	2	0.065342	5	0.553	0.554	0.589	1.247	1.316	1.39	2.331	6.12e-05	nucleus							IPR019025;	Cordon-bleu, ubiquitin-like domain;
NP_001272558.1	2206	S	fatty acid synthase [Capra hircus]	0.868451	3.97e-48	169.88	LQEISAQAGTADELT(0.006)NS(0.868)T(0.125)HK		3	-0.27228	12	0.589	0.561	0.547	1.286	1.397	1.269	2.329	5.86e-05	plasma membrane	GO:0044699 single-organism process; GO:0009058 biosynthetic process; GO:0008152 metabolic process; GO:0055114 oxidation-reduction process; GO:0044710 single-organism metabolic process;		GO:0016417 S-acyltransferase activity; GO:0004319 enoyl-[acyl-carrier-protein] reductase (NADPH, B-specific) activity; GO:0016628 oxidoreductase activity, acting on the CH-CH group of donors, NAD or NADP as acceptor; GO:0016787 hydrolase activity; GO:0016835 carbon-oxygen lyase activity; GO:0016614 oxidoreductase activity, acting on CH-OH group of donors; GO:0016297 acyl-[acyl-carrier-protein] hy…	K00665	FASN; fatty acid synthase, animal type [EC:2.3.1.85]	chx04910 Insulin signaling pathway - Capra hircus (goat); chx01100 Metabolic pathways - Capra hircus (goat); chx04152 AMPK signaling pathway - Capra hircus (goat); chx01212 Fatty acid metabolism - Capra hircus (goat); chx00061 Fatty acid biosynthesis - Capra hircus (goat);	IPR016035; IPR020807; IPR013149; IPR020841; IPR011032; IPR020843; IPR016036; IPR013968; IPR032821; IPR029058; IPR014031; IPR029063; IPR014043; IPR014030; IPR020801; IPR016039; IPR020806; IPR023102; IPR001227; IPR016040; IPR009081; IPR001031;	Acyl transferase/acyl hydrolase/lysophospholipase; Polyketide synthase, dehydratase domain; Alcohol dehydrogenase, C-terminal; Polyketide synthase, beta-ketoacyl synthase domain; GroES-like; Polyketide synthase, enoylreductase domain; Malonyl-CoA ACP transacylase, ACP-binding; Polyketide synthase, ketoreductase domain; Ketoacyl-synthetase, C-terminal extension; Alpha/Beta hydrolase fold; Beta-ket…
XP_013820023.2	689	S	PREDICTED: sodium-dependent phosphate transport protein 2B [Capra hircus]	0.95226	3.37e-06	124.98	IVS(0.047)S(0.952)VTAL		2	-0.98103	1	0.55	0.545	0.602	1.358	1.366	1.225	2.327	0.000103908	plasma membrane	GO:0006810 transport; GO:0006820 anion transport; GO:0044341 sodium-dependent phosphate transport; GO:0006811 ion transport; GO:0006817 phosphate ion transport; GO:0051179 localization; GO:0015698 inorganic anion transport; GO:0051234 establishment of localization;	GO:0016020 membrane;	GO:0015114 phosphate ion transmembrane transporter activity; GO:0015075 ion transmembrane transporter activity; GO:0022892 substrate-specific transporter activity; GO:1901677 phosphate transmembrane transporter activity; GO:0015103 inorganic anion transmembrane transporter activity; GO:0008509 anion transmembrane transporter activity; GO:0022891 substrate-specific transmembrane transporter activi…	K14683
XP_017906330.1	202	S	PREDICTED: tight junction protein ZO-3 isoform X2 [Capra hircus]	1	4.34e-06	104.7	KRES(1)DDFGVK	...K..S.D....	4	1.2116	2	0.589	0.551	0.561	1.387	1.288	1.28	2.325	3.6e-05	nucleus		GO:0070160 occluding junction; GO:0005911 cell-cell junction; GO:0005923 bicellular tight junction; GO:0030054 cell junction; GO:0043296 apical junction complex;	GO:0005515 protein binding; GO:0005488 binding;	K06097	TJP3; tight junction protein 3	chx04530 Tight junction - Capra hircus (goat);	IPR011511; IPR001452; IPR008144; IPR027417; IPR008145; IPR001478;	Variant SH3 domain; SH3 domain; Guanylate kinase-like domain; P-loop containing nucleoside triphosphate hydrolase; Guanylate kinase/L-type calcium channel beta subunit; PDZ domain;
XP_013819083.1	399	Y	PREDICTED: disks large homolog 1 isoform X6 [Capra hircus]	0.999943	0.0121829	66.056	NTSDFVY(1)LK		3	-0.15513	1	0.606	0.57	0.526	1.354	1.262	1.341	2.325	3.71e-05	nucleus			GO:0005515 protein binding; GO:0005488 binding;	K12076	DLG1; disks large protein 1	chx04660 T cell receptor signaling pathway - Capra hircus (goat); chx05203 Viral carcinogenesis - Capra hircus (goat); chx05165 Human papillomavirus infection - Capra hircus (goat); chx05166 HTLV-I infection - Capra hircus (goat); chx04530 Tight junction - Capra hircus (goat); chx04390 Hippo signaling pathway - Capra hircus (goat);	IPR011511; IPR008144; IPR008145; IPR001478; IPR027417; IPR015143; IPR001452; IPR019590; IPR004172; IPR019583;	Variant SH3 domain; Guanylate kinase-like domain; Guanylate kinase/L-type calcium channel beta subunit; PDZ domain; P-loop containing nucleoside triphosphate hydrolase; L27-1; SH3 domain; Disks large homologue 1, N-terminal PEST domain; L27 domain; PDZ-associated domain of NMDA receptors;
XP_005701123.3	391	S	PREDICTED: U2 small nuclear ribonucleoprotein auxiliary factor 35 kDa subunit-related protein 2 [Capra hircus]	0.99119	0.000596663	73.435	S(0.991)PGLAHSY(0.009)K	...R..SP.....	3	1.5786	1	0.645	0.504	0.558	1.446	1.252	1.259	2.318	0.00058059	nucleus	GO:0006396 RNA processing; GO:0006725 cellular aromatic compound metabolic process; GO:1901360 organic cyclic compound metabolic process; GO:0006807 nitrogen compound metabolic process; GO:0044238 primary metabolic process; GO:0044237 cellular metabolic process; GO:0071704 organic substance metabolic process; GO:0006397 mRNA processing; GO:0016070 RNA metabolic process; GO:0000398 mRNA splicing, …	GO:0043226 organelle; GO:0043229 intracellular organelle; GO:0043231 intracellular membrane-bounded organelle; GO:0005634 nucleus; GO:0089701 U2AF; GO:0044464 cell part; GO:0005622 intracellular; GO:0044446 intracellular organelle part; GO:0032991 macromolecular complex; GO:0044424 intracellular part; GO:0043234 protein complex; GO:0005623 cell; GO:0043227 membrane-bounded organelle; GO:0044422 o…	GO:0097159 organic cyclic compound binding; GO:1901363 heterocyclic compound binding; GO:0003723 RNA binding; GO:1901265 nucleoside phosphate binding; GO:0005488 binding; GO:0043167 ion binding; GO:0003676 nucleic acid binding; GO:0043169 cation binding; GO:0046872 metal ion binding; GO:0000166 nucleotide binding; GO:0036094 small molecule binding;				IPR000571; IPR000504; IPR012677; IPR003954;	Zinc finger, CCCH-type; RNA recognition motif domain; Nucleotide-binding alpha-beta plait domain; RNA recognition motif domain, eukaryote;
XP_017915974.1	95	S	PREDICTED: protein RER1 [Capra hircus]	0.999804	4.3e-13	122.18	VDPSLMEDS(1)DDGPSLPTK	......S.D....	3	-1.1696	4	0.558	0.562	0.586	1.331	1.286	1.33	2.314	8.44e-07	plasma membrane		GO:0031224 intrinsic component of membrane; GO:0016020 membrane; GO:0016021 integral component of membrane; GO:0044425 membrane part;
XP_017910322.1	521	S	PREDICTED: prominin-2 isoform X2 [Capra hircus]	0.947045	1.75e-13	124.2	LS(0.018)S(0.947)T(0.036)S(0.875)S(0.124)EETQLFHIPR	...R..S......	2	0.11699	6	0.566	0.574	0.567	1.312	1.283	1.353	2.313	0.00074472	plasma membrane		GO:0031224 intrinsic component of membrane; GO:0016020 membrane; GO:0016021 integral component of membrane; GO:0044425 membrane part;		K15602
XP_017901816.1	254	S	PREDICTED: rho guanine nucleotide exchange factor 11 isoform X10 [Capra hircus]	0.759818	0.0214648	53.124	T(0.218)S(0.76)PVT(0.022)VAR	....R.SP.....	2	0.58252	1	0.534	0.594	0.581	1.416	1.124	1.413	2.313	0.00161773	nucleus	GO:0050794 regulation of cellular process; GO:0050789 regulation of biological process; GO:0010646 regulation of cell communication; GO:1902531 regulation of intracellular signal transduction; GO:0023051 regulation of signaling; GO:0048583 regulation of response to stimulus; GO:0046578 regulation of Ras protein signal transduction; GO:0035023 regulation of Rho protein signal transduction; GO:0009…	GO:0044424 intracellular part; GO:0005623 cell; GO:0044464 cell part; GO:0005622 intracellular; GO:0005737 cytoplasm;	GO:0005088 Ras guanyl-nucleotide exchange factor activity; GO:0005515 protein binding; GO:0098772 molecular function regulator; GO:0005085 guanyl-nucleotide exchange factor activity; GO:0005488 binding; GO:0005089 Rho guanyl-nucleotide exchange factor activity;	K12331	ARHGEF11; Rho guanine nucleotide exchange factor 11	chx05200 Pathways in cancer - Capra hircus (goat); chx04270 Vascular smooth muscle contraction - Capra hircus (goat);	IPR016137; IPR015212; IPR011993; IPR001478; IPR000219; IPR001849;	RGS domain; Regulator of G protein signalling-like domain; PH domain-like; PDZ domain; Dbl homology (DH) domain; Pleckstrin homology domain;
XP_017895638.1	999	T	PREDICTED: serine/arginine repetitive matrix protein 2 isoform X2 [Capra hircus]	0.999997	0.000115518	70.334	AKPQT(1)PPGHNLGSK	......TPP....	3	0.54976	3	0.579	0.531	0.599	1.368	1.266	1.313	2.31	3.55e-05	nucleus			GO:0005515 protein binding; GO:0005488 binding;	K13172			IPR024945; IPR013170;	Spt5 C-terminal domain; mRNA splicing factor Cwf21 domain;
XP_017921605.1	927	S	PREDICTED: tight junction protein ZO-1 isoform X3 [Capra hircus]	0.7741	2.03e-15	73.128	AEAS(0.222)S(0.774)PGPY(0.003)LSPETNPAPSASAVNPHVDLTNVR	......SP.....	3	-0.0026125	1	0.577	0.496	0.635	1.307	1.327	1.309	2.309	0.0029834	nucleus		GO:0070160 occluding junction; GO:0005911 cell-cell junction; GO:0005923 bicellular tight junction; GO:0030054 cell junction; GO:0043296 apical junction complex;	GO:0005515 protein binding; GO:0005488 binding;	K05701	TJP1; tight junction protein 1	chx04520 Adherens junction - Capra hircus (goat); chx05132 Salmonella infection - Capra hircus (goat); chx04540 Gap junction - Capra hircus (goat); chx04530 Tight junction - Capra hircus (goat);	IPR011511; IPR001452; IPR000906; IPR008144; IPR027417; IPR008145; IPR001478;	Variant SH3 domain; SH3 domain; ZU5 domain; Guanylate kinase-like domain; P-loop containing nucleoside triphosphate hydrolase; Guanylate kinase/L-type calcium channel beta subunit; PDZ domain;
XP_013823260.1	591	S	PREDICTED: sodium-dependent multivitamin transporter [Capra hircus]	0.983362	8.05e-09	101.38	S(0.017)QDLS(0.983)LEAGMFPEK	......S.E....	3	-0.81628	2	0.597	0.569	0.544	1.236	1.371	1.338	2.307	6.38e-05	plasma membrane	GO:0006810 transport; GO:0055085 transmembrane transport; GO:0051179 localization; GO:0051234 establishment of localization;	GO:0016020 membrane;	GO:0005215 transporter activity;	K14386	SLC5A6; solute carrier family 5 (sodium-dependent multivitamin transporter), member 6	chx04977 Vitamin digestion and absorption - Capra hircus (goat);
XP_017914510.1	382	S	PREDICTED: oxysterol-binding protein 1 isoform X2 [Capra hircus]	0.784429	5.36e-27	145.81	TGSNISGAS(0.215)S(0.784)DISLDEQYK		2	2.3251	2	0.538	0.564	0.607	1.323	1.314	1.305	2.307	1.81e-06	cytoplasm,nucleus				K20456			IPR011993; IPR001849;	PH domain-like; Pleckstrin homology domain;
XP_017904232.1	48	S	PREDICTED: transcription factor SOX-10 [Capra hircus]	1	7.18e-05	90.697	AS(1)PGPGELGK	....R.SP.....	2	0.47189	8	0.537	0.606	0.569	1.373	1.263	1.309	2.304	3.92e-05	nucleus				K09270			IPR009071; IPR022151;	High mobility group box domain; Sox developmental protein N-terminal;
XP_005700688.3	400	S	PREDICTED: bridging integrator 2 [Capra hircus]	0.983849	0.00391838	45.614	AS(0.984)APPS(0.016)RPPPPR	....R.S......	3	-0.46067	1	0.47	0.629	0.612	1.411	1.294	1.232	2.301	0.00052054	nucleus		GO:0044424 intracellular part; GO:0005623 cell; GO:0044464 cell part; GO:0005622 intracellular; GO:0005737 cytoplasm;	GO:0005515 protein binding; GO:0005488 binding;	K20119			IPR027267; IPR004148;	Arfaptin homology (AH) domain/BAR domain; BAR domain;
NP_001272558.1	63	S	fatty acid synthase [Capra hircus]	1	0.000296253	66.989	FDAS(1)FFGVHPK		3	-0.70045	2	0.588	0.588	0.541	1.356	1.215	1.376	2.299	0.000155144	plasma membrane	GO:0044699 single-organism process; GO:0009058 biosynthetic process; GO:0008152 metabolic process; GO:0055114 oxidation-reduction process; GO:0044710 single-organism metabolic process;		GO:0016417 S-acyltransferase activity; GO:0004319 enoyl-[acyl-carrier-protein] reductase (NADPH, B-specific) activity; GO:0016628 oxidoreductase activity, acting on the CH-CH group of donors, NAD or NADP as acceptor; GO:0016787 hydrolase activity; GO:0016835 carbon-oxygen lyase activity; GO:0016614 oxidoreductase activity, acting on CH-OH group of donors; GO:0016297 acyl-[acyl-carrier-protein] hy…	K00665	FASN; fatty acid synthase, animal type [EC:2.3.1.85]	chx04910 Insulin signaling pathway - Capra hircus (goat); chx01100 Metabolic pathways - Capra hircus (goat); chx04152 AMPK signaling pathway - Capra hircus (goat); chx01212 Fatty acid metabolism - Capra hircus (goat); chx00061 Fatty acid biosynthesis - Capra hircus (goat);	IPR016035; IPR020807; IPR013149; IPR020841; IPR011032; IPR020843; IPR016036; IPR013968; IPR032821; IPR029058; IPR014031; IPR029063; IPR014043; IPR014030; IPR020801; IPR016039; IPR020806; IPR023102; IPR001227; IPR016040; IPR009081; IPR001031;	Acyl transferase/acyl hydrolase/lysophospholipase; Polyketide synthase, dehydratase domain; Alcohol dehydrogenase, C-terminal; Polyketide synthase, beta-ketoacyl synthase domain; GroES-like; Polyketide synthase, enoylreductase domain; Malonyl-CoA ACP transacylase, ACP-binding; Polyketide synthase, ketoreductase domain; Ketoacyl-synthetase, C-terminal extension; Alpha/Beta hydrolase fold; Beta-ket…
XP_017921605.1	175	S	PREDICTED: tight junction protein ZO-1 isoform X3 [Capra hircus]	0.999963	0.000308733	71.08	S(1)VASSQPARPTK	....R.S......	2	0.052744	1	0.451	0.607	0.656	1.361	1.224	1.349	2.295	0.00061768	nucleus		GO:0070160 occluding junction; GO:0005911 cell-cell junction; GO:0005923 bicellular tight junction; GO:0030054 cell junction; GO:0043296 apical junction complex;	GO:0005515 protein binding; GO:0005488 binding;	K05701	TJP1; tight junction protein 1	chx04520 Adherens junction - Capra hircus (goat); chx05132 Salmonella infection - Capra hircus (goat); chx04540 Gap junction - Capra hircus (goat); chx04530 Tight junction - Capra hircus (goat);	IPR011511; IPR001452; IPR000906; IPR008144; IPR027417; IPR008145; IPR001478;	Variant SH3 domain; SH3 domain; ZU5 domain; Guanylate kinase-like domain; P-loop containing nucleoside triphosphate hydrolase; Guanylate kinase/L-type calcium channel beta subunit; PDZ domain;
XP_013824646.1	748	S	PREDICTED: deubiquitinating protein VCIP135 [Capra hircus]	0.808371	0.0111224	59.067	T(0.031)VS(0.808)PS(0.139)T(0.021)VR	...R..SP.....	2	-1.7471	2	0.524	0.627	0.566	1.419	1.283	1.237	2.294	0.00028321	cytoplasm,nucleus				K11861			IPR029071; IPR003323;	Ubiquitin-related domain; OTU domain;
XP_017899317.1	1019	S	PREDICTED: protein Shroom2 isoform X3 [Capra hircus]	0.907225	0.000152688	81.709	S(0.093)PS(0.907)PQFAPQK	...R..SP.....	3	-0.086565	1	0.601	0.564	0.553	1.206	1.425	1.303	2.29	0.00034095	nucleus			GO:0051015 actin filament binding; GO:0008092 cytoskeletal protein binding; GO:0005488 binding; GO:0044877 macromolecular complex binding; GO:0003779 actin binding; GO:0005515 protein binding; GO:0032403 protein complex binding;	K18625			IPR001478; IPR014800; IPR014799;	PDZ domain; Apx/Shrm Domain 1; Apx/Shrm Domain 2;
NP_001272558.1	2126	S	fatty acid synthase [Capra hircus]	0.966554	4.65e-07	107.99	GPS(0.033)GS(0.967)QQDLVK	......S..DL..	2	-0.31193	4	0.615	0.549	0.56	1.31	1.303	1.325	2.284	2.12e-06	plasma membrane	GO:0044699 single-organism process; GO:0009058 biosynthetic process; GO:0008152 metabolic process; GO:0055114 oxidation-reduction process; GO:0044710 single-organism metabolic process;		GO:0016417 S-acyltransferase activity; GO:0004319 enoyl-[acyl-carrier-protein] reductase (NADPH, B-specific) activity; GO:0016628 oxidoreductase activity, acting on the CH-CH group of donors, NAD or NADP as acceptor; GO:0016787 hydrolase activity; GO:0016835 carbon-oxygen lyase activity; GO:0016614 oxidoreductase activity, acting on CH-OH group of donors; GO:0016297 acyl-[acyl-carrier-protein] hy…	K00665	FASN; fatty acid synthase, animal type [EC:2.3.1.85]	chx04910 Insulin signaling pathway - Capra hircus (goat); chx01100 Metabolic pathways - Capra hircus (goat); chx04152 AMPK signaling pathway - Capra hircus (goat); chx01212 Fatty acid metabolism - Capra hircus (goat); chx00061 Fatty acid biosynthesis - Capra hircus (goat);	IPR016035; IPR020807; IPR013149; IPR020841; IPR011032; IPR020843; IPR016036; IPR013968; IPR032821; IPR029058; IPR014031; IPR029063; IPR014043; IPR014030; IPR020801; IPR016039; IPR020806; IPR023102; IPR001227; IPR016040; IPR009081; IPR001031;	Acyl transferase/acyl hydrolase/lysophospholipase; Polyketide synthase, dehydratase domain; Alcohol dehydrogenase, C-terminal; Polyketide synthase, beta-ketoacyl synthase domain; GroES-like; Polyketide synthase, enoylreductase domain; Malonyl-CoA ACP transacylase, ACP-binding; Polyketide synthase, ketoreductase domain; Ketoacyl-synthetase, C-terminal extension; Alpha/Beta hydrolase fold; Beta-ket…
XP_013832110.1	254	T	PREDICTED: synapse-associated protein 1 [Capra hircus]	1	0.00949597	70.816	T(1)PPVVIK	......TPP....	3	0.04894	2	0.549	0.61	0.565	1.349	1.257	1.332	2.284	2.28e-05	cytoplasm							IPR005607;	BSD domain;
NP_001272596.1	213	S	osteopontin precursor [Capra hircus]	0.96662	1.07e-12	98.75	KTSQLTDHSEETNS(0.017)DELS(0.967)KELT(0.017)PK	......S.E....	5	0.36901	9	0.56	0.574	0.589	1.293	1.387	1.248	2.28	6.07e-05	extracellular	GO:0044707 single-multicellular organism process; GO:0044699 single-organism process; GO:0007155 cell adhesion; GO:0022610 biological adhesion; GO:0032501 multicellular organismal process; GO:0001503 ossification;			K06250	SPP1; secreted phosphoprotein 1	chx04371 Apelin signaling pathway - Capra hircus (goat); chx04512 ECM-receptor interaction - Capra hircus (goat); chx04510 Focal adhesion - Capra hircus (goat); chx04151 PI3K-Akt signaling pathway - Capra hircus (goat); chx05165 Human papillomavirus infection - Capra hircus (goat); chx04620 Toll-like receptor signaling pathway - Capra hircus (goat);
XP_017921605.1	179	S	PREDICTED: tight junction protein ZO-1 isoform X3 [Capra hircus]	0.777816	0.000533109	67.102	SVAS(0.222)S(0.778)QPARPTK	......S.P....	2	0.55467	1	0.573	0.566	0.59	1.401	1.233	1.301	2.276	0.0044631	nucleus		GO:0070160 occluding junction; GO:0005911 cell-cell junction; GO:0005923 bicellular tight junction; GO:0030054 cell junction; GO:0043296 apical junction complex;	GO:0005515 protein binding; GO:0005488 binding;	K05701	TJP1; tight junction protein 1	chx04520 Adherens junction - Capra hircus (goat); chx05132 Salmonella infection - Capra hircus (goat); chx04540 Gap junction - Capra hircus (goat); chx04530 Tight junction - Capra hircus (goat);	IPR011511; IPR001452; IPR000906; IPR008144; IPR027417; IPR008145; IPR001478;	Variant SH3 domain; SH3 domain; ZU5 domain; Guanylate kinase-like domain; P-loop containing nucleoside triphosphate hydrolase; Guanylate kinase/L-type calcium channel beta subunit; PDZ domain;
XP_013828659.1	87	S	PREDICTED: tandem C2 domains nuclear protein isoform X2 [Capra hircus]	0.770762	7.89e-05	97.463	Y(0.229)QHVS(0.771)PDLSR	......SP...R.	2	-0.14245	1	0.515	0.564	0.647	1.245	1.228	1.456	2.276	0.00089712	nucleus			GO:0005515 protein binding; GO:0005488 binding;	K17287			IPR000008;	C2 domain;
XP_017906330.1	157	S	PREDICTED: tight junction protein ZO-3 isoform X2 [Capra hircus]	0.784875	0.0010712	86.463	SWAS(0.785)S(0.215)HGCR		2	1.1626	1	0.537	0.586	0.604	1.368	1.342	1.218	2.274	0.00012488	nucleus		GO:0070160 occluding junction; GO:0005911 cell-cell junction; GO:0005923 bicellular tight junction; GO:0030054 cell junction; GO:0043296 apical junction complex;	GO:0005515 protein binding; GO:0005488 binding;	K06097	TJP3; tight junction protein 3	chx04530 Tight junction - Capra hircus (goat);	IPR011511; IPR001452; IPR008144; IPR027417; IPR008145; IPR001478;	Variant SH3 domain; SH3 domain; Guanylate kinase-like domain; P-loop containing nucleoside triphosphate hydrolase; Guanylate kinase/L-type calcium channel beta subunit; PDZ domain;
XP_005687644.2	321	S	PREDICTED: nuclear fragile X mental retardation-interacting protein 1 [Capra hircus]	1	0.00346108	51.726	LGDVKPES(1)PR	....P.SP.....	3	0.83551	1	0.637	0.564	0.533	1.444	1.192	1.305	2.273	0.00074233	nucleus			GO:0046872 metal ion binding; GO:0043169 cation binding; GO:0005488 binding; GO:0043167 ion binding;				IPR015880; IPR007087;	Zinc finger, C2H2-like; Zinc finger, C2H2;
XP_017904620.1	53	T	PREDICTED: alpha-S1-casein isoform X5 [Capra hircus]	0.896211	3.51e-19	130.77	DIGS(0.208)ES(0.896)T(0.896)EDQAMEDAK		2	1.1394	64	0.577	0.571	0.582	1.322	1.305	1.303	2.272	2.24e-08	extracellular	GO:0006810 transport; GO:0051179 localization; GO:0051234 establishment of localization;	GO:0005576 extracellular region;	GO:0005215 transporter activity;
XP_017910076.1	414	T	PREDICTED: apoptotic chromatin condensation inducer in the nucleus isoform X2 [Capra hircus]	0.992881	5.17e-09	88.394	APVVLQPELTAS(0.006)EEET(0.993)PPPLLTK	......TPP....	4	0.51028	4	0.528	0.531	0.671	1.351	1.276	1.298	2.269	0.00014494	nucleus			GO:0097159 organic cyclic compound binding; GO:1901363 heterocyclic compound binding; GO:1901265 nucleoside phosphate binding; GO:0005488 binding; GO:0003676 nucleic acid binding; GO:0000166 nucleotide binding; GO:0036094 small molecule binding;	K12875	ACIN1; apoptotic chromatin condensation inducer in the nucleus	chx03040 Spliceosome - Capra hircus (goat); chx03015 mRNA surveillance pathway - Capra hircus (goat); chx03013 RNA transport - Capra hircus (goat);	IPR003034; IPR034257; IPR000504; IPR012677;	SAP domain; Acinus, RNA recognition motif; RNA recognition motif domain; Nucleotide-binding alpha-beta plait domain;
XP_017909478.1	665	S	PREDICTED: ELM2 and SANT domain-containing protein 1 isoform X1 [Capra hircus]	0.997711	2.68e-05	75.057	SFELPPY(0.005)T(0.997)PPPILS(0.998)PVR	......SP.R...	3	-0.85254	4	0.529	0.574	0.629	1.354	1.366	1.203	2.265	0.00025979	nucleus			GO:0097159 organic cyclic compound binding; GO:1901363 heterocyclic compound binding; GO:0003677 DNA binding; GO:0005488 binding; GO:0003676 nucleic acid binding; GO:0043167 ion binding; GO:0043169 cation binding; GO:0046872 metal ion binding;				IPR001005; IPR000949; IPR009057; IPR017884; IPR007087;	SANT/Myb domain; ELM2 domain; Homeobox domain-like; SANT domain; Zinc finger, C2H2;
XP_017898457.1	383	S	PREDICTED: single Ig IL-1-related receptor isoform X3 [Capra hircus]	0.997745	5.72e-29	124.79	GPVFGEPAALPHASVVSLGEGQGS(0.998)EVDVS(0.002)DLGSR	.....GS......	4	0.96945	2	0.596	0.581	0.56	1.278	1.314	1.333	2.26	1.44e-06	extracellular	GO:0050794 regulation of cellular process; GO:0044700 single organism signaling; GO:0051716 cellular response to stimulus; GO:0007165 signal transduction; GO:0050789 regulation of biological process; GO:0007154 cell communication; GO:0044699 single-organism process; GO:0023052 signaling; GO:0050896 response to stimulus; GO:0009987 cellular process; GO:0065007 biological regulation;		GO:0005515 protein binding; GO:0005488 binding;	K05169			IPR007110; IPR013783; IPR000157;	Immunoglobulin-like domain; Immunoglobulin-like fold; Toll/interleukin-1 receptor homology (TIR) domain;
XP_017919660.1	80	S	PREDICTED: acetyl-CoA carboxylase 1 isoform X3 [Capra hircus]	0.99627	2.26e-05	101.89	S(0.002)S(0.002)MS(0.996)GLHLVK		2	-1.7342	18	0.579	0.585	0.577	1.389	1.233	1.305	2.256	0.003818	cytoplasm	GO:0044711 single-organism biosynthetic process; GO:0016053 organic acid biosynthetic process; GO:0044281 small molecule metabolic process; GO:0044763 single-organism cellular process; GO:0044699 single-organism process; GO:0009058 biosynthetic process; GO:0044255 cellular lipid metabolic process; GO:0006631 fatty acid metabolic process; GO:0044238 primary metabolic process; GO:0044237 cellular m…		GO:0005524 ATP binding; GO:1901265 nucleoside phosphate binding; GO:0016885 ligase activity, forming carbon-carbon bonds; GO:0001882 nucleoside binding; GO:0043167 ion binding; GO:0016874 ligase activity; GO:0000166 nucleotide binding; GO:1901363 heterocyclic compound binding; GO:0003989 acetyl-CoA carboxylase activity; GO:0016879 ligase activity, forming carbon-nitrogen bonds; GO:0097159 organic…	K11262	ACACA; acetyl-CoA carboxylase / biotin carboxylase 1 [EC:6.4.1.2 6.3.4.14]	chx04152 AMPK signaling pathway - Capra hircus (goat); chx01212 Fatty acid metabolism - Capra hircus (goat); chx00620 Pyruvate metabolism - Capra hircus (goat); chx00061 Fatty acid biosynthesis - Capra hircus (goat); chx01100 Metabolic pathways - Capra hircus (goat); chx04910 Insulin signaling pathway - Capra hircus (goat); chx00640 Propanoate metabolism - Capra hircus (goat); chx04922 Glucagon s…	IPR011762; IPR000022; IPR029045; IPR005481; IPR000089; IPR016185; IPR011761; IPR005482; IPR011053; IPR005479; IPR013815; IPR013537; IPR011764; IPR013816; IPR011763; IPR011054;	Acetyl-coenzyme A carboxyltransferase, N-terminal; Carboxyl transferase; ClpP/crotonase-like domain; Biotin carboxylase-like, N-terminal domain; Biotin/lipoyl attachment; Pre-ATP-grasp domain; ATP-grasp fold; Biotin carboxylase, C-terminal; Single hybrid motif; Carbamoyl-phosphate synthetase large subunit-like, ATP-binding domain; ATP-grasp fold, subdomain 1; Acetyl-CoA carboxylase, central domai…
XP_017916492.1	233	T	PREDICTED: activating signal cointegrator 1 complex subunit 2 [Capra hircus]	0.979136	0.000131824	70.986	GRLT(0.979)PS(0.021)DMPLPELK	...G..TP.....	3	2.3062	2	0.59	0.567	0.582	1.278	1.278	1.368	2.256	1.94e-05	nucleus			GO:0005515 protein binding; GO:0005488 binding;	K18667			IPR003892; IPR009060;	Ubiquitin system component Cue; UBA-like;
XP_013825624.2	1069	T	PREDICTED: SUN domain-containing ossification factor isoform X3 [Capra hircus]	0.853536	0.0246715	102.51	T(0.854)S(0.146)FPLIR		2	-0.28042	2	0.66	0.591	0.491	1.267	1.355	1.305	2.254	0.000195861	plasma membrane							IPR012919; IPR008979;	SUN domain; Galactose-binding domain-like;
XP_017915541.1	32	S	PREDICTED: cyclin-dependent kinase 18 isoform X2 [Capra hircus]	0.920466	1.52e-05	87.363	RAS(0.92)LS(0.08)DIGFGK	...RR.S......	3	0.52935	1	0.639	0.475	0.629	1.272	1.288	1.364	2.251	0.00026473	cytoplasm	GO:0016310 phosphorylation; GO:0044267 cellular protein metabolic process; GO:0044238 primary metabolic process; GO:0044237 cellular metabolic process; GO:0006796 phosphate-containing compound metabolic process; GO:0071704 organic substance metabolic process; GO:0008152 metabolic process; GO:0006468 protein phosphorylation; GO:0006793 phosphorus metabolic process; GO:0044260 cellular macromolecul…		GO:0005524 ATP binding; GO:1901265 nucleoside phosphate binding; GO:0016773 phosphotransferase activity, alcohol group as acceptor; GO:0001882 nucleoside binding; GO:0043167 ion binding; GO:0004672 protein kinase activity; GO:0000166 nucleotide binding; GO:0097159 organic cyclic compound binding; GO:1901363 heterocyclic compound binding; GO:0032549 ribonucleoside binding; GO:0097367 carbohydrate …	K15596			IPR000719; IPR011009;	Protein kinase domain; Protein kinase-like domain;
XP_017921598.1	1538	S	PREDICTED: synemin isoform X1 [Capra hircus]	0.959185	2.39e-05	73.296	VALLY(0.041)LDS(0.959)QEEENEGHWF	......S.E....	3	3.3489	1	0.675	0.527	0.544	1.374	1.268	1.286	2.25	0.00021931	nucleus		GO:0043229 intracellular organelle; GO:0099513 polymeric cytoskeletal fiber; GO:0043232 intracellular non-membrane-bounded organelle; GO:0044430 cytoskeletal part; GO:0044446 intracellular organelle part; GO:0099512 supramolecular fiber; GO:0044424 intracellular part; GO:0005623 cell; GO:0099080 supramolecular complex; GO:0044422 organelle part; GO:0099081 supramolecular polymer; GO:0043228 non-m…	GO:0005198 structural molecule activity;	K10376
XP_017899363.1	635	S	"PREDICTED: mediator of RNA polymerase II transcription subunit 12, partial [Capra hircus]"	1	1.15e-11	83.567	GDLAFGAPGPRPPS(1)PFDDPADDPERK	...R..SP.....	5	2.6507	3	0.555	0.577	0.611	1.378	1.244	1.298	2.249	6.35e-05	plasma membrane	GO:0050794 regulation of cellular process; GO:0010468 regulation of gene expression; GO:0006355 regulation of transcription, DNA-templated; GO:0031326 regulation of cellular biosynthetic process; GO:0080090 regulation of primary metabolic process; GO:0060255 regulation of macromolecule metabolic process; GO:0019219 regulation of nucleobase-containing compound metabolic process; GO:0006357 regulat…	GO:0043229 intracellular organelle; GO:0044446 intracellular organelle part; GO:0031981 nuclear lumen; GO:0032991 macromolecular complex; GO:0044424 intracellular part; GO:0005623 cell; GO:0044422 organelle part; GO:0031974 membrane-enclosed lumen; GO:0043226 organelle; GO:0043231 intracellular membrane-bounded organelle; GO:0005654 nucleoplasm; GO:0005634 nucleus; GO:0070013 intracellular organe…	GO:0000989 transcription factor activity, transcription factor binding; GO:0001104 RNA polymerase II transcription cofactor activity; GO:0001076 transcription factor activity, RNA polymerase II transcription factor binding; GO:0003712 transcription cofactor activity; GO:0000988 transcription factor activity, protein binding;	K15162	MED12; mediator of RNA polymerase II transcription subunit 12	chx04919 Thyroid hormone signaling pathway - Capra hircus (goat);	IPR019035; IPR021990;	Mediator complex, subunit Med12; Mediator complex, subunit Med12, LCEWAV-domain;
XP_017895638.1	431	S	PREDICTED: serine/arginine repetitive matrix protein 2 isoform X2 [Capra hircus]	0.915624	0.003325	64.845	HAS(0.916)S(0.073)S(0.041)PES(0.97)PKPAPAPGSR	...R..S......	3	0.70352	1	0.541	0.581	0.621	1.38	1.285	1.254	2.248	8.1e-05	nucleus			GO:0005515 protein binding; GO:0005488 binding;	K13172			IPR024945; IPR013170;	Spt5 C-terminal domain; mRNA splicing factor Cwf21 domain;
XP_017894221.1	98	S	PREDICTED: bystin isoform X2 [Capra hircus]	1	2.35e-19	126.27	LGPGVPQDGS(1)DDEEWPTLEK	......SD.E...	3	0.25366	2	0.584	0.592	0.57	1.324	1.252	1.347	2.247	1.79e-05	cytoplasm				K14797			IPR001466;	Beta-lactamase-related;
XP_017896499.1	730	S	PREDICTED: transmembrane channel-like protein 5 isoform X2 [Capra hircus]	1	1.71e-13	127.03	RDS(1)EQWGPLHVR	...RR.S......	4	1.9777	3	0.627	0.657	0.464	1.327	1.248	1.353	2.247	0.00042432	plasma membrane		GO:0031224 intrinsic component of membrane; GO:0016020 membrane; GO:0016021 integral component of membrane; GO:0044425 membrane part;		K21988
XP_017898684.1	207	T	PREDICTED: serine/threonine-protein kinase MARK2 isoform X14 [Capra hircus]	0.999315	4.6e-19	125.45	LDT(0.999)FCGS(0.001)PPYAAPELFQGK		3	0.064995	4	0.592	0.588	0.569	1.404	1.219	1.299	2.242	0.0055195	nucleus	GO:0016310 phosphorylation; GO:0044267 cellular protein metabolic process; GO:0044238 primary metabolic process; GO:0044237 cellular metabolic process; GO:0006796 phosphate-containing compound metabolic process; GO:0071704 organic substance metabolic process; GO:0008152 metabolic process; GO:0006468 protein phosphorylation; GO:0006793 phosphorus metabolic process; GO:0044260 cellular macromolecul…		GO:0005524 ATP binding; GO:1901265 nucleoside phosphate binding; GO:0016773 phosphotransferase activity, alcohol group as acceptor; GO:0001882 nucleoside binding; GO:0043167 ion binding; GO:0004672 protein kinase activity; GO:0000166 nucleotide binding; GO:0097159 organic cyclic compound binding; GO:1901363 heterocyclic compound binding; GO:0032549 ribonucleoside binding; GO:0097367 carbohydrate …	K08798			IPR015940; IPR000719; IPR028375; IPR001772; IPR011009;	Ubiquitin-associated domain; Protein kinase domain; KA1 domain/Ssp2, C-terminal; Kinase associated domain 1 (KA1); Protein kinase-like domain;
XP_005689737.1	925	T	PREDICTED: RNA polymerase-associated protein CTR9 homolog [Capra hircus]	0.999975	7.07e-07	66.36	KGGEFDEFVNDDT(1)DEDLPVSK		4	-1.4961	1	0.546	0.631	0.569	1.214	1.357	1.342	2.241	0.000157812	nucleus			GO:0005515 protein binding; GO:0005488 binding;	K15176			IPR011990; IPR013026;	Tetratricopeptide-like helical domain; Tetratricopeptide repeat-containing domain;
XP_017900206.1	361	S	PREDICTED: zinc finger protein 185 isoform X6 [Capra hircus]	0.834719	1.86e-32	156.87	KS(0.165)NS(0.835)LADLEDTETNPK	......S..DL..	3	-0.31457	1	0.601	0.548	0.599	1.293	1.309	1.315	2.241	1.29e-06	cytoplasm			GO:0043169 cation binding; GO:0046872 metal ion binding; GO:0008270 zinc ion binding; GO:0046914 transition metal ion binding; GO:0005488 binding; GO:0043167 ion binding;				IPR001781;	Zinc finger, LIM-type;
XP_017911541.1	244	S	PREDICTED: macoilin [Capra hircus]	0.758633	0.000273603	64.52	KLS(0.759)T(0.12)T(0.12)LPEIEYR	...K..S......	3	-1.1194	1	0.593	0.517	0.641	1.382	1.307	1.226	2.236	0.00023795	plasma membrane		GO:0031224 intrinsic component of membrane; GO:0016020 membrane; GO:0016021 integral component of membrane; GO:0044425 membrane part;
XP_017909758.1	296	S	PREDICTED: cingulin-like protein 1 isoform X2 [Capra hircus]	0.800509	1.74e-24	139.11	S(0.14)S(0.801)S(0.003)SSTTPTSANSLY(0.056)R	...RR.S......	2	-0.36115	2	0.543	0.58	0.629	1.347	1.215	1.352	2.234	0.000144536	nucleus		GO:0043229 intracellular organelle; GO:0043232 intracellular non-membrane-bounded organelle; GO:0044430 cytoskeletal part; GO:0044446 intracellular organelle part; GO:0032991 macromolecular complex; GO:0044424 intracellular part; GO:0005623 cell; GO:0015629 actin cytoskeleton; GO:0044422 organelle part; GO:0043228 non-membrane-bounded organelle; GO:0043226 organelle; GO:0005856 cytoskeleton; GO:0…	GO:0003774 motor activity; GO:0016462 pyrophosphatase activity; GO:0003824 catalytic activity; GO:0016817 hydrolase activity, acting on acid anhydrides; GO:0016787 hydrolase activity; GO:0016818 hydrolase activity, acting on acid anhydrides, in phosphorus-containing anhydrides; GO:0017111 nucleoside-triphosphatase activity;	K21110	CGNL1; cingulin-like protein 1	chx04530 Tight junction - Capra hircus (goat);	IPR002928;	Myosin tail;
XP_005681171.1	60	T	PREDICTED: cold shock domain-containing protein C2 [Capra hircus]	0.761409	0.06058	72.038	T(0.007)Y(0.03)S(0.202)AT(0.761)AR		2	0.6307	1	0.52	0.576	0.656	1.312	1.353	1.239	2.228	0.000157982	nucleus	GO:0050794 regulation of cellular process; GO:0010468 regulation of gene expression; GO:0006355 regulation of transcription, DNA-templated; GO:0031326 regulation of cellular biosynthetic process; GO:0080090 regulation of primary metabolic process; GO:0060255 regulation of macromolecule metabolic process; GO:0019219 regulation of nucleobase-containing compound metabolic process; GO:0010556 regulat…		GO:0097159 organic cyclic compound binding; GO:1901363 heterocyclic compound binding; GO:0003677 DNA binding; GO:0005488 binding; GO:0003676 nucleic acid binding;				IPR011129; IPR012340; IPR002059;	Cold shock domain; Nucleic acid-binding, OB-fold; Cold-shock protein, DNA-binding;
XP_017912214.1	139	S	PREDICTED: fibronectin type-III domain-containing protein 3A isoform X4 [Capra hircus]	0.938038	0.000145053	82.437	MS(0.05)S(0.938)PPS(0.009)S(0.003)PQK	......SPP....	2	-1.126	4	0.553	0.611	0.592	1.318	1.255	1.338	2.227	1.94e-05	cytoplasm			GO:0005515 protein binding; GO:0005488 binding;				IPR013783; IPR003961;	Immunoglobulin-like fold; Fibronectin type III;
XP_017900206.1	567	S	PREDICTED: zinc finger protein 185 isoform X6 [Capra hircus]	0.964544	1.29e-08	94.96	KPLS(0.001)S(0.004)FYGS(0.965)IGS(0.031)NEDSCNMEEK	.....GS......	3	-1.1836	5	0.594	0.582	0.583	1.325	1.269	1.316	2.223	1.13e-06	cytoplasm			GO:0043169 cation binding; GO:0046872 metal ion binding; GO:0008270 zinc ion binding; GO:0046914 transition metal ion binding; GO:0005488 binding; GO:0043167 ion binding;				IPR001781;	Zinc finger, LIM-type;
XP_017921707.1	1219	S	PREDICTED: rho GTPase-activating protein 5 isoform X2 [Capra hircus]	0.944153	1.9e-19	133.74	GGIDNPAIT(0.056)S(0.944)DQELDDKK	......SD.E...	3	-1.7513	1	0.55	0.645	0.566	1.369	1.262	1.278	2.22	8.33e-05	nucleus	GO:0050794 regulation of cellular process; GO:0044700 single organism signaling; GO:0051716 cellular response to stimulus; GO:0007165 signal transduction; GO:0050789 regulation of biological process; GO:0007154 cell communication; GO:0035556 intracellular signal transduction; GO:0044699 single-organism process; GO:0007264 small GTPase mediated signal transduction; GO:0023052 signaling; GO:0050896…		GO:1901265 nucleoside phosphate binding; GO:0001882 nucleoside binding; GO:0043167 ion binding; GO:0000166 nucleotide binding; GO:0097159 organic cyclic compound binding; GO:1901363 heterocyclic compound binding; GO:0032549 ribonucleoside binding; GO:0097367 carbohydrate derivative binding; GO:0032553 ribonucleotide binding; GO:0005488 binding; GO:0032550 purine ribonucleoside binding; GO:0043168…	K13709	ARHGAP5; Rho GTPase-activating protein 5	chx04510 Focal adhesion - Capra hircus (goat); chx04670 Leukocyte transendothelial migration - Capra hircus (goat);	IPR002713; IPR027417; IPR008936; IPR032835; IPR000198;	FF domain; P-loop containing nucleoside triphosphate hydrolase; Rho GTPase activation protein; Rho GTPase-activating protein, FF domain; Rho GTPase-activating protein domain;
XP_017917341.1	1609	T	PREDICTED: piezo-type mechanosensitive ion channel component 1 isoform X2 [Capra hircus]	0.973844	0.0175961	56.087	T(0.974)AS(0.026)ELLVDRR	...R..T......	2	-0.84379	1	0.603	0.676	0.482	1.278	1.391	1.239	2.219	0.0005978	plasma membrane							IPR031805; IPR031334;	Piezo domain; Piezo non-specific cation channel, R-Ras-binding domain;
XP_017893999.1	36	S	PREDICTED: histone H1.2 [Capra hircus]	0.999973	9e-07	94.203	KAS(1)GPPVSELITK	...R..S......	3	-1.9188	3	0.542	0.648	0.576	1.372	1.221	1.314	2.212	0.000184346	nucleus	GO:0044085 cellular component biogenesis; GO:0016043 cellular component organization; GO:0034728 nucleosome organization; GO:0034622 cellular macromolecular complex assembly; GO:0006333 chromatin assembly or disassembly; GO:0043933 macromolecular complex subunit organization; GO:0065004 protein-DNA complex assembly; GO:0006323 DNA packaging; GO:0006334 nucleosome assembly; GO:0051276 chromosome o…	GO:0043229 intracellular organelle; GO:0043232 intracellular non-membrane-bounded organelle; GO:0044446 intracellular organelle part; GO:0032991 macromolecular complex; GO:0044424 intracellular part; GO:0005623 cell; GO:0044422 organelle part; GO:0044427 chromosomal part; GO:0000786 nucleosome; GO:0043228 non-membrane-bounded organelle; GO:0043231 intracellular membrane-bounded organelle; GO:0043…	GO:0097159 organic cyclic compound binding; GO:1901363 heterocyclic compound binding; GO:0003677 DNA binding; GO:0005488 binding; GO:0003676 nucleic acid binding;	K11275			IPR011991; IPR005818;	Winged helix-turn-helix DNA-binding domain; Linker histone H1/H5, domain H15;
XP_005696764.2	139	S	PREDICTED: NKAP-like protein [Capra hircus]	1	9e-19	132.79	IGELGAPEVWGLS(1)PK	......SPK....	3	-1.3207	4	0.607	0.577	0.585	1.305	1.293	1.305	2.206	1.09e-07	nucleus
XP_017915553.1	203	S	PREDICTED: nuclear ubiquitous casein and cyclin-dependent kinase substrate 1 isoform X2 [Capra hircus]	1	1.81e-09	107.01	EKT(1)PS(1)PKEEDEEPES(1)PLEK	......SPK....	4	-2.5762	6	0.581	0.604	0.58	1.177	1.583	1.13	2.204	0.038941	nucleus
XP_017915553.1	201	T	PREDICTED: nuclear ubiquitous casein and cyclin-dependent kinase substrate 1 isoform X2 [Capra hircus]	1	1.81e-09	107.01	EKT(1)PS(1)PKEEDEEPES(1)PLEK	......TP.....	4	-2.5762	6	0.581	0.604	0.58	1.177	1.583	1.13	2.204	0.038941	nucleus
XP_017920947.1	34	S	PREDICTED: rho GDP-dissociation inhibitor 1 [Capra hircus]	1	9.74e-27	140.45	S(1)IQEIQELDKDDESLRK		4	0.16559	1	0.607	0.625	0.542	1.333	1.228	1.345	2.202	9.66e-05	cytoplasm		GO:0044424 intracellular part; GO:0005623 cell; GO:0044464 cell part; GO:0005622 intracellular; GO:0005737 cytoplasm;	GO:0005094 Rho GDP-dissociation inhibitor activity; GO:0098772 molecular function regulator; GO:0030234 enzyme regulator activity; GO:0060589 nucleoside-triphosphatase regulator activity; GO:0005092 GDP-dissociation inhibitor activity; GO:0030695 GTPase regulator activity;	K12462	ARHGDI; Rho GDP-dissociation inhibitor	chx04722 Neurotrophin signaling pathway - Capra hircus (goat); chx04962 Vasopressin-regulated water reabsorption - Capra hircus (goat);	IPR014756; IPR024792;	Immunoglobulin E-set; Rho GDP-dissociation inhibitor domain;
XP_017896781.1	364	S	PREDICTED: protein O-GlcNAcase [Capra hircus]	0.99998	1.94e-09	90.946	LENEGS(1)DEDIETDVLYSPQMALK	......SDE....	3	-1.0815	2	0.627	0.626	0.52	1.286	1.279	1.339	2.202	6.02e-05	cytoplasm,nucleus				K15719	NCOAT; protein O-GlcNAcase / histone acetyltransferase [EC:3.2.1.169 2.3.1.48]	chx04931 Insulin resistance - Capra hircus (goat);	IPR017853; IPR016181;	Glycoside hydrolase superfamily; Acyl-CoA N-acyltransferase;
XP_017896499.1	752	S	PREDICTED: transmembrane channel-like protein 5 isoform X2 [Capra hircus]	1	8.66e-05	83.54	FRQS(1)FQEDNPKA	....R.S......	2	-0.42629	3	0.588	0.561	0.624	1.298	1.305	1.294	2.198	1.4e-06	plasma membrane		GO:0031224 intrinsic component of membrane; GO:0016020 membrane; GO:0016021 integral component of membrane; GO:0044425 membrane part;		K21988
XP_017895805.1	474	S	PREDICTED: TBC1 domain family member 24 isoform X2 [Capra hircus]	0.999991	0.00112448	103.87	LS(1)PFLATR	....R.SP.....	2	-1.928	1	0.613	0.581	0.582	1.314	1.276	1.311	2.197	7.97e-07	cytoplasm				K21841			IPR006571; IPR000195;	TLDc domain; Rab-GTPase-TBC domain;
XP_017917336.1	516	S	PREDICTED: zinc finger CCCH domain-containing protein 18 isoform X2 [Capra hircus]	0.999475	0.00913749	57.567	LGVS(0.999)VS(0.946)PS(0.054)R		2	1.5886	1	0.622	0.593	0.563	1.27	1.264	1.365	2.193	4.18e-05	nucleus			GO:0046872 metal ion binding; GO:0043169 cation binding; GO:0005488 binding; GO:0043167 ion binding;	K13092			IPR000571;	Zinc finger, CCCH-type;
XP_005675994.2	112	S	PREDICTED: LOW QUALITY PROTEIN: cyclic AMP-dependent transcription factor ATF-2 [Capra hircus]	0.999949	5.85e-05	75.877	MPLDLS(1)PLATPIIR	......SP.....	3	4.4911	2	0.609	0.608	0.562	1.304	1.278	1.317	2.192	1.65e-06	nucleus	GO:0050794 regulation of cellular process; GO:0010468 regulation of gene expression; GO:0006355 regulation of transcription, DNA-templated; GO:0031326 regulation of cellular biosynthetic process; GO:0080090 regulation of primary metabolic process; GO:0060255 regulation of macromolecule metabolic process; GO:0019219 regulation of nucleobase-containing compound metabolic process; GO:0010556 regulat…		GO:0097159 organic cyclic compound binding; GO:1901363 heterocyclic compound binding; GO:0003677 DNA binding; GO:0005488 binding; GO:0001071 nucleic acid binding transcription factor activity; GO:0003676 nucleic acid binding; GO:0043167 ion binding; GO:0043169 cation binding; GO:0046872 metal ion binding; GO:0043565 sequence-specific DNA binding; GO:0003700 transcription factor activity, sequence…	K04450	ATF2; cyclic AMP-dependent transcription factor ATF-2	chx04925 Aldosterone synthesis and secretion - Capra hircus (goat); chx05169 Epstein-Barr virus infection - Capra hircus (goat); chx04728 Dopaminergic synapse - Capra hircus (goat); chx05166 HTLV-I infection - Capra hircus (goat); chx04261 Adrenergic signaling in cardiomyocytes - Capra hircus (goat); chx05164 Influenza A - Capra hircus (goat); chx05034 Alcoholism - Capra hircus (goat); chx04010 M…	IPR004827; IPR007087; IPR013087;	Basic-leucine zipper domain; Zinc finger, C2H2; Zinc finger C2H2-type/integrase DNA-binding domain;
XP_017917444.1	85	T	PREDICTED: MARCKS-related protein [Capra hircus]	1	0.0551806	46.88	GEVPPKET(1)PK	......TP.....	3	-0.10967	1	0.619	0.623	0.538	1.299	1.276	1.325	2.191	2.11e-05	nucleus			GO:0005515 protein binding; GO:0005516 calmodulin binding; GO:0005488 binding;	K13536	MARCKSL1; MARCKS-related protein	chx04666 Fc gamma R-mediated phagocytosis - Capra hircus (goat); chx05140 Leishmaniasis - Capra hircus (goat);
XP_017905684.1	118	Y	PREDICTED: RNA-binding protein 27 isoform X4 [Capra hircus]	0.889801	0.00928687	56.258	KY(0.89)PS(0.11)PQK		3	0.47395	1	0.554	0.65	0.575	1.3	1.295	1.298	2.188	0.00170482	nucleus	GO:0006396 RNA processing; GO:0006725 cellular aromatic compound metabolic process; GO:1901360 organic cyclic compound metabolic process; GO:0006807 nitrogen compound metabolic process; GO:0044238 primary metabolic process; GO:0044237 cellular metabolic process; GO:0071704 organic substance metabolic process; GO:0006397 mRNA processing; GO:0016070 RNA metabolic process; GO:0008152 metabolic proce…		GO:0097159 organic cyclic compound binding; GO:1901363 heterocyclic compound binding; GO:1901265 nucleoside phosphate binding; GO:0005488 binding; GO:0003676 nucleic acid binding; GO:0043167 ion binding; GO:0043169 cation binding; GO:0046872 metal ion binding; GO:0000166 nucleotide binding; GO:0036094 small molecule binding;	K13193			IPR000571; IPR000504; IPR012677; IPR002483;	Zinc finger, CCCH-type; RNA recognition motif domain; Nucleotide-binding alpha-beta plait domain; PWI domain;
XP_017895788.1	2107	T	PREDICTED: trinucleotide repeat-containing gene 18 protein isoform X3 [Capra hircus]	1	0.00492978	56.339	GGAAERPLT(1)PAPR	...R..TP.....	3	-0.10171	1	0.66	0.511	0.61	1.265	1.319	1.312	2.188	0.000117299	nucleus			GO:0003682 chromatin binding; GO:0005488 binding;				IPR001025;	Bromo adjacent homology (BAH) domain;
XP_017907994.1	878	S	PREDICTED: lysine-specific demethylase PHF2 isoform X2 [Capra hircus]	0.999109	1.51e-56	187.86	DSDYVYPS(0.001)LES(0.999)DEDSPVFK	......SDE....	2	-0.75788	3	0.562	0.593	0.629	1.427	1.146	1.324	2.184	0.00112167	nucleus			GO:0043169 cation binding; GO:0046872 metal ion binding; GO:0005515 protein binding; GO:0008270 zinc ion binding; GO:0046914 transition metal ion binding; GO:0005488 binding; GO:0043167 ion binding;	K19414			IPR003347; IPR013083; IPR001965; IPR011011; IPR019787;	JmjC domain; Zinc finger, RING/FYVE/PHD-type; Zinc finger, PHD-type; Zinc finger, FYVE/PHD-type; Zinc finger, PHD-finger;
XP_017896080.1	672	T	PREDICTED: pyridoxal-dependent decarboxylase domain-containing protein 1 isoform X2 [Capra hircus]	0.99667	1.33e-08	111.45	VQGS(0.002)GVT(0.997)PPQT(0.001)PTGTR	......TPP....	3	0.066458	17	0.564	0.594	0.627	1.305	1.307	1.275	2.178	2.37e-06	cytoplasm	GO:0008152 metabolic process; GO:0044710 single-organism metabolic process; GO:0044281 small molecule metabolic process; GO:0044763 single-organism cellular process; GO:0019752 carboxylic acid metabolic process; GO:0044699 single-organism process; GO:0006082 organic acid metabolic process; GO:0044237 cellular metabolic process; GO:0009987 cellular process; GO:0043436 oxoacid metabolic process; GO…		GO:0097159 organic cyclic compound binding; GO:1901363 heterocyclic compound binding; GO:0003824 catalytic activity; GO:0005488 binding; GO:0016830 carbon-carbon lyase activity; GO:0043167 ion binding; GO:0016831 carboxy-lyase activity; GO:0016829 lyase activity; GO:0043168 anion binding; GO:0048037 cofactor binding; GO:0030170 pyridoxal phosphate binding;				IPR015424; IPR015421; IPR015422;	Pyridoxal phosphate-dependent transferase; Pyridoxal phosphate-dependent transferase, major region, subdomain 1; Pyridoxal phosphate-dependent transferase, major region, subdomain 2;
XP_017919349.1	120	S	PREDICTED: transmembrane protein 104 isoform X2 [Capra hircus]	1	8.42e-07	106.33	RGS(1)NLFEITDR	...RR.S......	3	1.3949	1	0.679	0.505	0.602	1.217	1.372	1.3	2.177	0.00048099	plasma membrane							IPR013057;	Amino acid transporter, transmembrane domain;
XP_017918283.1	652	S	PREDICTED: proline-rich protein 12 [Capra hircus]	1	1.41e-19	130.15	TEDEEFLIQHLLQAPS(1)PPR	......SPP....	4	-1.4365	3	0.606	0.546	0.636	1.302	1.267	1.32	2.175	2.09e-05	nucleus							IPR025451;	Domain of unknown function DUF4211;
XP_017908794.1	1263	S	PREDICTED: utrophin isoform X5 [Capra hircus]	0.916443	0.000272437	71.933	VKS(0.916)T(0.084)EALPEK	...R..S...L..	4	-0.1899	3	0.602	0.62	0.567	1.362	1.254	1.275	2.175	4.18e-05	nucleus			GO:0043169 cation binding; GO:0046872 metal ion binding; GO:0005515 protein binding; GO:0008270 zinc ion binding; GO:0046914 transition metal ion binding; GO:0005488 binding; GO:0043167 ion binding;				IPR015154; IPR001202; IPR011992; IPR001715; IPR015153; IPR000433;	EF-hand domain, type 2; WW domain; EF-hand domain pair; Calponin homology domain; EF-hand domain, type 1; Zinc finger, ZZ-type;
XP_017901266.1	281	S	PREDICTED: formin-binding protein 1-like isoform X3 [Capra hircus]	0.996678	8.69e-07	104.17	T(0.003)IS(0.997)DGTISASK	...R..S......	2	0.46242	5	0.614	0.575	0.602	1.333	1.269	1.286	2.171	3.11e-06	mitochondria			GO:0005515 protein binding; GO:0005488 binding;	K20121			IPR001452; IPR031160;	SH3 domain; F-BAR domain;
XP_017921693.1	473	Y	"PREDICTED: tryptophan--tRNA ligase, cytoplasmic [Capra hircus]"	0.998881	0.00109148	107.57	KLS(0.001)Y(0.999)DFQ		2	0.26151	4	0.6	0.598	0.595	1.363	1.233	1.293	2.169	0.0028813	cytoplasm	GO:0006518 peptide metabolic process; GO:0006725 cellular aromatic compound metabolic process; GO:0044267 cellular protein metabolic process; GO:0044699 single-organism process; GO:0009058 biosynthetic process; GO:1901566 organonitrogen compound biosynthetic process; GO:0043039 tRNA aminoacylation; GO:0044237 cellular metabolic process; GO:0071704 organic substance metabolic process; GO:0008152 m…	GO:0044424 intracellular part; GO:0005623 cell; GO:0044464 cell part; GO:0005622 intracellular; GO:0005737 cytoplasm;	GO:0004830 tryptophan-tRNA ligase activity; GO:0016876 ligase activity, forming aminoacyl-tRNA and related compounds; GO:0005524 ATP binding; GO:1901265 nucleoside phosphate binding; GO:0016875 ligase activity, forming carbon-oxygen bonds; GO:0001882 nucleoside binding; GO:0043167 ion binding; GO:0016874 ligase activity; GO:0000166 nucleotide binding; GO:0097159 organic cyclic compound binding; G…	K01867	WARS; tryptophanyl-tRNA synthetase [EC:6.1.1.2]	chx00970 Aminoacyl-tRNA biosynthesis - Capra hircus (goat);	IPR014729; IPR009068; IPR000738;	Rossmann-like alpha/beta/alpha sandwich fold; S15/NS1, RNA-binding; WHEP-TRS domain;
XP_017902650.1	1172	S	PREDICTED: eukaryotic translation initiation factor 4 gamma 1 isoform X7 [Capra hircus]	1	1.87e-14	115.79	EAALPPVS(1)PPK	......SPP....	3	-0.64311	11	0.587	0.614	0.595	1.312	1.223	1.351	2.164	5.8e-05	nucleus			GO:0097159 organic cyclic compound binding; GO:1901363 heterocyclic compound binding; GO:0003723 RNA binding; GO:0005515 protein binding; GO:0005488 binding; GO:0003676 nucleic acid binding;	K03260	EIF4G; translation initiation factor 4G	chx03013 RNA transport - Capra hircus (goat); chx05416 Viral myocarditis - Capra hircus (goat);	IPR003307; IPR003891; IPR003890; IPR016024; IPR016021;	W2 domain; Initiation factor eIF-4 gamma, MA3; MIF4G-like, type 3; Armadillo-type fold; MIF4G-like domain;
XP_017919719.1	907	S	PREDICTED: DNA ligase 3 [Capra hircus]	1	0.00182083	46.89	GGNLPAAKPS(1)PVR	......SP.R...	2	-0.46741	2	0.554	0.566	0.674	1.31	1.256	1.315	2.163	8.11e-05	nucleus	GO:0033554 cellular response to stress; GO:0006266 DNA ligation; GO:0006725 cellular aromatic compound metabolic process; GO:0006259 DNA metabolic process; GO:0009058 biosynthetic process; GO:0050896 response to stimulus; GO:0044237 cellular metabolic process; GO:0071704 organic substance metabolic process; GO:0008152 metabolic process; GO:0046483 heterocycle metabolic process; GO:0019438 aromati…		GO:0003677 DNA binding; GO:0005524 ATP binding; GO:0003910 DNA ligase (ATP) activity; GO:1901265 nucleoside phosphate binding; GO:0016874 ligase activity; GO:0001882 nucleoside binding; GO:0043167 ion binding; GO:0016886 ligase activity, forming phosphoric ester bonds; GO:0003909 DNA ligase activity; GO:0000166 nucleotide binding; GO:0008270 zinc ion binding; GO:1901363 heterocyclic compound bind…	K10776	LIG3; DNA ligase 3 [EC:6.5.1.1]	chx03410 Base excision repair - Capra hircus (goat);	IPR012340; IPR012308; IPR001510; IPR012310; IPR012309; IPR031916; IPR001357;	Nucleic acid-binding, OB-fold; DNA ligase, ATP-dependent, N-terminal; Zinc finger, PARP-type; DNA ligase, ATP-dependent, central; DNA ligase, ATP-dependent, C-terminal; DNA ligase 3, BRCT domain; BRCT domain;
XP_017912932.1	544	T	PREDICTED: nucleolar protein 56 [Capra hircus]	0.997162	1.97e-05	66.467	SFPKEEPVT(0.997)DPDES(0.003)ENKR		4	-0.86228	1	0.451	0.754	0.589	1.378	1.328	1.17	2.161	0.0029825	nucleus				K14564	NOP56; nucleolar protein 56	chx03008 Ribosome biogenesis in eukaryotes - Capra hircus (goat);	IPR002687; IPR012974; IPR012976;	Nop domain; NOP5, N-terminal; NOSIC;
XP_017901567.1	363	S	PREDICTED: pogo transposable element with ZNF domain isoform X4 [Capra hircus]	0.999909	2.12e-09	105.72	SLDSEPSVPSAAKPPS(1)PEK	....P.SP.....	4	-0.45606	1	0.528	0.588	0.68	1.485	1.172	1.225	2.161	0.0028234	nucleus			GO:0097159 organic cyclic compound binding; GO:1901363 heterocyclic compound binding; GO:0003677 DNA binding; GO:0005488 binding; GO:0043167 ion binding; GO:0003676 nucleic acid binding; GO:0043169 cation binding; GO:0046872 metal ion binding;				IPR015880; IPR009057; IPR006600; IPR004875; IPR007087;	Zinc finger, C2H2-like; Homeobox domain-like; HTH CenpB-type DNA-binding domain; DDE superfamily endonuclease domain; Zinc finger, C2H2;
XP_017903386.1	604	S	PREDICTED: protein SCAF11 isoform X2 [Capra hircus]	0.996702	1.1e-07	66.677	T(0.003)EQLIDS(0.997)PKLESSEGGVIQAVDR	......SPK....	3	1.1158	1	0.602	0.548	0.647	1.328	1.263	1.291	2.16	3.74e-05	nucleus			GO:0043169 cation binding; GO:0046872 metal ion binding; GO:0005515 protein binding; GO:0008270 zinc ion binding; GO:0046914 transition metal ion binding; GO:0005488 binding; GO:0043167 ion binding;				IPR001841; IPR013083;	Zinc finger, RING-type; Zinc finger, RING/FYVE/PHD-type;
XP_017918046.1	413	T	PREDICTED: nectin-2 isoform X1 [Capra hircus]	0.973624	2.23e-08	89.723	LQGAEEEEELEGPPS(0.024)Y(0.002)KPPT(0.974)PK	......TP.....	4	-0.21187	2	0.632	0.574	0.593	1.355	1.248	1.283	2.16	4.07e-05	extracellular			GO:0005515 protein binding; GO:0005488 binding;	K06531	PVRL2; poliovirus receptor-related protein 2	chx04520 Adherens junction - Capra hircus (goat); chx05168 Herpes simplex infection - Capra hircus (goat); chx04514 Cell adhesion molecules (CAMs) - Capra hircus (goat);	IPR007110; IPR013783; IPR013162; IPR003599; IPR013106;	Immunoglobulin-like domain; Immunoglobulin-like fold; CD80-like, immunoglobulin C2-set; Immunoglobulin subtype; Immunoglobulin V-set domain;
XP_005686186.3	254	T	PREDICTED: serine/threonine-protein kinase Nek9 [Capra hircus]	0.999994	2.34e-10	113.47	TFDAT(1)NPLNLCVK		2	1.1523	3	0.585	0.633	0.583	1.343	1.272	1.265	2.154	2.01e-05	cytoplasm	GO:0016310 phosphorylation; GO:0044267 cellular protein metabolic process; GO:0044238 primary metabolic process; GO:0044237 cellular metabolic process; GO:0006796 phosphate-containing compound metabolic process; GO:0071704 organic substance metabolic process; GO:0008152 metabolic process; GO:0006468 protein phosphorylation; GO:0006793 phosphorus metabolic process; GO:0044260 cellular macromolecul…		GO:0005524 ATP binding; GO:1901265 nucleoside phosphate binding; GO:0016773 phosphotransferase activity, alcohol group as acceptor; GO:0001882 nucleoside binding; GO:0043167 ion binding; GO:0004672 protein kinase activity; GO:0000166 nucleotide binding; GO:0097159 organic cyclic compound binding; GO:1901363 heterocyclic compound binding; GO:0032549 ribonucleoside binding; GO:0097367 carbohydrate …	K20878			IPR009091; IPR000719; IPR011009;	Regulator of chromosome condensation 1/beta-lactamase-inhibitor protein II; Protein kinase domain; Protein kinase-like domain;
XP_013829489.1	452	S	PREDICTED: butyrophilin subfamily 1 member A1 isoform X2 [Capra hircus]	0.999889	4.19e-14	105.66	DIS(1)KEIPLSPMGEDSASGDIETLHSK	...K..S.E....	4	1.6523	1	0.671	0.52	0.614	1.281	1.178	1.426	2.152	0.00119665	cytoplasm			GO:0005515 protein binding; GO:0005488 binding;	K06712			IPR007110; IPR006574; IPR013162; IPR001870; IPR013320; IPR003877; IPR013783; IPR013106; IPR003879;	Immunoglobulin-like domain; SPRY-associated; CD80-like, immunoglobulin C2-set; B30.2/SPRY domain; Concanavalin A-like lectin/glucanase domain; SPRY domain; Immunoglobulin-like fold; Immunoglobulin V-set domain; Butyrophylin-like;
XP_017903372.1	822	S	PREDICTED: rap guanine nucleotide exchange factor 3 isoform X2 [Capra hircus]	0.99846	0.00184944	51.009	SHS(0.001)NVPLS(0.998)PLR	....P.SP...R.	3	1.6518	1	0.603	0.658	0.545	1.365	1.328	1.184	2.147	0.00042111	nucleus	GO:0050794 regulation of cellular process; GO:0044700 single organism signaling; GO:0051716 cellular response to stimulus; GO:0007165 signal transduction; GO:0050789 regulation of biological process; GO:0007154 cell communication; GO:0035556 intracellular signal transduction; GO:0044699 single-organism process; GO:0007264 small GTPase mediated signal transduction; GO:0023052 signaling; GO:0050896…		GO:0098772 molecular function regulator; GO:0005085 guanyl-nucleotide exchange factor activity;	K08014	RAPGEF3; Rap guanine nucleotide exchange factor 3	chx04024 cAMP signaling pathway - Capra hircus (goat); chx04015 Rap1 signaling pathway - Capra hircus (goat); chx04670 Leukocyte transendothelial migration - Capra hircus (goat); chx04261 Adrenergic signaling in cardiomyocytes - Capra hircus (goat); chx04726 Serotonergic synapse - Capra hircus (goat); chx04720 Long-term potentiation - Capra hircus (goat); chx04072 Phospholipase D signaling pathwa…	IPR011991; IPR000595; IPR018490; IPR029071; IPR023578; IPR001895; IPR000651; IPR014710; IPR000591;	Winged helix-turn-helix DNA-binding domain; Cyclic nucleotide-binding domain; Cyclic nucleotide-binding-like; Ubiquitin-related domain; Ras guanine nucleotide exchange factor domain; Ras guanine-nucleotide exchange factors catalytic domain; Ras-like guanine nucleotide exchange factor, N-terminal; RmlC-like jelly roll fold; DEP domain;
XP_017897753.1	155	S	PREDICTED: ras association domain-containing protein 4 isoform X3 [Capra hircus]	0.914106	0.000473389	63.727	T(0.086)KS(0.914)DAACVIQR	...R..S......	2	0.11569	2	0.619	0.596	0.591	1.291	1.262	1.325	2.147	2.16e-06	nucleus	GO:0050794 regulation of cellular process; GO:0044700 single organism signaling; GO:0051716 cellular response to stimulus; GO:0007165 signal transduction; GO:0050789 regulation of biological process; GO:0007154 cell communication; GO:0044699 single-organism process; GO:0023052 signaling; GO:0050896 response to stimulus; GO:0009987 cellular process; GO:0065007 biological regulation;			K09851	RASSF2_4; Ras association domain-containing protein 2/4	chx04392 Hippo signaling pathway - multiple species - Capra hircus (goat);	IPR029071; IPR000159;	Ubiquitin-related domain; Ras-associating (RA) domain;
XP_017910615.1	13	T	PREDICTED: heterochromatin protein 1-binding protein 3 isoform X3 [Capra hircus]	0.99452	0.000722267	59.294	AVNS(0.002)T(0.004)RET(0.995)PPK	......TPP....	4	1.6143	3	0.584	0.564	0.659	1.275	1.253	1.343	2.142	6.23e-05	nucleus	GO:0044085 cellular component biogenesis; GO:0016043 cellular component organization; GO:0034728 nucleosome organization; GO:0034622 cellular macromolecular complex assembly; GO:0006333 chromatin assembly or disassembly; GO:0043933 macromolecular complex subunit organization; GO:0065004 protein-DNA complex assembly; GO:0006323 DNA packaging; GO:0006334 nucleosome assembly; GO:0051276 chromosome o…	GO:0043229 intracellular organelle; GO:0043232 intracellular non-membrane-bounded organelle; GO:0044446 intracellular organelle part; GO:0032991 macromolecular complex; GO:0044424 intracellular part; GO:0005623 cell; GO:0044422 organelle part; GO:0044427 chromosomal part; GO:0000786 nucleosome; GO:0043228 non-membrane-bounded organelle; GO:0043231 intracellular membrane-bounded organelle; GO:0043…	GO:0097159 organic cyclic compound binding; GO:1901363 heterocyclic compound binding; GO:0003677 DNA binding; GO:0005488 binding; GO:0003676 nucleic acid binding;				IPR011991; IPR005818;	Winged helix-turn-helix DNA-binding domain; Linker histone H1/H5, domain H15;
XP_017918633.1	635	S	PREDICTED: WD repeat-containing protein 59 [Capra hircus]	0.825614	0.0092092	60.167	LY(0.042)S(0.014)GS(0.826)PT(0.119)R	......SP.R...	2	0.33466	1	0.588	0.61	0.611	1.269	1.257	1.347	2.141	1.96e-05	nucleus			GO:0005515 protein binding; GO:0005488 binding;	K20409	WDR59; WD repeat-containing protein 59	chx04150 mTOR signaling pathway - Capra hircus (goat);	IPR016135; IPR017986; IPR015943; IPR006575;	Ubiquitin-conjugating enzyme/RWD-like; WD40-repeat-containing domain; WD40/YVTN repeat-like-containing domain; RWD domain;
XP_017903975.1	335	S	PREDICTED: cyclin-L1 isoform X2 [Capra hircus]	0.798815	1.56e-08	64.777	GLNPDGTPALS(0.004)T(0.012)LGGFS(0.799)PAS(0.353)KPS(0.523)S(0.309)PR	......SP.....	4	-1.3371	1	0.654	0.605	0.554	1.358	1.205	1.318	2.141	0.00021968	nucleus	GO:0045859 regulation of protein kinase activity; GO:0050794 regulation of cellular process; GO:0060255 regulation of macromolecule metabolic process; GO:0031399 regulation of protein modification process; GO:0019219 regulation of nucleobase-containing compound metabolic process; GO:1904029 regulation of cyclin-dependent protein kinase activity; GO:0071900 regulation of protein serine/threonine k…	GO:0043226 organelle; GO:0043231 intracellular membrane-bounded organelle; GO:0043229 intracellular organelle; GO:0005634 nucleus; GO:0044464 cell part; GO:0005622 intracellular; GO:0044424 intracellular part; GO:0043227 membrane-bounded organelle; GO:0005623 cell;	GO:0005515 protein binding; GO:0019900 kinase binding; GO:0005488 binding; GO:0019899 enzyme binding; GO:0019901 protein kinase binding;				IPR004367; IPR013763; IPR006671;	Cyclin, C-terminal domain; Cyclin-like; Cyclin, N-terminal;
XP_017901570.1	272	S	PREDICTED: cingulin [Capra hircus]	0.999993	8.31e-05	73.928	QTQDWVLQS(1)FEEPR	......S.E....	3	-0.31406	2	0.485	0.713	0.609	1.326	1.255	1.288	2.141	0.00057558	nucleus		GO:0043229 intracellular organelle; GO:0043232 intracellular non-membrane-bounded organelle; GO:0044430 cytoskeletal part; GO:0044446 intracellular organelle part; GO:0032991 macromolecular complex; GO:0044424 intracellular part; GO:0005623 cell; GO:0015629 actin cytoskeleton; GO:0044422 organelle part; GO:0043228 non-membrane-bounded organelle; GO:0043226 organelle; GO:0005856 cytoskeleton; GO:0…	GO:0003774 motor activity; GO:0016462 pyrophosphatase activity; GO:0003824 catalytic activity; GO:0016817 hydrolase activity, acting on acid anhydrides; GO:0016787 hydrolase activity; GO:0016818 hydrolase activity, acting on acid anhydrides, in phosphorus-containing anhydrides; GO:0017111 nucleoside-triphosphatase activity;	K06102	CGN; cingulin	chx04530 Tight junction - Capra hircus (goat);	IPR002928;	Myosin tail;
XP_005678992.1	50	S	PREDICTED: BET1 homolog [Capra hircus]	0.99623	1.09e-05	92.265	S(0.004)LS(0.996)IEIGHEVK	...K..S.E....	2	-0.80536	3	0.583	0.642	0.584	1.253	1.305	1.314	2.14	1.73e-05	cytoplasm			GO:0005515 protein binding; GO:0005488 binding;	K08504	BET1; blocked early in transport 1	chx04130 SNARE interactions in vesicular transport - Capra hircus (goat);	IPR000727;	Target SNARE coiled-coil homology domain;
XP_017908705.1	632	S	PREDICTED: band 4.1-like protein 2 isoform X7 [Capra hircus]	1	0.00125135	52.42	ELS(1)PGRGPGEMR	......SP.R...	3	0.83744	2	0.643	0.57	0.599	1.377	1.22	1.281	2.14	0.000162962	nucleus		GO:0016020 membrane; GO:0005856 cytoskeleton; GO:0043226 organelle; GO:0043229 intracellular organelle; GO:0019898 extrinsic component of membrane; GO:0043232 intracellular non-membrane-bounded organelle; GO:0044425 membrane part; GO:0044464 cell part; GO:0005622 intracellular; GO:0005737 cytoplasm; GO:0044424 intracellular part; GO:0005623 cell; GO:0043228 non-membrane-bounded organelle;	GO:0003779 actin binding; GO:0005515 protein binding; GO:0008092 cytoskeletal protein binding; GO:0005198 structural molecule activity; GO:0005488 binding;				IPR019748; IPR018980; IPR019749; IPR018979; IPR008379; IPR029071; IPR011993; IPR014847; IPR000299; IPR014352;	FERM central domain; FERM, C-terminal PH-like domain; Band 4.1 domain; FERM, N-terminal; Band 4.1, C-terminal; Ubiquitin-related domain; PH domain-like; FERM adjacent (FA); FERM domain; FERM/acyl-CoA-binding protein, 3-helical bundle;
XP_005689179.1	176	S	PREDICTED: tumor protein D52 isoform X3 [Capra hircus]	1	2.06e-13	131.35	S(1)FEEKVENLK	......S.E....	3	1.2322	16	0.607	0.614	0.591	1.361	1.233	1.281	2.139	5.73e-05	cytoplasm
XP_017921641.1	773	S	PREDICTED: ral GTPase-activating protein subunit alpha-1 isoform X5 [Capra hircus]	0.923579	1.31e-22	131.81	HFS(0.924)QS(0.075)EDT(0.001)GNEVFGALSEEQPLPR	...R..S......	4	0.15973	3	0.592	0.642	0.58	1.307	1.197	1.372	2.137	0.00022367	nucleus	GO:0050794 regulation of cellular process; GO:0050789 regulation of biological process; GO:0010646 regulation of cell communication; GO:1902531 regulation of intracellular signal transduction; GO:0023051 regulation of signaling; GO:0048583 regulation of response to stimulus; GO:0009966 regulation of signal transduction; GO:0051056 regulation of small GTPase mediated signal transduction; GO:006500…		GO:0030234 enzyme regulator activity; GO:0060589 nucleoside-triphosphatase regulator activity; GO:0005488 binding; GO:0030695 GTPase regulator activity; GO:0098772 molecular function regulator; GO:0008047 enzyme activator activity; GO:0005096 GTPase activator activity;				IPR016024; IPR000331;	Armadillo-type fold; Rap GTPase activating protein domain;
XP_017920394.1	213	S	PREDICTED: protein FAM117A [Capra hircus]	1	7.45e-49	178.71	S(1)LEGLNQELEEVFVK	......S.E....	3	0.98718	1	0.649	0.621	0.548	1.381	1.161	1.337	2.134	0.00073755	nucleus
XP_017913071.1	221	S	PREDICTED: RBBP8 N-terminal-like protein isoform X2 [Capra hircus]	0.994295	1.66e-16	138.24	IS(0.994)PS(0.006)PNLPEAR	......SP.....	2	0.71369	1	0.692	0.526	0.597	1.196	1.362	1.312	2.132	0.00057536	nucleus							IPR019518;	DNA endonuclease Ctp1, N-terminal;
XP_017918060.1	547	S	PREDICTED: CLK4-associating serine/arginine rich protein isoform X1 [Capra hircus]	1	0.00894491	53.448	PAAS(1)PAVGEK	..R...SP.....	2	0.73459	1	0.601	0.595	0.619	1.257	1.356	1.251	2.129	3.99e-05	nucleus				K13168			IPR019147;	Suppressor of white apricot N-terminal domain;
XP_017899317.1	833	S	PREDICTED: protein Shroom2 isoform X3 [Capra hircus]	0.765507	0.000341266	84.687	S(0.191)S(0.766)PS(0.031)T(0.007)DLY(0.005)K	....R.SP.....	2	1.2166	2	0.627	0.571	0.619	1.345	1.252	1.272	2.129	3.65e-05	nucleus			GO:0051015 actin filament binding; GO:0008092 cytoskeletal protein binding; GO:0005488 binding; GO:0044877 macromolecular complex binding; GO:0003779 actin binding; GO:0005515 protein binding; GO:0032403 protein complex binding;	K18625			IPR001478; IPR014800; IPR014799;	PDZ domain; Apx/Shrm Domain 1; Apx/Shrm Domain 2;
XP_017896124.1	132	S	PREDICTED: brain-specific angiogenesis inhibitor 1-associated protein 2-like protein 1 [Capra hircus]	1	0.00419247	58.274	HRLDS(1)LEK	...R..SL.....	3	-0.19154	1	0.546	0.626	0.646	1.153	1.258	1.449	2.123	0.00177531	cytoplasm	GO:0016043 cellular component organization; GO:0010256 endomembrane system organization; GO:0061024 membrane organization; GO:0044763 single-organism cellular process; GO:0044802 single-organism membrane organization; GO:0044699 single-organism process; GO:0007009 plasma membrane organization; GO:0009987 cellular process; GO:0071840 cellular component organization or biogenesis;		GO:0005515 protein binding; GO:0005488 binding;	K20127			IPR001452; IPR013606;	SH3 domain; IMD/I-BAR domain;
XP_017901722.1	626	T	PREDICTED: mucin-1 [Capra hircus]	0.817186	0.00159717	87.258	FVPPGS(0.183)T(0.817)K		3	-0.16129	7	0.607	0.604	0.613	1.293	1.275	1.294	2.117	2.86e-08	plasma membrane				K06568			IPR000082;	SEA domain;
XP_005695603.2	110	S	PREDICTED: golgin subfamily A member 4 isoform X4 [Capra hircus]	0.770017	0.0420575	42.629	S(0.044)S(0.184)S(0.77)KES(0.002)LVR	...R..S...L..	2	-0.47514	1	0.568	0.695	0.563	1.349	1.269	1.243	2.114	0.00022299	nucleus	GO:0046907 intracellular transport; GO:0034067 protein localization to Golgi apparatus; GO:0072594 establishment of protein localization to organelle; GO:0006891 intra-Golgi vesicle-mediated transport; GO:0016192 vesicle-mediated transport; GO:0000301 retrograde transport, vesicle recycling within Golgi; GO:0072600 establishment of protein localization to Golgi; GO:0048193 Golgi vesicle transport…		GO:0005515 protein binding; GO:0005488 binding;	K20283			IPR000237;	GRIP domain;
XP_017913240.1	30	S	"PREDICTED: acetyl-coenzyme A synthetase, cytoplasmic isoform X3 [Capra hircus]"	0.999507	2.59e-07	117.95	SWS(1)PPPEVSR	...R..SP.P...	2	1.0646	44	0.609	0.605	0.609	1.189	1.461	1.204	2.114	0.0165816	cytoplasm	GO:0019427 acetyl-CoA biosynthetic process from acetate; GO:0051188 cofactor biosynthetic process; GO:0044699 single-organism process; GO:0009058 biosynthetic process; GO:0044237 cellular metabolic process; GO:0035384 thioester biosynthetic process; GO:0044272 sulfur compound biosynthetic process; GO:0071704 organic substance metabolic process; GO:0006085 acetyl-CoA biosynthetic process; GO:00081…		GO:1901265 nucleoside phosphate binding; GO:0016405 CoA-ligase activity; GO:0001882 nucleoside binding; GO:0043167 ion binding; GO:0016874 ligase activity; GO:0016877 ligase activity, forming carbon-sulfur bonds; GO:0000166 nucleotide binding; GO:0097159 organic cyclic compound binding; GO:1901363 heterocyclic compound binding; GO:0003987 acetate-CoA ligase activity; GO:0032549 ribonucleoside bin…	K01895	ACSS; acetyl-CoA synthetase [EC:6.2.1.1]	chx00640 Propanoate metabolism - Capra hircus (goat); chx00010 Glycolysis / Gluconeogenesis - Capra hircus (goat); chx01100 Metabolic pathways - Capra hircus (goat); chx01200 Carbon metabolism - Capra hircus (goat); chx00620 Pyruvate metabolism - Capra hircus (goat);	IPR032387; IPR025110; IPR000873;	Acetyl-coenzyme A synthetase, N-terminal domain; AMP-binding enzyme C-terminal domain; AMP-dependent synthetase/ligase;
XP_017921051.1	967	S	PREDICTED: microtubule-associated protein 1B isoform X1 [Capra hircus]	0.814065	7.46e-05	69.088	VS(0.065)T(0.061)S(0.061)KHS(0.814)LAEEEESAK		3	-1.3699	1	0.513	0.671	0.642	1.296	1.28	1.277	2.11	0.0052003	cytoplasm				K10429			IPR001279;	Metallo-beta-lactamase;
XP_017907407.1	1033	S	PREDICTED: DENN domain-containing protein 4C isoform X1 [Capra hircus]	1	1.3e-12	127.91	VPS(1)GIFDINSR	...K..S......	2	0.3515	3	0.643	0.574	0.617	1.238	1.282	1.338	2.104	4.19e-05	plasma membrane				K20163			IPR005113; IPR005112; IPR001194; IPR023341;	uDENN domain; dDENN domain; DENN domain; MABP domain;
XP_017916052.1	746	S	PREDICTED: partitioning defective 3 homolog B isoform X1 [Capra hircus]	0.988758	8.04e-41	172.24	S(0.003)S(0.008)S(0.989)LESLQTAVAEVR	...K..S.E....	2	-0.00062095	3	0.63	0.594	0.611	1.339	1.209	1.312	2.104	7.97e-05	nucleus			GO:0005515 protein binding; GO:0005488 binding;				IPR021922; IPR001478;	Domain of unknown function DUF3534; PDZ domain;
XP_017910408.1	138	S	PREDICTED: eukaryotic translation initiation factor 5B isoform X2 [Capra hircus]	0.999169	1.75e-05	89.859	VEMY(0.002)S(0.999)GS(0.999)DDDDDDFNK	......S.D....	3	1.2814	2	0.568	0.606	0.659	1.289	1.216	1.349	2.103	0.000136766	cytoplasm,nucleus			GO:1901265 nucleoside phosphate binding; GO:0001882 nucleoside binding; GO:0043167 ion binding; GO:0016817 hydrolase activity, acting on acid anhydrides; GO:0016787 hydrolase activity; GO:0000166 nucleotide binding; GO:0017111 nucleoside-triphosphatase activity; GO:0097159 organic cyclic compound binding; GO:1901363 heterocyclic compound binding; GO:0032549 ribonucleoside binding; GO:0097367 carb…	K03243	EIF5B; translation initiation factor 5B	chx03013 RNA transport - Capra hircus (goat);	IPR023115; IPR005225; IPR004161; IPR027417; IPR000795; IPR009000;	Translation initiation factor IF- 2, domain 3; Small GTP-binding protein domain; Translation elongation factor EFTu-like, domain 2; P-loop containing nucleoside triphosphate hydrolase; Transcription factor, GTP-binding domain; Translation protein, beta-barrel domain;
XP_017900860.1	197	S	PREDICTED: plasminogen activator inhibitor 1 RNA-binding protein isoform X3 [Capra hircus]	0.939174	0.0103486	43.594	EFDRHS(0.939)GS(0.061)DR	....R.S......	3	-0.57581	1	0.543	0.661	0.627	1.377	1.388	1.084	2.102	0.0031045	nucleus				K13199			IPR006861; IPR032381;	Hyaluronan/mRNA-binding protein; Intracellular hyaluronan-binding protein 4, N-terminal domain;
XP_017914124.1	1021	Y	PREDICTED: E3 ubiquitin-protein ligase TRIP12 isoform X9 [Capra hircus]	0.947089	7e-05	76.526	Y(0.947)S(0.053)PPRDDDKVDNQAK		4	-0.96397	1	0.554	0.577	0.703	1.262	1.218	1.369	2.099	0.00047959	nucleus			GO:0019787 ubiquitin-like protein transferase activity; GO:0003824 catalytic activity; GO:0016740 transferase activity; GO:0005488 binding; GO:0004842 ubiquitin-protein transferase activity;	K10590	TRIP12; E3 ubiquitin-protein ligase TRIP12 [EC:2.3.2.26]	chx04120 Ubiquitin mediated proteolysis - Capra hircus (goat);	IPR011989; IPR004170; IPR016024; IPR000569;	Armadillo-like helical; WWE domain; Armadillo-type fold; HECT domain;
XP_017904632.1	356	S	PREDICTED: ATP-binding cassette sub-family G member 2 isoform X1 [Capra hircus]	1	0.00274298	56.514	VELDKFS(1)GEQR	......S.E....	2	-1.1533	2	0.644	0.602	0.591	1.302	1.276	1.278	2.099	1.59e-06	plasma membrane		GO:0016020 membrane;	GO:0005524 ATP binding; GO:1901265 nucleoside phosphate binding; GO:0001882 nucleoside binding; GO:0043167 ion binding; GO:0016817 hydrolase activity, acting on acid anhydrides; GO:0016787 hydrolase activity; GO:0000166 nucleotide binding; GO:0017111 nucleoside-triphosphatase activity; GO:0016887 ATPase activity; GO:0097159 organic cyclic compound binding; GO:1901363 heterocyclic compound binding…	K05681	ABCG2; ATP-binding cassette, subfamily G (WHITE), member 2	chx02010 ABC transporters - Capra hircus (goat); chx01523 Antifolate resistance - Capra hircus (goat); chx04976 Bile secretion - Capra hircus (goat);	IPR003593; IPR003439; IPR027417; IPR013525;	AAA+ ATPase domain; ABC transporter-like; P-loop containing nucleoside triphosphate hydrolase; ABC-2 type transporter;
XP_005684859.2	383	S	PREDICTED: bcl-2-associated transcription factor 1 isoform X4 [Capra hircus]	0.996346	3.4e-08	89.272	AEGEWEDQEVLDYFS(0.996)DKES(0.004)GK	......SD.E...	5	0.65343	1	0.734	0.538	0.57	1.375	1.253	1.234	2.097	0.00085766	nucleus				K13087
XP_005674736.2	2123	S	PREDICTED: protein SON isoform X3 [Capra hircus]	0.999998	5.25e-17	94.949	EDDDVIVNKPHVS(1)DEEEEEPPFYHHPFK	......SDE....	5	-1.1784	1	0.553	0.679	0.609	1.508	1.164	1.185	2.095	0.0045773	nucleus			GO:0005515 protein binding; GO:0005488 binding;				IPR017986;	WD40-repeat-containing domain;
XP_005685188.1	295	S	PREDICTED: 60S ribosomal protein L4 [Capra hircus]	1	0.00499898	52.576	ILKS(1)PEIQR	......SP...R.	3	0.78667	1	0.627	0.596	0.618	1.343	1.248	1.262	2.093	2.35e-05	cytoplasm	GO:0006518 peptide metabolic process; GO:0043043 peptide biosynthetic process; GO:0044267 cellular protein metabolic process; GO:0006807 nitrogen compound metabolic process; GO:0009058 biosynthetic process; GO:0043603 cellular amide metabolic process; GO:0044238 primary metabolic process; GO:1901566 organonitrogen compound biosynthetic process; GO:1901576 organic substance biosynthetic process; G…	GO:0005840 ribosome; GO:0043226 organelle; GO:0043229 intracellular organelle; GO:0043232 intracellular non-membrane-bounded organelle; GO:0044464 cell part; GO:0005622 intracellular; GO:0005737 cytoplasm; GO:0032991 macromolecular complex; GO:0044424 intracellular part; GO:1990904 ribonucleoprotein complex; GO:0005623 cell; GO:0030529 intracellular ribonucleoprotein complex; GO:0044444 cytoplasm…	GO:0003735 structural constituent of ribosome; GO:0005198 structural molecule activity;	K02930	RP-L4e; large subunit ribosomal protein L4e	chx03010 Ribosome - Capra hircus (goat);	IPR023574; IPR025755;	Ribosomal protein L4 domain; 60S ribosomal protein L4, C-terminal domain;
XP_017912932.1	570	S	PREDICTED: nucleolar protein 56 [Capra hircus]	0.99997	1.44e-07	98.533	LSSKEEPLS(1)S(1)GPEEAAASK	......S.P....	3	-0.29842	3	0.634	0.62	0.589	1.336	1.223	1.297	2.092	4.36e-05	nucleus				K14564	NOP56; nucleolar protein 56	chx03008 Ribosome biogenesis in eukaryotes - Capra hircus (goat);	IPR002687; IPR012974; IPR012976;	Nop domain; NOP5, N-terminal; NOSIC;
XP_017899920.1	208	S	"PREDICTED: RNA-binding motif protein, X chromosome [Capra hircus]"	0.999319	0.000254638	94.309	DVY(0.001)LS(0.999)PR	......SP.....	3	-1.418	17	0.593	0.63	0.62	1.333	1.229	1.288	2.089	3.56e-05	nucleus			GO:0097159 organic cyclic compound binding; GO:1901363 heterocyclic compound binding; GO:1901265 nucleoside phosphate binding; GO:0005488 binding; GO:0003676 nucleic acid binding; GO:0000166 nucleotide binding; GO:0036094 small molecule binding;	K12885	RBMX; heterogeneous nuclear ribonucleoprotein G	chx03040 Spliceosome - Capra hircus (goat);	IPR000504; IPR012604; IPR012677; IPR003954;	RNA recognition motif domain; RBM1CTR; Nucleotide-binding alpha-beta plait domain; RNA recognition motif domain, eukaryote;
XP_005694003.3	47	S	PREDICTED: glycylpeptide N-tetradecanoyltransferase 1 [Capra hircus]	0.998638	0.00268469	46.318	GGLS(0.999)PANDT(0.001)GAK	..R...SP.....	3	-0.13311	2	0.573	0.651	0.618	1.251	1.292	1.303	2.088	1.86e-05	cytoplasm	GO:0044267 cellular protein metabolic process; GO:0009058 biosynthetic process; GO:0044238 primary metabolic process; GO:0006498 N-terminal protein lipidation; GO:1901576 organic substance biosynthetic process; GO:0044237 cellular metabolic process; GO:0042157 lipoprotein metabolic process; GO:0044249 cellular biosynthetic process; GO:0071704 organic substance metabolic process; GO:0008152 metabo…		GO:0016746 transferase activity, transferring acyl groups; GO:0016747 transferase activity, transferring acyl groups other than amino-acyl groups; GO:0016740 transferase activity; GO:0003824 catalytic activity; GO:0019107 myristoyltransferase activity; GO:0004379 glycylpeptide N-tetradecanoyltransferase activity; GO:0016410 N-acyltransferase activity;	K00671			IPR022676; IPR016181; IPR022677;	Myristoyl-CoA:protein N-myristoyltransferase, N-terminal; Acyl-CoA N-acyltransferase; Myristoyl-CoA:protein N-myristoyltransferase, C-terminal;
XP_017917152.1	744	S	PREDICTED: protein VAC14 homolog [Capra hircus]	0.930318	8.57e-74	203.23	ADS(0.93)PS(0.07)IDYAELLQHFER	......SP.....	3	1.2941	1	0.647	0.568	0.628	1.185	1.317	1.345	2.087	0.00025978	cytoplasm			GO:0005488 binding;	K15305	VAC14; vacuole morphology and inheritance protein 14	chx05203 Viral carcinogenesis - Capra hircus (goat); chx05166 HTLV-I infection - Capra hircus (goat);	IPR021841; IPR011989; IPR016024; IPR032878;	Vacuolar protein 14 C-terminal Fig4-binding domain; Armadillo-like helical; Armadillo-type fold; Vacuole morphology and inheritance protein 14, Fab1-binding region;
XP_017922313.1	965	S	PREDICTED: NK-tumor recognition protein isoform X3 [Capra hircus]	0.78396	1.8e-54	199.65	HSTAVS(0.784)S(0.216)DIDQSTR	......S.D....	2	-0.011097	2	0.576	0.611	0.656	1.286	1.27	1.289	2.086	4.89e-06	nucleus	GO:0044267 cellular protein metabolic process; GO:0044238 primary metabolic process; GO:0018208 peptidyl-proline modification; GO:0000413 protein peptidyl-prolyl isomerization; GO:0044237 cellular metabolic process; GO:0071704 organic substance metabolic process; GO:0006457 protein folding; GO:0018193 peptidyl-amino acid modification; GO:0008152 metabolic process; GO:0044260 cellular macromolecul…		GO:0003755 peptidyl-prolyl cis-trans isomerase activity; GO:0016853 isomerase activity; GO:0003824 catalytic activity; GO:0016859 cis-trans isomerase activity;	K12740			IPR002130; IPR029000;	Cyclophilin-type peptidyl-prolyl cis-trans isomerase domain; Cyclophilin-like domain;
XP_017895638.1	2047	S	PREDICTED: serine/arginine repetitive matrix protein 2 isoform X2 [Capra hircus]	0.998629	0.00363825	69.345	S(0.999)LT(0.975)RS(0.026)PPAIR		3	-0.46016	1	0.644	0.604	0.598	1.118	1.317	1.41	2.083	0.00158209	nucleus			GO:0005515 protein binding; GO:0005488 binding;	K13172			IPR024945; IPR013170;	Spt5 C-terminal domain; mRNA splicing factor Cwf21 domain;
XP_017895638.1	2049	T	PREDICTED: serine/arginine repetitive matrix protein 2 isoform X2 [Capra hircus]	0.975351	0.00363825	69.345	S(0.999)LT(0.975)RS(0.026)PPAIR	...R..T......	3	-0.46016	1	0.644	0.604	0.598	1.118	1.317	1.41	2.083	0.00158209	nucleus			GO:0005515 protein binding; GO:0005488 binding;	K13172			IPR024945; IPR013170;	Spt5 C-terminal domain; mRNA splicing factor Cwf21 domain;
XP_013820153.1	69	S	PREDICTED: beta-casein isoform X2 [Capra hircus]	0.869295	1.48e-21	118.68	EQEELNVVGET(0.003)VES(0.003)LS(0.245)S(0.758)S(0.869)EES(0.091)IT(0.031)HINK	......S.E....	4	-1.3269	12	0.656	0.604	0.589	1.333	1.294	1.222	2.082	6.21e-05	mitochondria	GO:0006810 transport; GO:0051179 localization; GO:0051234 establishment of localization;	GO:0005576 extracellular region;	GO:0005215 transporter activity;	K17107	CSN2; beta-casein	chx04917 Prolactin signaling pathway - Capra hircus (goat);
XP_017896820.1	1318	S	PREDICTED: Golgi-specific brefeldin A-resistance guanine nucleotide exchange factor 1 isoform X4 [Capra hircus]	0.974715	1.81e-42	172.5	GYT(0.025)S(0.975)DSEVYTDHGRPGK	......SD.E...	2	0.57034	16	0.603	0.632	0.613	1.344	1.216	1.288	2.082	6.1e-05	cytoplasm	GO:0050794 regulation of cellular process; GO:0050789 regulation of biological process; GO:0010646 regulation of cell communication; GO:1902531 regulation of intracellular signal transduction; GO:0023051 regulation of signaling; GO:0048583 regulation of response to stimulus; GO:0046578 regulation of Ras protein signal transduction; GO:0032012 regulation of ARF protein signal transduction; GO:0009…		GO:0098772 molecular function regulator; GO:0005086 ARF guanyl-nucleotide exchange factor activity; GO:0005085 guanyl-nucleotide exchange factor activity; GO:0005488 binding;	K18443	GBF1; golgi-specific brefeldin A-resistance guanine nucleotide exchange factor 1	chx04144 Endocytosis - Capra hircus (goat);	IPR023394; IPR032691; IPR000904; IPR016024;	Sec7 domain, alpha orthogonal bundle; Guanine nucleotide exchange factor, N-terminal; Sec7 domain; Armadillo-type fold;
XP_013829438.2	196	S	PREDICTED: mediator of DNA damage checkpoint protein 1 isoform X10 [Capra hircus]	1	3.22e-26	141.93	LLLAEDS(1)EEEVDSLLDK	......S.E....	2	-0.65235	1	0.624	0.526	0.697	1.352	1.28	1.211	2.081	0.00048348	nucleus			GO:0005515 protein binding; GO:0005488 binding;	K20780			IPR008984; IPR000253; IPR001357;	SMAD/FHA domain; Forkhead-associated (FHA) domain; BRCT domain;
XP_005699417.1	373	S	PREDICTED: nuclear receptor coactivator 4 isoform X2 [Capra hircus]	1	1.04e-08	114.64	GVEIENLGS(1)LK	.....GS......	3	0.22257	2	0.631	0.605	0.613	1.27	1.27	1.305	2.08	5.82e-07	nucleus				K09289	NCOA4; nuclear receptor coactivator 4	chx04216 Ferroptosis - Capra hircus (goat); chx05200 Pathways in cancer - Capra hircus (goat); chx05216 Thyroid cancer - Capra hircus (goat);
XP_017920492.1	332	S	PREDICTED: cyclin-dependent kinase 12 isoform X4 [Capra hircus]	0.978206	0.00181157	94.767	S(0.978)S(0.044)S(0.978)PFLSK	...RR.S......	2	-0.41473	3	0.631	0.606	0.613	1.319	1.238	1.291	2.08	1.58e-05	nucleus	GO:0016310 phosphorylation; GO:0044267 cellular protein metabolic process; GO:0044238 primary metabolic process; GO:0044237 cellular metabolic process; GO:0006796 phosphate-containing compound metabolic process; GO:0071704 organic substance metabolic process; GO:0008152 metabolic process; GO:0006468 protein phosphorylation; GO:0006793 phosphorus metabolic process; GO:0044260 cellular macromolecul…		GO:0005524 ATP binding; GO:1901265 nucleoside phosphate binding; GO:0016773 phosphotransferase activity, alcohol group as acceptor; GO:0001882 nucleoside binding; GO:0043167 ion binding; GO:0004672 protein kinase activity; GO:0000166 nucleotide binding; GO:0097159 organic cyclic compound binding; GO:1901363 heterocyclic compound binding; GO:0032549 ribonucleoside binding; GO:0097367 carbohydrate …	K08819			IPR000719; IPR011009;	Protein kinase domain; Protein kinase-like domain;
XP_017896560.1	198	S	PREDICTED: claudin-3 [Capra hircus]	0.999491	4.19e-06	90.388	IVY(0.001)S(0.999)APR	......S.P....	2	0.65276	10	0.679	0.504	0.668	1.317	1.211	1.319	2.078	0.00057694	plasma membrane		GO:0016020 membrane; GO:0070160 occluding junction; GO:0044425 membrane part; GO:0030054 cell junction; GO:0031224 intrinsic component of membrane; GO:0005911 cell-cell junction; GO:0016021 integral component of membrane; GO:0005923 bicellular tight junction; GO:0043296 apical junction complex;	GO:0005198 structural molecule activity;	K06087	CLDN; claudin	chx05160 Hepatitis C - Capra hircus (goat); chx04670 Leukocyte transendothelial migration - Capra hircus (goat); chx04514 Cell adhesion molecules (CAMs) - Capra hircus (goat); chx04530 Tight junction - Capra hircus (goat);
XP_017907101.1	412	S	PREDICTED: TBC1 domain family member 9B isoform X3 [Capra hircus]	0.990074	2.91e-06	42.799	KAS(0.99)IVDAAPEPS(0.075)PAPQELS(0.506)EQPARPPS(0.429)PLGGLPGGR	...R..S......	4	-0.50775	1	0.619	0.517	0.704	1.077	1.774	0.97	2.077	0.062541	endoplasmic reticulum			GO:0043169 cation binding; GO:0046872 metal ion binding; GO:0005509 calcium ion binding; GO:0005488 binding; GO:0043167 ion binding;	K19951			IPR002048; IPR004182; IPR011992; IPR000195;	EF-hand domain; GRAM domain; EF-hand domain pair; Rab-GTPase-TBC domain;
XP_017895598.1	23	S	PREDICTED: endonuclease III-like protein 1 isoform X4 [Capra hircus]	0.782872	3.4e-10	102.69	DAPVDQLGAEHCFDPS(0.217)AS(0.783)PK	......SPK....	3	-0.58053	1	0.558	0.607	0.685	1.367	1.196	1.279	2.077	0.00042113	cytoplasm,nucleus	GO:0033554 cellular response to stress; GO:0051716 cellular response to stimulus; GO:0006284 base-excision repair; GO:0006725 cellular aromatic compound metabolic process; GO:0006950 response to stress; GO:0006259 DNA metabolic process; GO:1901360 organic cyclic compound metabolic process; GO:0006807 nitrogen compound metabolic process; GO:0044238 primary metabolic process; GO:0050896 response to…		GO:0097159 organic cyclic compound binding; GO:1901363 heterocyclic compound binding; GO:0003677 DNA binding; GO:0003824 catalytic activity; GO:0051536 iron-sulfur cluster binding; GO:0005488 binding; GO:0003676 nucleic acid binding; GO:0051539 4 iron, 4 sulfur cluster binding; GO:0051540 metal cluster binding;	K10773	NTH; endonuclease III [EC:4.2.99.18]	chx03410 Base excision repair - Capra hircus (goat);	IPR011257; IPR023170; IPR003265;	DNA glycosylase; Helix-turn-helix, base-excision DNA repair, C-terminal; HhH-GPD domain;
XP_005694734.2	56	S	"PREDICTED: cAMP-specific 3',5'-cyclic phosphodiesterase 4D isoform X3 [Capra hircus]"	1	0.000127123	112.73	LS(1)PVIS(1)PR	......SP.....	2	-0.59496	2	0.667	0.593	0.592	1.309	1.304	1.232	2.076	4.31e-05	cytoplasm	GO:0050794 regulation of cellular process; GO:0044700 single organism signaling; GO:0051716 cellular response to stimulus; GO:0007165 signal transduction; GO:0050789 regulation of biological process; GO:0007154 cell communication; GO:0044699 single-organism process; GO:0023052 signaling; GO:0050896 response to stimulus; GO:0009987 cellular process; GO:0065007 biological regulation;		GO:0004114 3',5'-cyclic-nucleotide phosphodiesterase activity; GO:0008081 phosphoric diester hydrolase activity; GO:0016787 hydrolase activity; GO:0004112 cyclic-nucleotide phosphodiesterase activity; GO:0003824 catalytic activity; GO:0042578 phosphoric ester hydrolase activity; GO:0016788 hydrolase activity, acting on ester bonds;	K13293	PDE4; cAMP-specific phosphodiesterase 4 [EC:3.1.4.53]	chx04024 cAMP signaling pathway - Capra hircus (goat); chx05032 Morphine addiction - Capra hircus (goat); chx00230 Purine metabolism - Capra hircus (goat);	IPR002073;	3'5'-cyclic nucleotide phosphodiesterase, catalytic domain;
XP_017917908.1	119	T	PREDICTED: uncharacterized protein C19orf47 homolog isoform X3 [Capra hircus]	0.862895	0.00156635	44.054	DS(0.005)PPGT(0.863)PPRRPDT(0.07)S(0.026)T(0.026)S(0.01)K	......TPP....	4	1.9931	1	0.532	0.673	0.646	1.309	1.213	1.318	2.075	0.00026325	nucleus							IPR013761;	Sterile alpha motif/pointed domain;
XP_017903424.1	1238	S	PREDICTED: kinesin-like protein KIF21A isoform X14 [Capra hircus]	0.930589	0.00359097	52.5	KLPEPS(0.931)PIT(0.069)R	......SP...R.	3	-1.1246	2	0.721	0.549	0.586	1.295	1.288	1.264	2.073	0.00023792	nucleus	GO:0044763 single-organism cellular process; GO:0007018 microtubule-based movement; GO:0006928 movement of cell or subcellular component; GO:0044699 single-organism process; GO:0009987 cellular process; GO:0007017 microtubule-based process;		GO:0003774 motor activity; GO:1901265 nucleoside phosphate binding; GO:0016817 hydrolase activity, acting on acid anhydrides; GO:0016787 hydrolase activity; GO:0005515 protein binding; GO:0097159 organic cyclic compound binding; GO:1901363 heterocyclic compound binding; GO:0008092 cytoskeletal protein binding; GO:0016462 pyrophosphatase activity; GO:0003824 catalytic activity; GO:0032553 ribonucl…	K10395			IPR017986; IPR015943; IPR027417; IPR001752;	WD40-repeat-containing domain; WD40/YVTN repeat-like-containing domain; P-loop containing nucleoside triphosphate hydrolase; Kinesin motor domain;
XP_005686933.1	106	S	PREDICTED: STAGA complex 65 subunit gamma [Capra hircus]	0.9239	2.83e-05	45.735	TEES(0.001)EPLPS(0.075)CPGS(0.924)PPLPDDLLPLDCK	......SPP....	4	1.9185	1	0.464	0.664	0.72	1.291	1.295	1.245	2.073	0.0011371	nucleus				K11316			IPR006565;	Bromodomain associated domain;
XP_017907407.1	1259	S	PREDICTED: DENN domain-containing protein 4C isoform X1 [Capra hircus]	0.994637	1.19e-12	124.63	T(0.005)DS(0.995)EEKLFSPVIAR	...K..S.E....	2	-0.54061	2	0.609	0.644	0.603	1.354	1.235	1.254	2.071	7.55e-05	plasma membrane				K20163			IPR005113; IPR005112; IPR001194; IPR023341;	uDENN domain; dDENN domain; DENN domain; MABP domain;
XP_013830397.2	63	S	PREDICTED: 7SK snRNA methylphosphate capping enzyme [Capra hircus]	0.768901	9.28e-05	46.415	AHS(0.015)AGS(0.331)PAS(0.769)MAGKES(0.842)PGAAS(0.03)T(0.013)PR		3	-1.6389	1	0.624	0.589	0.646	1.376	1.191	1.275	2.067	0.00029738	nucleus			GO:0016741 transferase activity, transferring one-carbon groups; GO:0008168 methyltransferase activity; GO:0003824 catalytic activity; GO:0016740 transferase activity;	K15190			IPR025714; IPR029063; IPR024160; IPR010675;	Methyltransferase domain; S-adenosyl-L-methionine-dependent methyltransferase; Bin3-type S-adenosyl-L-methionine binding domain; RNA methyltransferase bin3, C-terminal;
XP_017913294.1	542	S	PREDICTED: band 4.1-like protein 1 isoform X4 [Capra hircus]	0.986706	0.000821702	55.975	RLPSSPAS(0.013)PS(0.987)PK	......SPK....	4	0.14826	4	0.607	0.642	0.609	1.314	1.25	1.276	2.067	3.51e-06	nucleus	GO:0016043 cellular component organization; GO:1902589 single-organism organelle organization; GO:0030036 actin cytoskeleton organization; GO:0030866 cortical actin cytoskeleton organization; GO:0006996 organelle organization; GO:0030029 actin filament-based process; GO:0044763 single-organism cellular process; GO:0044699 single-organism process; GO:0007010 cytoskeleton organization; GO:0030865 c…	GO:0016020 membrane; GO:0005856 cytoskeleton; GO:0043226 organelle; GO:0043229 intracellular organelle; GO:0019898 extrinsic component of membrane; GO:0043232 intracellular non-membrane-bounded organelle; GO:0044425 membrane part; GO:0044464 cell part; GO:0005622 intracellular; GO:0005737 cytoplasm; GO:0044424 intracellular part; GO:0005623 cell; GO:0043228 non-membrane-bounded organelle;	GO:0003779 actin binding; GO:0005515 protein binding; GO:0008092 cytoskeletal protein binding; GO:0005198 structural molecule activity; GO:0005488 binding;	K06107			IPR019748; IPR018980; IPR019749; IPR018979; IPR008379; IPR029071; IPR011993; IPR007477; IPR014847; IPR014352; IPR000299;	FERM central domain; FERM, C-terminal PH-like domain; Band 4.1 domain; FERM, N-terminal; Band 4.1, C-terminal; Ubiquitin-related domain; PH domain-like; SAB domain; FERM adjacent (FA); FERM/acyl-CoA-binding protein, 3-helical bundle; FERM domain;
XP_013818006.2	701	S	PREDICTED: putative RNA-binding protein 15 [Capra hircus]	1	8.77e-06	100.22	LLLERPS(1)PIRDR	....R.SP.....	4	-0.16821	7	0.635	0.614	0.609	1.315	1.248	1.277	2.067	3.03e-06	nucleus			GO:0097159 organic cyclic compound binding; GO:1901363 heterocyclic compound binding; GO:1901265 nucleoside phosphate binding; GO:0005488 binding; GO:0003676 nucleic acid binding; GO:0000166 nucleotide binding; GO:0036094 small molecule binding;	K13190			IPR012921; IPR000504; IPR010912; IPR012677; IPR016194;	Spen paralogue and orthologue SPOC, C-terminal; RNA recognition motif domain; Spen paralogue/orthologue C-terminal, metazoa; Nucleotide-binding alpha-beta plait domain; SPOC-like, C-terminal domain;
XP_017912836.1	594	T	PREDICTED: la-related protein 4B isoform X2 [Capra hircus]	0.963341	0.00054365	74.853	T(0.963)PS(0.037)PARPPEDAK	......TP.....	3	0.60589	3	0.619	0.638	0.602	1.295	1.238	1.306	2.065	4.78e-06	nucleus			GO:0097159 organic cyclic compound binding; GO:1901363 heterocyclic compound binding; GO:1901265 nucleoside phosphate binding; GO:0005488 binding; GO:0003676 nucleic acid binding; GO:0000166 nucleotide binding; GO:0036094 small molecule binding;	K18763			IPR011991; IPR006630; IPR000504; IPR012677;	Winged helix-turn-helix DNA-binding domain; RNA-binding protein Lupus La; RNA recognition motif domain; Nucleotide-binding alpha-beta plait domain;
XP_017904984.1	872	S	PREDICTED: RE1-silencing transcription factor [Capra hircus]	0.999024	1.03e-05	72.317	DSAVEEPVS(0.999)PPLPS(0.001)LPLEK	......SPP....	3	4.0982	1	0.666	0.591	0.605	1.317	1.257	1.266	2.062	2.21e-05	nucleus			GO:0097159 organic cyclic compound binding; GO:1901363 heterocyclic compound binding; GO:0005488 binding; GO:0003676 nucleic acid binding; GO:0043167 ion binding; GO:0043169 cation binding; GO:0046872 metal ion binding;	K09222	REST; RE1-silencing transcription factor	chx05016 Huntington's disease - Capra hircus (goat); chx04550 Signaling pathways regulating pluripotency of stem cells - Capra hircus (goat);	IPR015880; IPR007087; IPR013087;	Zinc finger, C2H2-like; Zinc finger, C2H2; Zinc finger C2H2-type/integrase DNA-binding domain;
XP_017919462.1	301	Y	PREDICTED: cordon-bleu protein-like 1 isoform X4 [Capra hircus]	0.958822	1.09e-05	91.317	QY(0.959)ISNT(0.032)LPS(0.008)DAPK		2	-0.40142	1	0.679	0.598	0.59	1.351	1.101	1.394	2.06	0.0023197	nucleus							IPR019025;	Cordon-bleu, ubiquitin-like domain;
XP_013819083.1	115	T	PREDICTED: disks large homolog 1 isoform X6 [Capra hircus]	0.8738	1.87e-14	74.561	Y(0.098)QDEDT(0.874)PPQEHIS(0.027)PQIT(0.001)NEVIGPELVHVSEK	......TPP....	4	1.6164	3	0.667	0.58	0.614	1.2	1.351	1.283	2.06	0.00020008	nucleus			GO:0005515 protein binding; GO:0005488 binding;	K12076	DLG1; disks large protein 1	chx04660 T cell receptor signaling pathway - Capra hircus (goat); chx05203 Viral carcinogenesis - Capra hircus (goat); chx05165 Human papillomavirus infection - Capra hircus (goat); chx05166 HTLV-I infection - Capra hircus (goat); chx04530 Tight junction - Capra hircus (goat); chx04390 Hippo signaling pathway - Capra hircus (goat);	IPR011511; IPR008144; IPR008145; IPR001478; IPR027417; IPR015143; IPR001452; IPR019590; IPR004172; IPR019583;	Variant SH3 domain; Guanylate kinase-like domain; Guanylate kinase/L-type calcium channel beta subunit; PDZ domain; P-loop containing nucleoside triphosphate hydrolase; L27-1; SH3 domain; Disks large homologue 1, N-terminal PEST domain; L27 domain; PDZ-associated domain of NMDA receptors;
XP_017899960.1	207	S	PREDICTED: IQ motif and SEC7 domain-containing protein 2 isoform X2 [Capra hircus]	0.998292	4.5e-09	84.741	AQNPAY(0.002)FEGKPAS(0.998)LDEGAMAGAR	......S.DE...	3	0.12998	2	0.603	0.583	0.677	1.351	1.233	1.25	2.058	0.000143588	nucleus	GO:0050794 regulation of cellular process; GO:0050789 regulation of biological process; GO:0010646 regulation of cell communication; GO:1902531 regulation of intracellular signal transduction; GO:0023051 regulation of signaling; GO:0048583 regulation of response to stimulus; GO:0046578 regulation of Ras protein signal transduction; GO:0032012 regulation of ARF protein signal transduction; GO:0009…		GO:0005515 protein binding; GO:0098772 molecular function regulator; GO:0005086 ARF guanyl-nucleotide exchange factor activity; GO:0005085 guanyl-nucleotide exchange factor activity; GO:0005488 binding;	K12495	IQSEC; IQ motif and SEC7 domain-containing protein	chx04144 Endocytosis - Capra hircus (goat);	IPR023394; IPR033742; IPR000904; IPR011993; IPR001849;	Sec7 domain, alpha orthogonal bundle; IQ motif and SEC7 domain-containing protein, PH domain; Sec7 domain; PH domain-like; Pleckstrin homology domain;
XP_017912420.1	11	S	PREDICTED: regulator of chromosome condensation isoform X2 [Capra hircus]	1	7.62e-05	105.2	S(1)PPEDALPK	......SPP....	3	-0.73891	16	0.611	0.629	0.624	1.302	1.249	1.283	2.057	1.16e-06	nucleus				K11493			IPR009091;	Regulator of chromosome condensation 1/beta-lactamase-inhibitor protein II;
XP_017913111.1	159	S	PREDICTED: vesicle-associated membrane protein-associated protein B/C [Capra hircus]	0.811297	6.43e-12	119.87	ALS(0.081)S(0.811)S(0.108)LDDTEVKK		4	-0.17487	1	0.576	0.655	0.632	1.333	1.254	1.245	2.057	5.81e-05	cytoplasm		GO:0016020 membrane; GO:0043229 intracellular organelle; GO:0005783 endoplasmic reticulum; GO:0042175 nuclear outer membrane-endoplasmic reticulum membrane network; GO:0005737 cytoplasm; GO:0044446 intracellular organelle part; GO:0012505 endomembrane system; GO:0044424 intracellular part; GO:0005623 cell; GO:0044422 organelle part; GO:0043231 intracellular membrane-bounded organelle; GO:0043226 …		K10707			IPR008962; IPR000535;	PapD-like; Major sperm protein (MSP) domain;
XP_005679485.2	620	S	PREDICTED: GRIP and coiled-coil domain-containing protein 1 [Capra hircus]	1	0.0251923	46.796	S(1)PVGGAGPR	....R.SP.....	2	-0.21156	1	0.688	0.635	0.545	1.344	1.247	1.251	2.057	0.00023576	cytoplasm	GO:0046907 intracellular transport; GO:0034067 protein localization to Golgi apparatus; GO:0072594 establishment of protein localization to organelle; GO:0006891 intra-Golgi vesicle-mediated transport; GO:0016192 vesicle-mediated transport; GO:0000301 retrograde transport, vesicle recycling within Golgi; GO:0072600 establishment of protein localization to Golgi; GO:0048193 Golgi vesicle transport…		GO:0005515 protein binding; GO:0005488 binding;	K20281			IPR000237;	GRIP domain;
XP_017918060.1	289	Y	PREDICTED: CLK4-associating serine/arginine rich protein isoform X1 [Capra hircus]	0.952108	0.000353813	86.114	KIS(0.047)PPS(0.001)Y(0.952)AR		3	-0.27179	8	0.611	0.613	0.642	1.338	1.225	1.271	2.055	4.2e-05	nucleus				K13168			IPR019147;	Suppressor of white apricot N-terminal domain;
XP_017921080.1	667	S	PREDICTED: ankycorbin isoform X4 [Capra hircus]	0.999593	1.4e-10	123.76	S(1)LEDVTAEYIHK	...K..S.E....	3	1.3882	2	0.656	0.614	0.597	1.349	1.26	1.228	2.055	8.12e-05	nucleus			GO:0005515 protein binding; GO:0005488 binding;				IPR020683;	Ankyrin repeat-containing domain;
XP_017912011.1	1189	S	PREDICTED: poly [ADP-ribose] polymerase 4 [Capra hircus]	0.816658	9.09e-06	69.27	DGNES(0.183)PS(0.817)PDIPNTLELIAK	......SP.....	3	-0.48056	1	0.632	0.657	0.577	1.239	1.263	1.331	2.054	5.76e-05	mitochondria	GO:0006486 protein glycosylation; GO:0043413 macromolecule glycosylation; GO:0009101 glycoprotein biosynthetic process; GO:0044763 single-organism cellular process; GO:0044267 cellular protein metabolic process; GO:0009100 glycoprotein metabolic process; GO:0044699 single-organism process; GO:0009058 biosynthetic process; GO:0044238 primary metabolic process; GO:0044237 cellular metabolic process…		GO:0016763 transferase activity, transferring pentosyl groups; GO:0016757 transferase activity, transferring glycosyl groups; GO:0003950 NAD+ ADP-ribosyltransferase activity; GO:0003824 catalytic activity; GO:0016740 transferase activity;	K10798	PARP; poly [ADP-ribose] polymerase [EC:2.4.2.30]	chx04210 Apoptosis - Capra hircus (goat); chx04217 Necroptosis - Capra hircus (goat); chx03410 Base excision repair - Capra hircus (goat);	IPR004102; IPR013694; IPR012317; IPR001357; IPR002035;	Poly(ADP-ribose) polymerase, regulatory domain; VIT domain; Poly(ADP-ribose) polymerase, catalytic domain; BRCT domain; von Willebrand factor, type A;
XP_017912532.1	100	S	PREDICTED: cyclin-Y [Capra hircus]	0.818205	1.9e-14	117.38	YS(0.118)S(0.818)CS(0.032)T(0.032)IFLDDSTVSQPNLK	...K..S......	3	-1.5187	1	0.598	0.65	0.619	1.321	1.241	1.271	2.053	1.96e-05	nucleus	GO:0045859 regulation of protein kinase activity; GO:0050794 regulation of cellular process; GO:0042325 regulation of phosphorylation; GO:0051174 regulation of phosphorus metabolic process; GO:0080090 regulation of primary metabolic process; GO:0060255 regulation of macromolecule metabolic process; GO:0031399 regulation of protein modification process; GO:0001932 regulation of protein phosphoryla…		GO:0005515 protein binding; GO:0019900 kinase binding; GO:0005488 binding; GO:0019899 enzyme binding; GO:0019901 protein kinase binding;				IPR013763; IPR006671;	Cyclin-like; Cyclin, N-terminal;
XP_017906663.1	73	S	PREDICTED: NADH dehydrogenase [ubiquinone] 1 beta subcomplex subunit 7 [Capra hircus]	1	4.85e-06	96.673	RDS(1)FPNFLACK	....R.S......	3	-0.38528	1	0.72	0.583	0.567	1.252	1.237	1.351	2.053	0.00040187	extracellular		GO:0043226 organelle; GO:0043231 intracellular membrane-bounded organelle; GO:0043229 intracellular organelle; GO:0044464 cell part; GO:0005622 intracellular; GO:0005737 cytoplasm; GO:0044424 intracellular part; GO:0043227 membrane-bounded organelle; GO:0005623 cell; GO:0005739 mitochondrion; GO:0044444 cytoplasmic part;	GO:0016651 oxidoreductase activity, acting on NAD(P)H; GO:0003954 NADH dehydrogenase activity; GO:0003824 catalytic activity; GO:0050136 NADH dehydrogenase (quinone) activity; GO:0008137 NADH dehydrogenase (ubiquinone) activity; GO:0016655 oxidoreductase activity, acting on NAD(P)H, quinone or similar compound as acceptor; GO:0016491 oxidoreductase activity;	K03963	NDUFB7; NADH dehydrogenase (ubiquinone) 1 beta subcomplex subunit 7	chx00190 Oxidative phosphorylation - Capra hircus (goat); chx04723 Retrograde endocannabinoid signaling - Capra hircus (goat); chx01100 Metabolic pathways - Capra hircus (goat); chx05010 Alzheimer's disease - Capra hircus (goat); chx05016 Huntington's disease - Capra hircus (goat); chx04932 Non-alcoholic fatty liver disease (NAFLD) - Capra hircus (goat); chx05012 Parkinson's disease - Capra hircu…
XP_017916462.1	224	T	PREDICTED: protein FAM126B isoform X3 [Capra hircus]	0.986084	0.00567048	80.834	VEVT(0.986)PT(0.014)VPR	......TP.....	3	-1.1247	2	0.596	0.639	0.633	1.169	1.374	1.279	2.046	0.00042428	nucleus				K21844
XP_017895023.1	49	S	PREDICTED: lisH domain and HEAT repeat-containing protein KIAA1468 homolog isoform X4 [Capra hircus]	0.968043	1.04e-16	90.015	LGAGGGLDPGS(0.968)ADS(0.032)LSPQDPVALGSSAR	......S.D....	4	1.6333	2	0.677	0.602	0.595	1.286	1.213	1.335	2.046	0.000120449	nucleus			GO:0005515 protein binding; GO:0005488 binding;				IPR011989; IPR016024; IPR006594;	Armadillo-like helical; Armadillo-type fold; LIS1 homology motif;
NP_001272482.1	1327	S	tuberin [Capra hircus]	1	0.000524151	62.357	AEVGRLS(1)PEAK	....R.SP.....	3	0.66422	1	0.563	0.754	0.554	1.3	1.315	1.211	2.045	0.00086187	plasma membrane	GO:0032007 negative regulation of TOR signaling; GO:0050794 regulation of cellular process; GO:1902531 regulation of intracellular signal transduction; GO:0009968 negative regulation of signal transduction; GO:0043547 positive regulation of GTPase activity; GO:0023051 regulation of signaling; GO:0048585 negative regulation of response to stimulus; GO:0048523 negative regulation of cellular proces…	GO:0033596 TSC1-TSC2 complex; GO:0044464 cell part; GO:0005622 intracellular; GO:0005737 cytoplasm; GO:0032991 macromolecular complex; GO:0044424 intracellular part; GO:0044445 cytosolic part; GO:0043234 protein complex; GO:0005623 cell; GO:0005829 cytosol; GO:0044444 cytoplasmic part;	GO:0030234 enzyme regulator activity; GO:0060589 nucleoside-triphosphatase regulator activity; GO:0005488 binding; GO:0030695 GTPase regulator activity; GO:0098772 molecular function regulator; GO:0008047 enzyme activator activity; GO:0005096 GTPase activator activity;	K07207	TSC2; tuberous sclerosis 2	chx04152 AMPK signaling pathway - Capra hircus (goat); chx04919 Thyroid hormone signaling pathway - Capra hircus (goat); chx05165 Human papillomavirus infection - Capra hircus (goat); chx04140 Autophagy - animal - Capra hircus (goat); chx05231 Choline metabolism in cancer - Capra hircus (goat); chx04072 Phospholipase D signaling pathway - Capra hircus (goat); chx04115 p53 signaling pathway - Capr…	IPR018515; IPR011989; IPR000331; IPR016024; IPR024584;	Tuberin-type domain; Armadillo-like helical; Rap GTPase activating protein domain; Armadillo-type fold; Tuberin, N-terminal;
XP_017914756.1	359	Y	PREDICTED: homeodomain-interacting protein kinase 3 isoform X3 [Capra hircus]	0.832936	0.000604363	87.184	TVCS(0.02)T(0.147)Y(0.833)LQSR		2	0.51633	1	0.73	0.588	0.561	1.325	1.198	1.314	2.042	0.00059889	nucleus	GO:0016310 phosphorylation; GO:0044267 cellular protein metabolic process; GO:0044238 primary metabolic process; GO:0044237 cellular metabolic process; GO:0006796 phosphate-containing compound metabolic process; GO:0071704 organic substance metabolic process; GO:0008152 metabolic process; GO:0006468 protein phosphorylation; GO:0006793 phosphorus metabolic process; GO:0044260 cellular macromolecul…		GO:0005524 ATP binding; GO:1901265 nucleoside phosphate binding; GO:0016773 phosphotransferase activity, alcohol group as acceptor; GO:0001882 nucleoside binding; GO:0043167 ion binding; GO:0004672 protein kinase activity; GO:0000166 nucleotide binding; GO:0097159 organic cyclic compound binding; GO:1901363 heterocyclic compound binding; GO:0032549 ribonucleoside binding; GO:0097367 carbohydrate …	K08826	HIPK; homeodomain interacting protein kinase [EC:2.7.11.1]	chx04218 Cellular senescence - Capra hircus (goat);	IPR000719; IPR011009;	Protein kinase domain; Protein kinase-like domain;
XP_005680794.2	1856	S	"PREDICTED: inositol 1,4,5-trisphosphate receptor type 2 [Capra hircus]"	0.998409	0.00552382	104.2	DS(0.002)S(0.998)LHLK	...R..SL.....	2	0.77615	2	0.639	0.617	0.622	1.472	1.148	1.213	2.041	0.022395	plasma membrane	GO:0070588 calcium ion transmembrane transport; GO:0072511 divalent inorganic cation transport; GO:0098655 cation transmembrane transport; GO:0034220 ion transmembrane transport; GO:0098660 inorganic ion transmembrane transport; GO:0030001 metal ion transport; GO:0051234 establishment of localization; GO:0006810 transport; GO:0055085 transmembrane transport; GO:0006812 cation transport; GO:000681…	GO:0043226 organelle; GO:0043231 intracellular membrane-bounded organelle; GO:0043229 intracellular organelle; GO:0016020 membrane; GO:0005783 endoplasmic reticulum; GO:0044464 cell part; GO:0005622 intracellular; GO:0005737 cytoplasm; GO:0012505 endomembrane system; GO:0044424 intracellular part; GO:0043227 membrane-bounded organelle; GO:0005623 cell; GO:0044444 cytoplasmic part;	GO:0022803 passive transmembrane transporter activity; GO:0022892 substrate-specific transporter activity; GO:0004888 transmembrane signaling receptor activity; GO:0004871 signal transducer activity; GO:0099604 ligand-gated calcium channel activity; GO:0015267 channel activity; GO:0022891 substrate-specific transmembrane transporter activity; GO:0046873 metal ion transmembrane transporter activit…	K04959	ITPR2; inositol 1,4,5-triphosphate receptor type 2	chx04925 Aldosterone synthesis and secretion - Capra hircus (goat); chx04723 Retrograde endocannabinoid signaling - Capra hircus (goat); chx04728 Dopaminergic synapse - Capra hircus (goat); chx04972 Pancreatic secretion - Capra hircus (goat); chx04912 GnRH signaling pathway - Capra hircus (goat); chx04621 NOD-like receptor signaling pathway - Capra hircus (goat); chx04270 Vascular smooth muscle c…	IPR005821; IPR014821; IPR016024; IPR013662; IPR016093; IPR000699;	Ion transport domain; Inositol 1,4,5-trisphosphate/ryanodine receptor; Armadillo-type fold; RyR/IP3R Homology associated domain; MIR motif; RIH (RyR and IP3R Homology) domain;
XP_017910615.1	472	S	PREDICTED: heterochromatin protein 1-binding protein 3 isoform X3 [Capra hircus]	0.995536	0.000444925	83.214	ARPS(0.996)PS(0.004)VIK	....R.SP.....	3	1.1786	2	0.653	0.607	0.618	1.292	1.223	1.314	2.039	2.47e-05	nucleus	GO:0044085 cellular component biogenesis; GO:0016043 cellular component organization; GO:0034728 nucleosome organization; GO:0034622 cellular macromolecular complex assembly; GO:0006333 chromatin assembly or disassembly; GO:0043933 macromolecular complex subunit organization; GO:0065004 protein-DNA complex assembly; GO:0006323 DNA packaging; GO:0006334 nucleosome assembly; GO:0051276 chromosome o…	GO:0043229 intracellular organelle; GO:0043232 intracellular non-membrane-bounded organelle; GO:0044446 intracellular organelle part; GO:0032991 macromolecular complex; GO:0044424 intracellular part; GO:0005623 cell; GO:0044422 organelle part; GO:0044427 chromosomal part; GO:0000786 nucleosome; GO:0043228 non-membrane-bounded organelle; GO:0043231 intracellular membrane-bounded organelle; GO:0043…	GO:0097159 organic cyclic compound binding; GO:1901363 heterocyclic compound binding; GO:0003677 DNA binding; GO:0005488 binding; GO:0003676 nucleic acid binding;				IPR011991; IPR005818;	Winged helix-turn-helix DNA-binding domain; Linker histone H1/H5, domain H15;
XP_017912836.1	596	S	PREDICTED: la-related protein 4B isoform X2 [Capra hircus]	0.939735	2.59e-05	79.394	T(0.06)PS(0.94)PARPPEDAK	...R..SP.....	2	-0.093881	3	0.588	0.625	0.666	1.298	1.253	1.271	2.034	1.78e-05	nucleus			GO:0097159 organic cyclic compound binding; GO:1901363 heterocyclic compound binding; GO:1901265 nucleoside phosphate binding; GO:0005488 binding; GO:0003676 nucleic acid binding; GO:0000166 nucleotide binding; GO:0036094 small molecule binding;	K18763			IPR011991; IPR006630; IPR000504; IPR012677;	Winged helix-turn-helix DNA-binding domain; RNA-binding protein Lupus La; RNA recognition motif domain; Nucleotide-binding alpha-beta plait domain;
XP_017916094.1	425	S	PREDICTED: PR domain zinc finger protein 2 isoform X6 [Capra hircus]	0.983389	0.000962461	68.132	T(0.017)AS(0.983)PPVLPK	......SPP....	2	1.1569	2	0.593	0.652	0.636	1.345	1.169	1.312	2.034	0.0003382	nucleus	GO:0050794 regulation of cellular process; GO:0010468 regulation of gene expression; GO:0006355 regulation of transcription, DNA-templated; GO:0031326 regulation of cellular biosynthetic process; GO:0080090 regulation of primary metabolic process; GO:0060255 regulation of macromolecule metabolic process; GO:0019219 regulation of nucleobase-containing compound metabolic process; GO:0010556 regulat…	GO:0043226 organelle; GO:0043231 intracellular membrane-bounded organelle; GO:0043229 intracellular organelle; GO:0005634 nucleus; GO:0044464 cell part; GO:0005622 intracellular; GO:0044424 intracellular part; GO:0043227 membrane-bounded organelle; GO:0005623 cell;	GO:0097159 organic cyclic compound binding; GO:1901363 heterocyclic compound binding; GO:0003677 DNA binding; GO:0005488 binding; GO:0043167 ion binding; GO:0003676 nucleic acid binding; GO:0043169 cation binding; GO:0046872 metal ion binding;	K11432	PRDM2; histone-lysine N-methyltransferase PRDM2 [EC:2.1.1.43]	chx00310 Lysine degradation - Capra hircus (goat);	IPR015880; IPR007087; IPR013087;	Zinc finger, C2H2-like; Zinc finger, C2H2; Zinc finger C2H2-type/integrase DNA-binding domain;
XP_013827998.1	407	S	PREDICTED: zinc finger protein Helios isoform X4 [Capra hircus]	0.852709	0.00835234	52.49	KQS(0.853)PAY(0.147)MK	...R..SP.....	3	1.0459	1	0.563	0.65	0.669	1.402	1.195	1.223	2.03	0.00088048	nucleus			GO:0097159 organic cyclic compound binding; GO:1901363 heterocyclic compound binding; GO:0005488 binding; GO:0003676 nucleic acid binding; GO:0043167 ion binding; GO:0043169 cation binding; GO:0046872 metal ion binding;	K09220			IPR015880; IPR007087; IPR013087;	Zinc finger, C2H2-like; Zinc finger, C2H2; Zinc finger C2H2-type/integrase DNA-binding domain;
XP_005686630.2	51	S	PREDICTED: tetratricopeptide repeat protein 7A isoform X1 [Capra hircus]	0.942971	1.45e-08	106.58	RGS(0.943)PS(0.057)AGFTSLDTDDLGK	...R..SP.....	2	0.73328	2	0.614	0.66	0.609	1.289	1.254	1.278	2.029	2.35e-06	cytoplasm,nucleus			GO:0005515 protein binding; GO:0005488 binding;	K21843			IPR011990; IPR013026;	Tetratricopeptide-like helical domain; Tetratricopeptide repeat-containing domain;
XP_017903205.1	208	S	PREDICTED: fibronectin type III domain-containing protein 3B isoform X2 [Capra hircus]	0.998973	0.000222816	83.204	LNS(0.999)PPS(0.001)SVYK	......SPP....	3	-0.86475	8	0.641	0.626	0.617	1.253	1.254	1.313	2.028	3.36e-06	cytoplasm,nucleus			GO:0005515 protein binding; GO:0005488 binding;				IPR013783; IPR003961;	Immunoglobulin-like fold; Fibronectin type III;
XP_017896822.1	584	S	PREDICTED: eukaryotic translation initiation factor 3 subunit A [Capra hircus]	1	0.00654688	69.216	LES(1)LNIQR	...R..SL.....	2	0.90475	1	0.666	0.602	0.619	1.331	1.239	1.251	2.025	4.45e-05	nucleus		GO:0044464 cell part; GO:0005622 intracellular; GO:0005737 cytoplasm; GO:0032991 macromolecular complex; GO:0044424 intracellular part; GO:0043234 protein complex; GO:0005623 cell; GO:0044444 cytoplasmic part; GO:0005852 eukaryotic translation initiation factor 3 complex;	GO:0005515 protein binding; GO:0005488 binding;	K03254	EIF3A; translation initiation factor 3 subunit A	chx03013 RNA transport - Capra hircus (goat);	IPR000717;	Proteasome component (PCI) domain;
XP_005687832.3	383	S	PREDICTED: DNA repair protein complementing XP-G cells isoform X1 [Capra hircus]	0.978353	3.5e-14	113.15	SPPAPASEGS(0.018)VS(0.978)PLT(0.004)LLAIQR	......SP.....	3	1.5365	3	0.6	0.676	0.609	1.266	1.283	1.268	2.025	1.63e-05	nucleus	GO:0033554 cellular response to stress; GO:0051716 cellular response to stimulus; GO:0006725 cellular aromatic compound metabolic process; GO:0006950 response to stress; GO:0006259 DNA metabolic process; GO:0006289 nucleotide-excision repair; GO:1901360 organic cyclic compound metabolic process; GO:0006807 nitrogen compound metabolic process; GO:0044238 primary metabolic process; GO:0050896 respo…	GO:0043226 organelle; GO:0043231 intracellular membrane-bounded organelle; GO:0043229 intracellular organelle; GO:0005634 nucleus; GO:0044464 cell part; GO:0005622 intracellular; GO:0044424 intracellular part; GO:0043227 membrane-bounded organelle; GO:0005623 cell;	GO:0097159 organic cyclic compound binding; GO:1901363 heterocyclic compound binding; GO:0003677 DNA binding; GO:0003824 catalytic activity; GO:0005488 binding; GO:0004518 nuclease activity; GO:0016788 hydrolase activity, acting on ester bonds; GO:0003676 nucleic acid binding; GO:0003697 single-stranded DNA binding; GO:0016787 hydrolase activity; GO:0004519 endonuclease activity;	K10846	ERCC5; DNA excision repair protein ERCC-5	chx03420 Nucleotide excision repair - Capra hircus (goat);	IPR006085; IPR020045; IPR029060; IPR006086;	XPG N-terminal; 5'-3' exonuclease, C-terminal domain; PIN domain-like; XPG-I domain;
XP_005686630.2	647	S	PREDICTED: tetratricopeptide repeat protein 7A isoform X1 [Capra hircus]	0.999999	3.18e-09	113.69	DGS(1)LGEGLTLK	.....GS......	3	-0.049723	2	0.63	0.635	0.622	1.344	1.23	1.247	2.025	0.0030571	cytoplasm,nucleus			GO:0005515 protein binding; GO:0005488 binding;	K21843			IPR011990; IPR013026;	Tetratricopeptide-like helical domain; Tetratricopeptide repeat-containing domain;
NP_001272518.1	46	T	eukaryotic translation initiation factor 4E-binding protein 1 [Capra hircus]	0.836447	4.03e-11	68.161	VVLADGVQLPPGDY(0.187)S(0.236)T(0.266)T(0.3)PGGT(0.015)LFS(0.075)T(0.069)T(0.836)PGGT(0.015)R	......TP.....	3	1.1687	8	0.652	0.621	0.614	1.329	1.252	1.239	2.024	2.47e-05	mitochondria	GO:0050794 regulation of cellular process; GO:0060255 regulation of macromolecule metabolic process; GO:0010608 posttranscriptional regulation of gene expression; GO:0045947 negative regulation of translational initiation; GO:0017148 negative regulation of translation; GO:0048523 negative regulation of cellular process; GO:0031324 negative regulation of cellular metabolic process; GO:0048519 nega…		GO:0008190 eukaryotic initiation factor 4E binding; GO:0005515 protein binding; GO:0005488 binding; GO:0031369 translation initiation factor binding;	K07205	EIF4EBP1; eukaryotic translation initiation factor 4E binding protein 1	chx01521 EGFR tyrosine kinase inhibitor resistance - Capra hircus (goat); chx04152 AMPK signaling pathway - Capra hircus (goat); chx05165 Human papillomavirus infection - Capra hircus (goat); chx05221 Acute myeloid leukemia - Capra hircus (goat); chx05231 Choline metabolism in cancer - Capra hircus (goat); chx04910 Insulin signaling pathway - Capra hircus (goat); chx04218 Cellular senescence - Ca…
XP_017907170.1	247	S	PREDICTED: C2 domain-containing protein 2 [Capra hircus]	0.98889	7.84e-12	120.9	TS(0.005)S(0.989)T(0.006)QESCPPKPPR	...R..S......	2	0.96273	3	0.609	0.656	0.621	1.275	1.288	1.255	2.024	1.47e-06	extracellular			GO:0005515 protein binding; GO:0005488 binding;				IPR000008;	C2 domain;
XP_017908404.1	1106	S	PREDICTED: inhibitor of Bruton tyrosine kinase isoform X2 [Capra hircus]	0.999982	3.32e-40	164.4	DLQS(1)PDFTTGFHSDK	..R...SP.....	3	-0.52406	3	0.648	0.613	0.628	1.344	1.214	1.262	2.022	8.06e-05	peroxisome			GO:0005515 protein binding; GO:0005488 binding;				IPR009091; IPR020683; IPR011333; IPR000210;	Regulator of chromosome condensation 1/beta-lactamase-inhibitor protein II; Ankyrin repeat-containing domain; SKP1/BTB/POZ domain; BTB/POZ domain;
XP_017915038.1	811	S	PREDICTED: ubiquitin carboxyl-terminal hydrolase 47 isoform X5 [Capra hircus]	0.999361	2.31e-13	116.96	LFVLLPEQS(0.999)PGS(0.001)YSK	......SP....K	3	0.39744	5	0.627	0.639	0.624	1.372	1.189	1.258	2.021	0.0068627	nucleus	GO:0043632 modification-dependent macromolecule catabolic process; GO:0070646 protein modification by small protein removal; GO:0044265 cellular macromolecule catabolic process; GO:0051603 proteolysis involved in cellular protein catabolic process; GO:0044257 cellular protein catabolic process; GO:0019941 modification-dependent protein catabolic process; GO:0044267 cellular protein metabolic proc…		GO:0008233 peptidase activity; GO:0036459 thiol-dependent ubiquitinyl hydrolase activity; GO:0003824 catalytic activity; GO:0101005 ubiquitinyl hydrolase activity; GO:0070011 peptidase activity, acting on L-amino acid peptides; GO:0019783 ubiquitin-like protein-specific protease activity; GO:0008234 cysteine-type peptidase activity; GO:0016787 hydrolase activity;	K11857			IPR028889; IPR001394;	Ubiquitin specific protease domain; Peptidase C19, ubiquitin carboxyl-terminal hydrolase;
XP_013822662.2	866	S	PREDICTED: AT-rich interactive domain-containing protein 4A isoform X2 [Capra hircus]	1	0.000147582	85.554	ILGQLS(1)PEKR	......SP.....	3	-0.77739	1	0.62	0.649	0.621	1.318	1.225	1.275	2.02	2.15e-05	nucleus			GO:0097159 organic cyclic compound binding; GO:1901363 heterocyclic compound binding; GO:0003677 DNA binding; GO:0005488 binding; GO:0003676 nucleic acid binding;	K19194			IPR016197; IPR025995; IPR002999; IPR000953; IPR012603; IPR001606;	Chromo domain-like; RNA binding activity-knot of a chromodomain; Tudor domain; Chromo/chromo shadow domain; RBB1NT; ARID DNA-binding domain;
XP_017908599.1	1396	S	PREDICTED: absent in melanoma 1 protein isoform X3 [Capra hircus]	0.999996	3.11e-09	111.6	NEDEAVS(1)PKPMVIGSIR	......SPK....	4	-0.25273	4	0.623	0.639	0.628	1.282	1.283	1.25	2.019	3.45e-07	nucleus							IPR011024; IPR001064; IPR000772;	Gamma-crystallin-related; Beta/gamma crystallin; Ricin B, lectin domain;
XP_017902142.1	749	S	PREDICTED: RNA-binding protein 33 isoform X6 [Capra hircus]	1	0.00143514	62.357	VKPLS(1)PVGQPK	....P.SP.....	2	-0.99909	3	0.536	0.673	0.679	1.363	1.198	1.251	2.019	0.00068099	nucleus			GO:0097159 organic cyclic compound binding; GO:1901363 heterocyclic compound binding; GO:1901265 nucleoside phosphate binding; GO:0005488 binding; GO:0003676 nucleic acid binding; GO:0000166 nucleotide binding; GO:0036094 small molecule binding;				IPR000504; IPR012677;	RNA recognition motif domain; Nucleotide-binding alpha-beta plait domain;
XP_017918155.1	78	S	PREDICTED: coiled-coil domain-containing protein 9 [Capra hircus]	0.989938	0.00319472	46.318	S(0.99)PGT(0.01)PRPPGVSK	....R.SP.....	3	-0.1728	1	0.729	0.624	0.543	1.264	1.218	1.342	2.017	0.00058144	nucleus
XP_005700840.1	70	S	PREDICTED: WD repeat-containing protein 13 isoform X3 [Capra hircus]	0.966897	0.000944798	67.952	Y(0.017)GPLS(0.967)EPGS(0.017)AR	......S.P....	2	0.63634	1	0.62	0.562	0.707	1.188	1.293	1.329	2.017	0.00042415	mitochondria			GO:0005515 protein binding; GO:0005488 binding;				IPR017986; IPR015943;	WD40-repeat-containing domain; WD40/YVTN repeat-like-containing domain;
XP_017917732.1	197	S	PREDICTED: pleckstrin homology domain-containing family F member 1 [Capra hircus]	1	0.0242414	44.318	LS(1)PKPLR	....R.SP.....	3	0.74868	1	0.618	0.669	0.607	1.375	1.227	1.215	2.015	0.00030362	nucleus			GO:0046872 metal ion binding; GO:0043169 cation binding; GO:0005488 binding; GO:0043167 ion binding;				IPR000306; IPR017455; IPR013083; IPR011993; IPR011011; IPR001849;	FYVE zinc finger; Zinc finger, FYVE-related; Zinc finger, RING/FYVE/PHD-type; PH domain-like; Zinc finger, FYVE/PHD-type; Pleckstrin homology domain;
XP_017894245.1	1292	S	PREDICTED: F-actin-uncapping protein LRRC16A isoform X5 [Capra hircus]	0.998137	2.33e-07	97.352	TASRPEDVPDSPSS(0.002)PGS(0.998)PK	....P.SP.....	4	0.13313	3	0.611	0.638	0.644	1.325	1.228	1.261	2.015	2.47e-05	nucleus			GO:0005515 protein binding; GO:0005488 binding;	K20493			IPR031943; IPR032675;	CARMIL, C-terminal domain; Leucine-rich repeat domain, L domain-like;
XP_005677838.1	137	S	PREDICTED: vesicle-trafficking protein SEC22b [Capra hircus]	0.99957	1.61e-54	199.99	NLGS(1)INTELQDVQR	.....GS......	3	-0.52498	4	0.615	0.637	0.641	1.284	1.283	1.244	2.013	1.02e-06	cytoplasm	GO:0006810 transport; GO:0051179 localization; GO:0016192 vesicle-mediated transport; GO:0051234 establishment of localization;	GO:0031224 intrinsic component of membrane; GO:0016020 membrane; GO:0016021 integral component of membrane; GO:0044425 membrane part;		K08517	SEC22; vesicle transport protein SEC22	chx05134 Legionellosis - Capra hircus (goat); chx04130 SNARE interactions in vesicular transport - Capra hircus (goat); chx04145 Phagosome - Capra hircus (goat);	IPR010908; IPR011012; IPR001388;	Longin domain; Longin-like domain; Synaptobrevin;
XP_017922313.1	269	S	PREDICTED: NK-tumor recognition protein isoform X3 [Capra hircus]	0.961328	0.0107089	45.433	AY(0.039)RPPS(0.961)GEK	...R..S......	3	1.9902	1	0.58	0.642	0.674	1.331	1.124	1.359	2.012	0.00127592	nucleus	GO:0044267 cellular protein metabolic process; GO:0044238 primary metabolic process; GO:0018208 peptidyl-proline modification; GO:0000413 protein peptidyl-prolyl isomerization; GO:0044237 cellular metabolic process; GO:0071704 organic substance metabolic process; GO:0006457 protein folding; GO:0018193 peptidyl-amino acid modification; GO:0008152 metabolic process; GO:0044260 cellular macromolecul…		GO:0003755 peptidyl-prolyl cis-trans isomerase activity; GO:0016853 isomerase activity; GO:0003824 catalytic activity; GO:0016859 cis-trans isomerase activity;	K12740			IPR002130; IPR029000;	Cyclophilin-type peptidyl-prolyl cis-trans isomerase domain; Cyclophilin-like domain;
XP_017909558.1	1108	S	PREDICTED: pleckstrin homology domain-containing family G member 3 isoform X2 [Capra hircus]	0.999351	0.000191642	78.674	S(0.999)PFDT(0.001)ETFNWPDVR	....P.SP.....	2	-3.7628	1	0.639	0.613	0.644	1.266	1.245	1.301	2.011	2.31e-06	nucleus	GO:0050794 regulation of cellular process; GO:0050789 regulation of biological process; GO:0010646 regulation of cell communication; GO:1902531 regulation of intracellular signal transduction; GO:0023051 regulation of signaling; GO:0048583 regulation of response to stimulus; GO:0046578 regulation of Ras protein signal transduction; GO:0035023 regulation of Rho protein signal transduction; GO:0009…		GO:0005088 Ras guanyl-nucleotide exchange factor activity; GO:0098772 molecular function regulator; GO:0005085 guanyl-nucleotide exchange factor activity; GO:0005089 Rho guanyl-nucleotide exchange factor activity;				IPR011993; IPR000219; IPR001849;	PH domain-like; Dbl homology (DH) domain; Pleckstrin homology domain;
XP_017916215.1	338	S	PREDICTED: influenza virus NS1A-binding protein [Capra hircus]	0.802452	7.78e-05	71.263	S(0.198)LS(0.802)FEMHPDELIEK	...K..S.E....	3	-1.6897	1	0.705	0.58	0.613	1.244	1.229	1.343	2.011	0.00024332	plasma membrane			GO:0005515 protein binding; GO:0005488 binding;	K15046	NS1BP; influenza virus NS1A-binding protein	chx05164 Influenza A - Capra hircus (goat);	IPR015916; IPR011333; IPR011705; IPR000210;	Galactose oxidase, beta-propeller; SKP1/BTB/POZ domain; BTB/Kelch-associated; BTB/POZ domain;
XP_017902946.1	1186	S	PREDICTED: protein cordon-bleu [Capra hircus]	0.840986	0.00188949	53.924	KPS(0.841)Y(0.146)T(0.013)EADCER	...K..S......	3	0.79121	1	0.649	0.629	0.617	1.204	1.367	1.238	2.01	0.00022314	nucleus			GO:0003779 actin binding; GO:0005515 protein binding; GO:0008092 cytoskeletal protein binding; GO:0005488 binding;	K18623			IPR019025; IPR003124;	Cordon-bleu, ubiquitin-like domain; WH2 domain;
XP_017900634.1	250	S	PREDICTED: PDZ domain-containing protein MAGIX isoform X2 [Capra hircus]	0.928761	4.36e-07	99.844	SAS(0.001)T(0.008)S(0.062)S(0.929)PLQHPR	......SP.....	3	-0.52317	9	0.555	0.694	0.646	1.313	1.268	1.225	2.008	0.000183397	nucleus			GO:0005515 protein binding; GO:0005488 binding;				IPR001478;	PDZ domain;
[truncated: 4,478 more rows]
