# Supplementary material for: Exploration of the lactation function of protein phosphorylation sites in goat mammary tissues by phosphoproteome analysis
Source: BMC Genomics. 2021 Sep 28;22:703. doi: 10.1186/s12864-021-07993-5 (PMC8479986; doi:10.1186/s12864-021-07993-5)
Supplement: Supplementary file 13 — Additional file 13: Table S3. Functional categorisation of differentially phosphorylated proteins. [file 12864_2021_7993_MOESM13_ESM.xlsx]

## Sheet: Up Classification
Table S4 Functional categorisation of differentially phosphorylated proteins.
GO Terms Level 1	GO Terms Level 2	No. of Protein	Protein IDs
Biological Process	cellular process	160	XP_017910441.1 XP_017910615.1 XP_017922339.1 XP_017908534.1 XP_017910675.1 XP_017907448.1 XP_017898457.1 XP_017918538.1 XP_017903196.1 XP_017921170.1 XP_017919660.1 XP_017918315.1 XP_017916819.1 XP_017900884.1 XP_017912455.1 XP_017904723.1 XP_017902484.1 XP_017921622.1 XP_017920062.1 XP_017903409.1 XP_017900070.1 XP_005696146.2 XP_017915038.1 XP_005685188.1 XP_017922540.1 XP_017905684.1 XP_005690…
	metabolic process	133	XP_017910441.1 XP_017922339.1 XP_017908534.1 XP_017910675.1 XP_017907448.1 XP_017918538.1 XP_017919660.1 XP_017910727.1 XP_017899110.1 XP_017916819.1 XP_017900884.1 XP_017912455.1 XP_017904723.1 XP_017902484.1 XP_017921622.1 XP_017920062.1 XP_017903409.1 XP_017900070.1 XP_005696146.2 XP_017915038.1 XP_005685188.1 XP_017922540.1 XP_017905684.1 XP_005690043.1 XP_017910936.1 XP_005698373.1 XP_005689…
	biological regulation	100	XP_017912595.1 XP_017903372.1 XP_017920607.1 XP_017922339.1 XP_017910675.1 XP_017907448.1 XP_013826556.2 XP_017913920.1 XP_017903975.1 XP_017898457.1 XP_017894651.1 XP_017903196.1 XP_017916666.1 XP_017911027.1 XP_017908748.1 XP_017918315.1 XP_017896190.1 XP_005689715.3 XP_017899314.1 XP_017914123.1 XP_017920886.1 XP_017920491.1 XP_017899363.1 XP_017921622.1 XP_017911670.1 XP_017898278.1 XP_017903…
	single-organism process	95	XP_017912595.1 XP_017903372.1 NP_001272596.1 XP_017903424.1 XP_017920607.1 XP_017912625.1 XP_017910675.1 XP_017898457.1 XP_017915699.1 XP_017903196.1 XP_017916666.1 XP_017921170.1 XP_017919660.1 XP_017918315.1 XP_017899110.1 XP_005695260.1 XP_005676741.1 XP_017900884.1 XP_017921693.1 XP_017912455.1 XP_005689715.3 XP_017904723.1 XP_017913743.1 XP_017911004.1 XP_017898278.1 XP_017895632.1 XP_017903…
	localization	52	XP_017912717.1 XP_017919314.1 XP_005677838.1 XP_005695379.2 XP_005675463.2 XP_017914561.1 XP_017914555.1 XP_005685903.2 XP_013820023.2 XP_005686708.1 XP_017922710.1 XP_017898286.1 XP_005695260.1 XP_005681694.1 XP_005685537.1 XP_013829374.2 XP_017921126.1 XP_017912455.1 XP_017910905.1 NP_001272624.1 XP_005680794.2 XP_013820128.2 XP_005693743.2 XP_017907725.1 XP_017911783.1 XP_005695603.2 XP_013823…
	response to stimulus	42	XP_017915399.1 XP_017906471.1 XP_017919059.1 XP_017912595.1 XP_017903372.1 XP_017920607.1 XP_017910675.1 XP_017909802.1 XP_017898457.1 XP_017903196.1 XP_017916666.1 XP_017894658.1 XP_017918315.1 XP_017919809.1 XP_017901701.1 XP_005689715.3 XP_017912668.1 XP_017895598.1 XP_017897468.1 XP_017896460.1 XP_017897753.1 XP_017894092.1 XP_017918012.1 XP_017898278.1 XP_005685118.3 XP_017903409.1 XP_017920…
	signaling	37	XP_017906471.1 XP_017919059.1 XP_017912595.1 XP_017903372.1 XP_017920607.1 XP_017910675.1 XP_017909802.1 XP_017898457.1 XP_017903196.1 XP_017916666.1 XP_017918315.1 XP_017901701.1 XP_017919809.1 XP_005689715.3 XP_017912668.1 XP_017897468.1 XP_017896460.1 XP_017897753.1 XP_017894092.1 XP_017898278.1 XP_005685118.3 XP_017903409.1 XP_017918141.1 XP_017920759.1 XP_017898637.1 XP_017904615.1 XP_005675…
	cellular component organization or biogenesis	20	XP_017910615.1 XP_013826723.1 XP_005709583.3 XP_017911432.1 XP_017922339.1 XP_017908534.1 XP_017912625.1 XP_005685822.1 XP_017893999.1 XP_017918607.1 XP_017897396.1 XP_017921170.1 XP_017896124.1 XP_005700871.1 XP_017913294.1 XP_017902918.1 XP_017914978.1 XP_017913255.1 XP_017914123.1 XP_005676937.3
	other	6	XP_017894918.1 XP_017904615.1 XP_005700871.1 NP_001272596.1 XP_017905811.1 XP_017908016.1
Cellular Component	cell	115	XP_017912717.1 XP_017919314.1 XP_017910615.1 XP_017917189.1 XP_017922339.1 XP_017912625.1 XP_017907448.1 XP_017913920.1 XP_017903975.1 XP_017918538.1 XP_017894651.1 XP_017905350.1 XP_017913554.1 XP_005685537.1 XP_017894918.1 XP_017896822.1 XP_017900884.1 XP_017921693.1 XP_017912455.1 XP_017899314.1 XP_017914123.1 XP_005680794.2 XP_017920491.1 XP_017899363.1 XP_017898420.1 XP_017918012.1 XP_017921…
	organelle	84	XP_017912717.1 XP_017910615.1 XP_017917189.1 XP_017922339.1 XP_017912625.1 XP_017907448.1 XP_017913920.1 XP_017903975.1 XP_017918538.1 XP_017894651.1 XP_017905350.1 XP_017899314.1 XP_017914123.1 XP_005680794.2 XP_017920491.1 XP_017899363.1 XP_017898420.1 XP_017918012.1 XP_017921665.1 XP_005686435.2 XP_017909232.1 XP_017905518.1 XP_017906364.1 XP_005696146.2 XP_005701123.3 XP_005685188.1 XP_017897…
	membrane	71	XP_017912717.1 XP_017919314.1 XP_005677838.1 XP_017917189.1 XP_005675463.2 XP_017896499.1 XP_017912625.1 XP_017914555.1 XP_017915699.1 XP_017915974.1 XP_017921170.1 XP_017922710.1 XP_005684424.1 XP_013829374.2 XP_017894918.1 XP_017919232.1 XP_017912455.1 XP_005680794.2 XP_017910322.1 XP_017904632.1 XP_017909232.1 XP_005696146.2 XP_017897439.1 XP_013821613.1 XP_017896215.1 XP_017902476.1 XP_017901…
	macromolecular complex	39	XP_017915399.1 XP_017919314.1 XP_017910615.1 XP_017911020.1 XP_017893999.1 XP_017914386.1 XP_017913996.1 XP_017894651.1 XP_017909312.1 XP_017913554.1 XP_005681694.1 XP_005685537.1 XP_017896822.1 XP_017912455.1 XP_017899314.1 XP_017920491.1 XP_017907725.1 XP_005691233.1 XP_017899363.1 XP_017909758.1 NP_001272482.1 XP_017894092.1 XP_017905518.1 XP_005696146.2 XP_005701123.3 XP_005679489.3 XP_017919…
	cell junction	9	XP_017921170.1 XP_017896560.1 XP_017907542.1 XP_017920045.1 XP_005674765.1 XP_017914123.1 XP_017906330.1 XP_017921605.1 XP_017912692.1
	extracellular region	6	NP_001272514.1 XP_013820153.1 XP_005689540.1 NP_001272624.1 XP_013820128.2 XP_017904620.1
	membrane-enclosed lumen	5	XP_017899314.1 XP_005685822.1 XP_017920491.1 XP_013826723.1 XP_017899363.1
	other	3	XP_005679988.1 XP_017921598.1 XP_017920544.1
Molecular Function	binding	433	XP_017900634.1 XP_005695379.2 XP_017922339.1 XP_017919917.1 XP_005687414.3 XP_017898457.1 XP_017901114.1 XP_017904984.1 XP_017905350.1 XP_017922205.1 XP_005686708.1 XP_005686630.2 XP_017908748.1 XP_005685537.1 XP_017903961.1 XP_017900884.1 XP_017904723.1 XP_017907994.1 XP_017915200.1 XP_017904632.1 XP_017916440.1 XP_017920062.1 XP_005683844.3 XP_017905907.1 XP_017903409.1 XP_017914837.1 XP_013828…
	catalytic activity	135	XP_017910441.1 XP_017922339.1 XP_017908534.1 XP_017910675.1 XP_017919660.1 XP_017910727.1 XP_017899110.1 XP_017919232.1 XP_017900884.1 XP_017912455.1 XP_017904723.1 XP_017902484.1 XP_017909819.1 XP_017904632.1 XP_017920062.1 XP_017903409.1 XP_017900070.1 XP_005696146.2 XP_017915038.1 XP_017922540.1 XP_017910936.1 XP_005698373.1 XP_017920214.1 XP_017898012.1 XP_017915995.1 XP_017909153.1 XP_017913…
	molecular function regulator	30	XP_017921641.1 XP_017906471.1 XP_017894092.1 XP_017899960.1 XP_017898354.1 XP_017903372.1 XP_017920947.1 XP_005688694.2 XP_017911582.1 XP_017903816.1 XP_017914272.1 XP_017909777.1 XP_017911911.1 XP_005681399.2 XP_017913924.1 XP_017896216.1 XP_017916985.1 XP_017908748.1 XP_005676433.2 XP_005700871.1 XP_017917803.1 XP_017896580.1 XP_017901816.1 XP_017911837.1 XP_017896820.1 XP_005679889.2 XP_017915…
	transporter activity	25	XP_017918147.1 XP_013823260.1 XP_017901417.1 NP_001301152.1 XP_013821613.1 XP_017896215.1 XP_005675467.1 XP_017904620.1 XP_013820023.2 NP_001272514.1 XP_013820153.1 XP_017922710.1 XP_005675395.1 XP_017912116.1 XP_013829374.2 XP_017921126.1 XP_017912455.1 XP_017903171.1 XP_017910816.1 NP_001272624.1 XP_005680794.2 XP_013820128.2 XP_005675276.1 XP_013827091.2 XP_017911783.1
	structural molecule activity	18	XP_017896560.1 XP_017919631.1 XP_005685188.1 XP_017912625.1 XP_005674765.1 XP_017913996.1 XP_005690043.1 XP_005675563.1 XP_017913294.1 XP_005679988.1 XP_017908705.1 XP_017920045.1 XP_017921598.1 XP_017920544.1 XP_017906893.1 XP_005691233.1 XP_017898575.1 XP_017898197.1
	nucleic acid binding transcription factor activity	12	XP_017913857.1 XP_017903962.1 XP_005675994.2 XP_005691253.2 XP_017896190.1 XP_013822454.1 XP_017920607.1 XP_017907448.1 XP_017913121.1 XP_017920886.1 XP_017906735.1 XP_017894651.1
	other	8	XP_017899314.1 XP_017904615.1 XP_017913920.1 XP_017914123.1 XP_005680794.2 XP_017920491.1 XP_005680728.2 XP_017899363.1

## Sheet: Down Classification
Table S4 Functional categorisation of differentially phosphorylated proteins.
GO Terms Level 1	GO Terms Level 2	No. of Protein	Protein IDs
Biological Process	cellular process	102	XP_005685606.2 XP_017902638.1 XP_017902758.1 XP_005678239.1 XP_005682169.1 XP_013830682.1 XP_017898684.1 XP_017912685.1 XP_017916363.1 XP_017903515.1 XP_017906320.1 XP_017904179.1 XP_017903196.1 XP_013830326.1 XP_017920706.1 XP_013823365.2 XP_005686669.1 XP_017907632.1 XP_017912743.1 XP_017899739.1 XP_017899974.1 XP_017907750.1 XP_017918175.1 XP_017918525.1 XP_017916221.1 XP_005682448.1 XP_017901…
	biological regulation	86	XP_005678239.1 NP_001301273.1 XP_005682169.1 XP_017906433.1 XP_017916363.1 XP_017903515.1 XP_017906320.1 XP_005697552.1 XP_017904179.1 XP_017903196.1 XP_013830326.1 XP_017896190.1 XP_017906031.1 XP_013823365.2 XP_017907632.1 XP_017912743.1 XP_017894286.1 XP_005686089.1 XP_005690953.1 XP_017911670.1 XP_017918525.1 XP_017915749.1 XP_017915384.1 XP_005684098.1 XP_017904654.1 XP_017910023.1 XP_017896…
	single-organism process	71	XP_005678239.1 NP_001272596.1 XP_005682169.1 XP_017916363.1 XP_017903515.1 XP_017906320.1 XP_017903487.1 XP_017915699.1 XP_017903196.1 XP_013830326.1 XP_013823365.2 XP_017907632.1 XP_017912743.1 XP_017899974.1 XP_017918525.1 XP_017916221.1 XP_005682448.1 XP_017896242.1 XP_017920460.1 XP_017915057.1 XP_017916322.1 XP_017908848.1 XP_017902675.1 XP_017908966.1 XP_005698342.2 XP_017919783.1 XP_017899…
	metabolic process	66	XP_005685606.2 XP_017902638.1 XP_017902758.1 XP_017898684.1 XP_017906433.1 XP_017915699.1 XP_017904179.1 XP_013830326.1 XP_017920706.1 XP_005686669.1 XP_005698499.1 XP_017899974.1 XP_017918175.1 XP_017916221.1 XP_017918525.1 XP_017901260.1 XP_005684098.1 XP_005678227.1 XP_005695904.1 XP_017902675.1 XP_005698342.2 XP_017899070.1 XP_017906926.1 XP_017916571.1 XP_017901047.1 XP_017916577.1 XP_017894…
	response to stimulus	44	XP_017902638.1 XP_005678239.1 XP_017907999.1 XP_005682169.1 XP_017904645.1 XP_005680857.3 XP_017903088.1 XP_017921675.1 XP_017906433.1 XP_017896314.1 XP_017904407.1 XP_017903515.1 XP_017906320.1 XP_017903196.1 XP_013830326.1 XP_017913720.1 XP_013823365.2 XP_017912743.1 XP_017917734.1 XP_017897468.1 XP_017912146.1 XP_017904697.1 XP_017912531.1 XP_017918175.1 XP_017918525.1 XP_005698838.1 XP_017894…
	signaling	38	XP_005678239.1 XP_005682169.1 XP_017904645.1 XP_005680857.3 XP_017903088.1 XP_017921675.1 XP_017896314.1 XP_017904407.1 XP_017903515.1 XP_017906320.1 XP_017903196.1 XP_013830326.1 XP_017913720.1 XP_013823365.2 XP_017912743.1 XP_017917734.1 XP_017897468.1 XP_017912146.1 XP_017912531.1 XP_017904697.1 XP_017918525.1 XP_005698838.1 XP_017894926.1 XP_017898836.1 XP_005692720.2 XP_005681916.1 XP_017896…
	cellular component organization or biogenesis	16	XP_017894043.1 XP_017899739.1 XP_017907750.1 XP_017899942.1 XP_005682448.1 XP_005684098.1 XP_013830682.1 XP_017912685.1 XP_017916363.1 XP_017915057.1 XP_017916322.1 XP_017921456.1 XP_017907632.1 XP_017916571.1 XP_017895168.1 XP_013818348.2
	localization	15	XP_005689870.1 XP_017908848.1 XP_017907984.1 XP_005684814.1 XP_017919953.1 XP_017906822.1 XP_005689872.2 XP_017907632.1 XP_017919924.1 XP_017905047.1 XP_017914918.1 XP_017895580.1 XP_017903487.1 XP_017902957.1 XP_017906366.1
	biological adhesion	9	NP_001272596.1 XP_013823973.2 XP_017897685.1 XP_017907632.1 XP_017917570.1 XP_017904844.1 XP_017915057.1 XP_017904407.1 XP_017914738.1
	other	7	XP_017906433.1 XP_017907999.1 XP_013820953.2 XP_005679548.2 XP_017916322.1 NP_001272596.1 XP_005692720.2
Cellular Component	cell	71	XP_017915144.1 XP_017913386.1 XP_017901769.1 NP_001301273.1 XP_017903772.1 XP_017920541.1 XP_017914918.1 XP_017910732.1 XP_013828335.1 XP_017906822.1 XP_017916141.1 XP_017910666.1 XP_005686669.1 XP_017907632.1 XP_017909555.1 XP_017901788.1 XP_017894286.1 XP_005698499.1 XP_017899739.1 XP_017899974.1 XP_017920549.1 XP_013823973.2 XP_017905674.1 XP_005684098.1 XP_017904844.1 XP_017920127.1 XP_017902…
	organelle	46	XP_017894043.1 XP_017901769.1 NP_001301273.1 XP_017899942.1 XP_017907999.1 XP_017899463.1 XP_017897685.1 XP_017903772.1 XP_017920541.1 XP_017895734.1 XP_017914918.1 XP_017912644.1 XP_005682747.2 XP_017910732.1 XP_017919257.1 XP_013828335.1 XP_017900772.1 XP_017910666.1 XP_005686669.1 XP_017907632.1 XP_017909555.1 XP_017901788.1 XP_017894286.1 XP_017917734.1 XP_017895168.1 XP_017899739.1 XP_017899…
	membrane	32	XP_005678239.1 XP_017913066.1 XP_013823973.2 XP_005692720.2 XP_017904645.1 XP_017920816.1 XP_005687971.1 XP_017919924.1 XP_017904844.1 XP_017917570.1 XP_017896314.1 XP_017904407.1 XP_017906320.1 XP_017903487.1 XP_017915699.1 XP_017902957.1 XP_017900166.1 XP_017914738.1 XP_017902675.1 XP_017908067.1 XP_013819684.2 XP_005684814.1 XP_017907362.1 XP_017908705.1 XP_017906822.1 XP_017913720.1 XP_005684…
	macromolecular complex	17	XP_017894043.1 XP_005689870.1 XP_017913386.1 XP_017915883.1 XP_017899942.1 XP_017901347.1 XP_013823973.2 XP_017903772.1 XP_017895734.1 XP_017914918.1 XP_017920127.1 XP_017902719.1 XP_017913722.1 XP_005689872.2 XP_017906822.1 XP_005686669.1 XP_017895580.1
	supramolecular complex	12	XP_017901769.1 XP_017920549.1 XP_017903330.1 XP_013828335.1 XP_017920541.1 XP_017901788.1 XP_017912644.1 XP_005680157.3 XP_017906266.1 XP_017921598.1 XP_017913353.1 XP_005682747.2
	extracellular region	7	XP_017895073.1 XP_005675218.1 XP_017906433.1 XP_017901530.1 XP_017915336.1 XP_017906366.1 XP_017922174.1
	cell junction	3	XP_017907632.1 XP_005684098.1 XP_017912692.1
	other	1	XP_017904174.1
Molecular Function	binding	246	XP_017915144.1 XP_005678239.1 NP_001301273.1 XP_017904842.1 XP_017915336.1 XP_017915155.1 XP_013830682.1 XP_017916451.1 XP_017912685.1 XP_005695856.2 XP_017903515.1 XP_005680423.1 XP_005697552.1 XP_017903196.1 XP_005694828.2 XP_017899450.1 XP_017922692.1 XP_017916681.1 XP_017911854.1 XP_005686669.1 XP_017896679.1 XP_017907632.1 XP_005684864.3 XP_017907794.1 XP_017894286.1 XP_017897379.1 XP_017893…
	catalytic activity	70	XP_005685606.2 XP_017902758.1 XP_005682169.1 XP_017903772.1 XP_017898684.1 XP_017915699.1 XP_013830326.1 XP_017920706.1 XP_005698499.1 XP_017899974.1 XP_017918175.1 XP_017918525.1 XP_017916221.1 XP_017905674.1 XP_017901260.1 XP_005684098.1 XP_005678227.1 XP_017920127.1 XP_017915722.1 XP_017902675.1 XP_005698342.2 XP_017897799.1 XP_017899070.1 XP_017906926.1 XP_005686150.1 XP_017901047.1 XP_017916…
	molecular function regulator	26	XP_017921641.1 XP_005675218.1 XP_017898836.1 XP_017919953.1 XP_017922703.1 XP_005675216.2 XP_017903088.1 XP_017910023.1 XP_017909777.1 XP_017906433.1 XP_017896314.1 XP_017905116.1 XP_017904179.1 XP_005698265.1 XP_017902719.1 XP_005695904.1 XP_017913722.1 XP_005689613.1 XP_017919890.1 XP_017914865.1 XP_017908845.1 XP_017915916.1 XP_017911310.1 XP_005686089.1 XP_005690953.1 XP_017920494.1
	structural molecule activity	21	XP_017901769.1 XP_017920549.1 XP_017897685.1 XP_017920541.1 XP_017912644.1 XP_005682747.2 XP_017910732.1 XP_017903330.1 XP_013828335.1 XP_017908705.1 XP_017894928.1 XP_017907632.1 XP_005686669.1 XP_017909555.1 XP_017901788.1 XP_005680157.3 XP_017895168.1 XP_017906266.1 XP_017921598.1 XP_005689493.1 XP_017913353.1
	molecular transducer activity	10	XP_005678239.1 XP_017902675.1 XP_013819684.2 XP_017913066.1 XP_017907362.1 XP_005692720.2 XP_017904645.1 XP_013820953.2 XP_017904407.1 XP_017906320.1
	nucleic acid binding transcription factor activity	9	XP_017917035.1 NP_001301273.1 XP_017907999.1 XP_017900231.1 XP_017896190.1 XP_017895152.1 XP_017906920.1 XP_017894286.1 XP_017906735.1
	signal transducer activity	9	XP_005678239.1 XP_017902675.1 XP_005692720.2 XP_017904645.1 XP_005684098.1 XP_013820953.2 XP_017917734.1 XP_017904407.1 XP_017906320.1
	transporter activity	4	XP_017919924.1 XP_017905047.1 XP_017903487.1 XP_017902957.1
	other	3	XP_017916097.1 XP_005696019.2 XP_017917589.1

## Sheet: all Classification
Table S3 Functional categorisation of differentially phosphorylated proteins.
Biological Process	cellular process	255	XP_017910441.1 XP_005678239.1 XP_005682169.1 XP_017910615.1 XP_017922339.1 XP_017908534.1 XP_017910675.1 XP_017907448.1 XP_013830682.1 XP_017912685.1 XP_017898457.1 XP_017903515.1 XP_017918538.1 XP_017903196.1 XP_017921170.1 XP_017919660.1 XP_017918315.1 XP_017916819.1 XP_013823365.2 XP_017900884.1 XP_005686669.1 XP_017907632.1 XP_017912455.1 XP_017904723.1 XP_017902484.1 XP_017921622.1 XP_017899…
	metabolic process	193	XP_017910441.1 XP_017922339.1 XP_017908534.1 XP_017910675.1 XP_017907448.1 XP_017918538.1 XP_017919660.1 XP_017910727.1 XP_017899110.1 XP_017916819.1 XP_017900884.1 XP_005686669.1 XP_017912455.1 XP_017904723.1 XP_017902484.1 XP_017921622.1 XP_017899974.1 XP_017920062.1 XP_017903409.1 XP_017918175.1 XP_017918525.1 XP_017916221.1 XP_017900070.1 XP_005696146.2 XP_017915038.1 XP_005685188.1 XP_005684…
	biological regulation	177	XP_005678239.1 NP_001301273.1 XP_005682169.1 XP_017922339.1 XP_017910675.1 XP_017907448.1 XP_017898457.1 XP_017903515.1 XP_005697552.1 XP_017903196.1 XP_017908748.1 XP_017918315.1 XP_017906031.1 XP_013823365.2 XP_017907632.1 XP_017894286.1 XP_017920886.1 XP_005686089.1 XP_017899363.1 XP_017921622.1 XP_017911670.1 XP_017903409.1 XP_017918525.1 XP_017915384.1 XP_017897439.1 XP_005684098.1 XP_017904…
	single-organism process	161	XP_005678239.1 XP_005682169.1 XP_017910675.1 XP_017898457.1 XP_017903515.1 XP_017903196.1 XP_017921170.1 XP_017919660.1 XP_017918315.1 XP_017899110.1 XP_013823365.2 XP_017900884.1 XP_017907632.1 XP_017912455.1 XP_017904723.1 XP_017899974.1 XP_017903409.1 XP_017918525.1 XP_017916221.1 XP_005682448.1 XP_013821613.1 XP_017896242.1 XP_017920460.1 XP_017922540.1 XP_017916985.1 XP_017908848.1 XP_005698…
	response to stimulus	83	XP_017902638.1 XP_005678239.1 XP_017912595.1 XP_017903372.1 XP_005682169.1 XP_017920607.1 XP_017910675.1 XP_017906433.1 XP_017898457.1 XP_017903515.1 XP_017906320.1 XP_017903196.1 XP_017916666.1 XP_017918315.1 XP_013830326.1 XP_013823365.2 XP_005689715.3 XP_017912743.1 XP_017895598.1 XP_017918012.1 XP_017898278.1 XP_017903409.1 XP_017918175.1 XP_017918525.1 XP_005687832.3 XP_017896242.1 XP_017920…
	signaling	72	XP_005678239.1 XP_017912595.1 XP_017903372.1 XP_005682169.1 XP_017920607.1 XP_017910675.1 XP_017898457.1 XP_017903515.1 XP_017906320.1 XP_017903196.1 XP_017916666.1 XP_017918315.1 XP_013830326.1 XP_013823365.2 XP_005689715.3 XP_017912743.1 XP_017898278.1 XP_017903409.1 XP_017918525.1 XP_017896242.1 XP_017920460.1 XP_017922540.1 XP_005675010.1 XP_017913301.1 XP_017916985.1 XP_017908848.1 XP_017902…
	localization	67	XP_017912717.1 XP_017919314.1 XP_017919953.1 XP_005677838.1 XP_005695379.2 XP_005675463.2 XP_017914918.1 XP_017914555.1 XP_017903487.1 XP_005686708.1 XP_017922710.1 XP_005695260.1 XP_017906822.1 XP_005685537.1 XP_013829374.2 XP_017907632.1 XP_017912455.1 XP_017905047.1 XP_017910905.1 NP_001272624.1 XP_005680794.2 XP_013820128.2 XP_005693743.2 XP_017896215.1 XP_013821613.1 XP_013820153.1 XP_017908…
	cellular component organization or biogenesis	36	XP_017894043.1 XP_017899942.1 XP_017910615.1 XP_013826723.1 XP_005709583.3 XP_017922339.1 XP_017908534.1 XP_017912625.1 XP_013830682.1 XP_017912685.1 XP_017893999.1 XP_017916363.1 XP_017921170.1 XP_017896124.1 XP_017913294.1 XP_005700871.1 XP_017902918.1 XP_017907632.1 XP_017914978.1 XP_017914123.1 XP_017895168.1 XP_017899739.1 XP_017907750.1 XP_005682448.1 XP_017911432.1 XP_005684098.1 XP_005685…
	biological adhesion	11	XP_017905811.1 NP_001272596.1 XP_013823973.2 XP_017894918.1 XP_017897685.1 XP_017907632.1 XP_017917570.1 XP_017904844.1 XP_017904407.1 XP_017915057.1 XP_017914738.1
	other	10	XP_017907999.1 XP_005700871.1 NP_001272596.1 XP_005679548.2 XP_005692720.2 XP_017904615.1 XP_017906433.1 XP_013820953.2 XP_017916322.1 XP_017908016.1
Cellular Component	cell	182	XP_017915144.1 XP_017913386.1 XP_017901769.1 NP_001301273.1 XP_017910615.1 XP_017917189.1 XP_017922339.1 XP_017907448.1 XP_017920541.1 XP_017918538.1 XP_017905350.1 XP_017906822.1 XP_005685537.1 XP_017910666.1 XP_017900884.1 XP_005686669.1 XP_017907632.1 XP_017912455.1 XP_017901788.1 XP_017894286.1 XP_005680794.2 XP_017899363.1 XP_017899974.1 XP_017920549.1 XP_017909232.1 XP_017906364.1 XP_005696…
	organelle	126	XP_017912717.1 XP_017901769.1 NP_001301273.1 XP_017910615.1 XP_017917189.1 XP_017922339.1 XP_017912625.1 XP_017907448.1 XP_017903772.1 XP_017920541.1 XP_017914918.1 XP_017913920.1 XP_017903975.1 XP_017918538.1 XP_017894651.1 XP_017910732.1 XP_017905350.1 XP_013828335.1 XP_017910666.1 XP_005686669.1 XP_017907632.1 XP_017899314.1 XP_017909555.1 XP_017901788.1 XP_017894286.1 XP_017914123.1 XP_005680…
	membrane	100	XP_017912717.1 XP_017919314.1 XP_005678239.1 XP_017913066.1 XP_005677838.1 XP_017917189.1 XP_005675463.2 XP_017896499.1 XP_017912625.1 XP_017914555.1 XP_017906320.1 XP_017903487.1 XP_017915699.1 XP_017915974.1 XP_017914738.1 XP_017921170.1 XP_017922710.1 XP_005684424.1 XP_017906822.1 XP_013829374.2 XP_017894918.1 XP_017919232.1 XP_017912455.1 XP_005684864.3 XP_017905047.1 XP_005680794.2 XP_017910…
	macromolecular complex	56	XP_017894043.1 XP_005689870.1 XP_017915399.1 XP_017913386.1 XP_017919314.1 XP_017899942.1 XP_017901347.1 XP_017910615.1 XP_017911020.1 XP_017903772.1 XP_017895734.1 XP_017914918.1 XP_017893999.1 XP_017914386.1 XP_017913996.1 XP_017894651.1 XP_017909312.1 XP_017913554.1 XP_005681694.1 XP_017906822.1 XP_005685537.1 XP_005689872.2 XP_017896822.1 XP_005686669.1 XP_017912455.1 XP_017899314.1 XP_017895…
	supramolecular complex	14	XP_017901769.1 XP_017920549.1 XP_017903330.1 XP_013828335.1 XP_005679988.1 XP_017920541.1 XP_017901788.1 XP_017912644.1 XP_005680157.3 XP_017906266.1 XP_017920544.1 XP_017921598.1 XP_005682747.2 XP_017913353.1
	extracellular region	13	NP_001272514.1 XP_013820153.1 XP_017895073.1 XP_005675218.1 XP_005689540.1 XP_017901530.1 XP_017915336.1 XP_017922174.1 XP_017906433.1 NP_001272624.1 XP_013820128.2 XP_017904620.1 XP_017906366.1
	cell junction	11	XP_017921170.1 XP_017896560.1 XP_017907542.1 XP_017920045.1 XP_005684098.1 XP_017907632.1 XP_005674765.1 XP_017914123.1 XP_017906330.1 XP_017912692.1 XP_017921605.1
	other	6	XP_013826723.1 XP_017904174.1 XP_017899314.1 XP_005685822.1 XP_017920491.1 XP_017899363.1
Molecular Function	binding	659	XP_017915336.1 XP_017915155.1 XP_005695379.2 XP_005687414.3 XP_017898457.1 XP_005680423.1 XP_017901114.1 XP_017922205.1 XP_005686708.1 XP_005686630.2 XP_017908748.1 XP_017900884.1 XP_017911854.1 XP_017896679.1 XP_017904723.1 XP_017907794.1 XP_017893785.1 XP_017907994.1 XP_017915200.1 XP_005686089.1 XP_017896493.1 XP_017916440.1 XP_017920062.1 XP_005683844.3 XP_017905907.1 XP_005682448.1 XP_005700…
	catalytic activity	200	XP_017910441.1 XP_005682169.1 XP_017922339.1 XP_017908534.1 XP_017910675.1 XP_017919660.1 XP_017910727.1 XP_017899110.1 XP_017919232.1 XP_017900884.1 XP_017912455.1 XP_017904723.1 XP_017902484.1 XP_017909819.1 XP_017904632.1 XP_017899974.1 XP_017920062.1 XP_017903409.1 XP_017918175.1 XP_017918525.1 XP_017916221.1 XP_017900070.1 XP_005696146.2 XP_017905674.1 XP_017915038.1 XP_005684098.1 XP_005678…
	molecular function regulator	54	XP_017921641.1 XP_017906471.1 XP_017899960.1 XP_005675218.1 XP_017898354.1 XP_017903372.1 XP_005688694.2 XP_017919953.1 XP_017911582.1 XP_017922703.1 XP_017903816.1 XP_017914272.1 XP_017903088.1 XP_017906433.1 XP_017911911.1 XP_017896314.1 XP_017904179.1 XP_017896216.1 XP_005698265.1 XP_017908748.1 XP_005700871.1 XP_005676433.2 XP_017896820.1 XP_017914865.1 XP_005686089.1 NP_001272482.1 XP_005690…
	structural molecule activity	37	XP_017896560.1 XP_017901769.1 XP_017912625.1 XP_017897685.1 XP_017920541.1 XP_017912644.1 XP_017913996.1 XP_005682747.2 XP_017910732.1 XP_013828335.1 XP_017913294.1 XP_005686669.1 XP_017894928.1 XP_017907632.1 XP_017909555.1 XP_017901788.1 XP_017895168.1 XP_005691233.1 XP_017920544.1 XP_005689493.1 XP_017920549.1 XP_017919631.1 XP_005685188.1 XP_005674765.1 XP_005690043.1 XP_005675563.1 XP_017903…
	transporter activity	29	XP_017918147.1 XP_013823260.1 XP_017901417.1 XP_017919924.1 NP_001301152.1 XP_013821613.1 XP_017896215.1 XP_005675467.1 XP_017903487.1 XP_017904620.1 XP_017902957.1 XP_013820023.2 NP_001272514.1 XP_013820153.1 XP_017922710.1 XP_005675395.1 XP_017912116.1 XP_013829374.2 XP_017921126.1 XP_017912455.1 XP_017903171.1 XP_017905047.1 XP_017910816.1 NP_001272624.1 XP_005680794.2 XP_013820128.2 XP_005675…
	nucleic acid binding transcription factor activity	19	XP_017917035.1 XP_017913857.1 XP_017903962.1 XP_005675994.2 NP_001301273.1 XP_005691253.2 XP_017907999.1 XP_017900231.1 XP_017896190.1 XP_017895152.1 XP_013822454.1 XP_017920607.1 XP_017906920.1 XP_017907448.1 XP_017913121.1 XP_017894286.1 XP_017920886.1 XP_017906735.1 XP_017894651.1
	signal transducer activity	13	XP_005678239.1 XP_017902675.1 XP_005692720.2 XP_017904645.1 XP_005684098.1 XP_017904615.1 XP_013820953.2 XP_017914123.1 XP_005680794.2 XP_017917734.1 XP_017904407.1 XP_017906320.1 XP_005680728.2
	molecular transducer activity	13	XP_005678239.1 XP_017902675.1 XP_013819684.2 XP_017913066.1 XP_017907362.1 XP_005692720.2 XP_017904645.1 XP_017904615.1 XP_013820953.2 XP_005680794.2 XP_017904407.1 XP_017906320.1 XP_005680728.2
	other	7	XP_005696019.2 XP_017916097.1 XP_017899314.1 XP_017913920.1 XP_017920491.1 XP_017917589.1 XP_017899363.1
